# Supplementary material for: TMEM225 Is Essential for Sperm Maturation and Male Fertility by Modifying Protein Distribution of Sperm in Mice
Source: Mol Cell Proteomics. 2024 Jan 20;23(2):100720. doi: 10.1016/j.mcpro.2024.100720 (PMC10875271; doi:10.1016/j.mcpro.2024.100720)
Supplement: Supplemental Table S3 [file mmc2.xlsx]

## Sheet: identified protein
Protein IDs	Protein names	Gene Names	Fasta headers	Unique peptides	Unique peptides ctrl1	Unique peptides ctrl2	Unique peptides ctrl3	Unique peptides ko1	Unique peptides ko2	Unique peptides ko3	Sequence coverage [%]	Mol. weight [kDa]	Score	MS/MS count ctrl1	MS/MS count ctrl2	MS/MS count ctrl3	MS/MS count ko1	MS/MS count ko2	MS/MS count ko3	ctrl1	ctrl2	ctrl3	ko1	ko2	ko3
Q3UJ88	Integrin_alpha2 domain-containing protein		tr|Q3UJ88|Q3UJ88_MOUSE Integrin_alpha2 domain-containing protein (Fragment) OS=Mus musculus OX=10090 PE=2 SV=1;tr|Q3U1W4|Q3U1W4_MOUSE VWFA domain-containing protein (Fragment) OS=Mus musculus OX=10090 PE=2 SV=1;tr|A0A0R4J1B4|A0A0R4J1B4_MOUSE Integrin alpha	1	0	0	0	1	1	1	0.9	99.3	5.8838	0	0	0	1	0	0	0	0	0	119830	124400	46700
Q9CZE7	Ferritin		tr|Q9CZE7|Q9CZE7_MOUSE Ferritin (Fragment) OS=Mus musculus OX=10090 PE=2 SV=2;tr|A0A1B0GR60|A0A1B0GR60_MOUSE Ferritin OS=Mus musculus OX=10090 GN=Ftl1 PE=1 SV=1;tr|Q9CPX4|Q9CPX4_MOUSE Ferritin OS=Mus musculus OX=10090 GN=Ftl1 PE=1 SV=1;tr|Q3UL79|Q3UL79_MOU	1	0	0	0	1	1	0	20.2	12.733	8.3509	0	0	0	1	1	0	0	0	0	0	709410	0
B2CSK2	Heat shock protein 1-like protein		tr|B2CSK2|B2CSK2_MOUSE Heat shock protein 1-like protein OS=Mus musculus OX=10090 PE=3 SV=1;tr|A1L347|A1L347_MOUSE Heat shock protein 1-like OS=Mus musculus OX=10090 GN=Hspa1l PE=1 SV=1;sp|P16627|HS71L_MOUSE Heat shock 70 kDa protein 1-like OS=Mus musculus	14	14	11	13	12	11	11	37	70.606	249.58	20	16	23	15	19	18	54798000	47437000	54458000	28043000	35115000	43727000
Q8C5J1	Aldehyde dehydrogenase		tr|Q8C5J1|Q8C5J1_MOUSE Aldehyde dehydrogenase OS=Mus musculus OX=10090 PE=2 SV=1;tr|Q99PH3|Q99PH3_MOUSE Aldehyde dehydrogenase OS=Mus musculus OX=10090 GN=Aldh3a2 PE=3 SV=1;tr|Q8C3C9|Q8C3C9_MOUSE Aldehyde dehydrogenase OS=Mus musculus OX=10090 GN=Aldh3a2 P	5	4	3	2	3	4	4	15	47.682	37.615	3	2	1	2	4	3	1808300	2323200	895270	858630	5118000	3504300
Q3US98	Tyrosine-protein phosphatase domain-containing protein		tr|Q3US98|Q3US98_MOUSE Tyrosine-protein phosphatase domain-containing protein (Fragment) OS=Mus musculus OX=10090 PE=2 SV=1;tr|Q8BJY4|Q8BJY4_MOUSE Uncharacterized protein (Fragment) OS=Mus musculus OX=10090 GN=Ptprz1 PE=2 SV=1;tr|B2RXS8|B2RXS8_MOUSE Protei	1	0	1	0	1	1	1	9.4	19.777	6.0094	0	0	0	0	1	1	0	1419400	0	1835400	3196900	1896900
Q9EQ79	Alkaline phosphatase (EC 3.1.3.1)		tr|Q9EQ79|Q9EQ79_MOUSE Alkaline phosphatase OS=Mus musculus OX=10090 PE=3 SV=1;tr|Q8JZS4|Q8JZS4_MOUSE Alkaline phosphatase OS=Mus musculus OX=10090 GN=Alpl PE=2 SV=1;tr|Q3TJD3|Q3TJD3_MOUSE Alkaline phosphatase OS=Mus musculus OX=10090 GN=Alpl PE=2 SV=1;tr|	3	1	2	0	2	3	2	5.9	57.483	27.993	0	0	0	1	2	0	11582	253670	0	342980	290930	488110
Q6Y642	Cytochrome c oxidase assembly protein COX16 homolog, mitochondrial		tr|Q6Y642|Q6Y642_MOUSE Cytochrome c oxidase assembly protein COX16 homolog, mitochondrial OS=Mus musculus OX=10090 PE=2 SV=1;tr|Q3UFD0|Q3UFD0_MOUSE Cytochrome c oxidase assembly protein COX16 homolog, mitochondrial OS=Mus musculus OX=10090 PE=2 SV=1;tr|E9P	1	1	0	1	1	1	1	7.8	16.941	7.594	1	0	1	0	0	0	505940	0	722280	1082400	716120	1192100
Q99ND0	ZAN (Zonadhesin)		tr|Q99ND0|Q99ND0_MOUSE ZAN OS=Mus musculus OX=10090 PE=4 SV=1;tr|E9PWQ7|E9PWQ7_MOUSE Zonadhesin OS=Mus musculus OX=10090 GN=Zan PE=1 SV=1;sp|O88799|ZAN_MOUSE Zonadhesin OS=Mus musculus OX=10090 GN=Zan PE=1 SV=1	28	25	24	25	24	23	25	6.7	579.55	288.37	19	20	17	17	9	14	4419200	4026100	3897100	3099900	2532300	3513000
F8TZM6	Polyprotein		tr|F8TZM6|F8TZM6_MOUSE Polyprotein (Fragment) OS=Mus musculus OX=10090 PE=4 SV=1	1	0	0	0	1	0	0	16.9	13.758	7.7023	0	0	0	1	0	0	0	0	0	0	0	0
Q8R486	M-calpain 80 kDa large subunit		tr|Q8R486|Q8R486_MOUSE M-calpain 80 kDa large subunit (Fragment) OS=Mus musculus OX=10090 PE=3 SV=1;tr|Q3U8S5|Q3U8S5_MOUSE Calpain-2 catalytic subunit OS=Mus musculus OX=10090 GN=Capn2 PE=2 SV=1;tr|Q3U3A8|Q3U3A8_MOUSE Calpain-2 catalytic subunit OS=Mus mus	1	0	0	0	1	1	1	1.9	48.333	6.3847	0	0	0	1	1	1	0	0	0	0	210530	0
Q8BNF3	Peptidase S53 domain-containing protein		tr|Q8BNF3|Q8BNF3_MOUSE Peptidase S53 domain-containing protein OS=Mus musculus OX=10090 PE=2 SV=1;tr|Q3U2Z6|Q3U2Z6_MOUSE Tripeptidyl-peptidase 1 OS=Mus musculus OX=10090 GN=Tpp1 PE=2 SV=1;tr|Q3TDY6|Q3TDY6_MOUSE Tripeptidyl-peptidase 1 OS=Mus musculus OX=10	1	1	0	1	0	1	1	2.2	34.522	10.377	1	0	0	0	0	0	2710200	0	1396600	0	2266400	1272300
P10404	MLV-related proviral Env polyprotein [Cleaved into: Surface protein (SU); Transmembrane protein (TM)]		sp|P10404|ENV1_MOUSE MLV-related proviral Env polyprotein OS=Mus musculus OX=10090 PE=1 SV=3;tr|Q61876|Q61876_MOUSE Uncharacterized protein OS=Mus musculus OX=10090 PE=4 SV=1;tr|Q811M8|Q811M8_MOUSE Envelope polyprotein OS=Mus musculus OX=10090 GN=env PE=4	3	2	2	2	2	3	2	11.1	69.612	78.735	4	2	2	6	6	5	10405000	1793200	4107600	21123000	18856000	17476000
Q8CAQ5	Prothymosin alpha		tr|Q8CAQ5|Q8CAQ5_MOUSE Uncharacterized protein OS=Mus musculus OX=10090 PE=2 SV=1;tr|Q3U6E4|Q3U6E4_MOUSE Uncharacterized protein OS=Mus musculus OX=10090 GN=Ptma PE=2 SV=1;tr|Q0VGU2|Q0VGU2_MOUSE Prothymosin alpha OS=Mus musculus OX=10090 GN=Ptma PE=1 SV=1;	2	0	0	0	1	2	0	14.9	11.067	18.182	0	0	0	1	2	0	0	0	0	2253900	3672100	0
Q3U4D1	Adenosylhomocysteinase (EC 3.3.1.1)		tr|Q3U4D1|Q3U4D1_MOUSE Adenosylhomocysteinase OS=Mus musculus OX=10090 PE=2 SV=1;tr|Q3TF14|Q3TF14_MOUSE Adenosylhomocysteinase OS=Mus musculus OX=10090 GN=Ahcy PE=1 SV=1;sp|P50247|SAHH_MOUSE Adenosylhomocysteinase OS=Mus musculus OX=10090 GN=Ahcy PE=1 SV=3	13	13	12	12	11	12	11	30.8	47.703	113.01	10	11	10	8	9	10	23251000	17307000	17577000	17074000	15289000	14405000
Q8BRA9	RAD23-like protein A, nucleotide excision repair protein		tr|Q8BRA9|Q8BRA9_MOUSE Uncharacterized protein OS=Mus musculus OX=10090 PE=2 SV=1;tr|Q3TN85|Q3TN85_MOUSE UV excision repair protein RAD23 homolog A (Fragment) OS=Mus musculus OX=10090 GN=Rad23a PE=1 SV=1;tr|Q8CAP3|Q8CAP3_MOUSE UV excision repair protein RA	4	3	3	3	3	2	3	29.4	32.353	28.653	4	2	3	2	1	3	3168000	2628100	2959900	2972700	1068900	1553000
Q9D002	Protein ZNRD2		tr|Q9D002|Q9D002_MOUSE Uncharacterized protein OS=Mus musculus OX=10090 PE=2 SV=1;tr|Q9CZE1|Q9CZE1_MOUSE Uncharacterized protein OS=Mus musculus OX=10090 PE=2 SV=1;tr|Q545N1|Q545N1_MOUSE C184S protein OS=Mus musculus OX=10090 GN=C184 PE=1 SV=1;sp|P56873|ZN	2	1	2	2	1	1	2	17.6	21.366	18.875	1	3	1	2	2	4	1479400	3068800	3136800	1035000	1247400	3784200
Q3U8H8	Nuclear transport factor 2 (NTF-2)		tr|Q3U8H8|Q3U8H8_MOUSE Nuclear transport factor 2 OS=Mus musculus OX=10090 PE=2 SV=1;sp|P61971|NTF2_MOUSE Nuclear transport factor 2 OS=Mus musculus OX=10090 GN=Nutf2 PE=1 SV=1	4	3	2	3	2	2	2	35.4	14.379	25.509	3	2	3	1	1	0	34056000	23636000	33340000	29745000	18856000	28292000
Q8BT09	40S ribosomal protein S6		tr|Q8BT09|Q8BT09_MOUSE 40S ribosomal protein S6 OS=Mus musculus OX=10090 PE=2 SV=1;tr|Q5BLK1|Q5BLK1_MOUSE 40S ribosomal protein S6 OS=Mus musculus OX=10090 GN=Rps6 PE=1 SV=1;tr|Q3TL53|Q3TL53_MOUSE 40S ribosomal protein S6 OS=Mus musculus OX=10090 PE=2 SV=1	1	0	1	0	0	1	1	4.8	28.667	8.1095	0	0	0	0	1	1	0	1132800	0	0	0	1103600
Q3U1D9	UPF0602 protein C4orf47 homolog		sp|Q3U1D9|CD047_MOUSE UPF0602 protein C4orf47 homolog OS=Mus musculus OX=10090 PE=2 SV=1	3	1	2	3	3	2	3	14.9	35.26	24.245	1	2	2	1	1	2	932630	312490	498610	863330	550230	1134900
Q5SPV6	Uncharacterized protein C2orf73 homolog		sp|Q5SPV6|CB073_MOUSE Uncharacterized protein C2orf73 homolog OS=Mus musculus OX=10090 PE=2 SV=1	3	3	3	3	3	3	1	15	26.409	31.385	3	2	2	1	2	1	2108100	2113400	2445500	2071700	882470	626070
Q80XY1	Lipid phosphate phosphatase 1		tr|Q80XY1|Q80XY1_MOUSE Lipid phosphate phosphatase 1 (Fragment) OS=Mus musculus OX=10090 PE=4 SV=1;sp|Q61469|PLPP1_MOUSE Phospholipid phosphatase 1 OS=Mus musculus OX=10090 GN=Plpp1 PE=1 SV=1	1	1	1	1	1	1	1	36.4	5.1946	21.9	1	1	1	1	1	1	1087800	3291400	1954700	3613700	2391300	4039000
Q61533	Endogenous murine leukemia virus		tr|Q61533|Q61533_MOUSE Endogenous murine leukemia virus (Fragment) OS=Mus musculus OX=10090 PE=2 SV=1	2	2	2	2	2	2	2	11.9	22.214	14.358	2	1	1	2	0	1	9101900	4305200	9290100	20494000	27079000	17235000
Q6YIY0	Gag protein		tr|Q6YIY0|Q6YIY0_MOUSE Gag protein OS=Mus musculus OX=10090 PE=2 SV=1	2	1	1	2	2	2	2	28.7	60.347	207.76	2	0	4	9	8	9	5990900	4841300	6184600	22513000	26173000	14522000
Q80Y39	Uncharacterized protein C10orf62 homolog		sp|Q80Y39|CJ062_MOUSE Uncharacterized protein C10orf62 homolog OS=Mus musculus OX=10090 PE=2 SV=1	3	2	2	3	2	2	2	11.5	34.024	31.604	1	3	4	2	4	1	91245	673640	134840	211920	1115400	952730
Q80ZQ3	Uncharacterized protein C8orf74 homolog		sp|Q80ZQ3|CH074_MOUSE Uncharacterized protein C8orf74 homolog OS=Mus musculus OX=10090 PE=2 SV=1	2	2	2	2	1	0	2	9.1	33.958	13.618	1	2	2	1	0	1	597660	377430	540870	0	0	351150
Q8BPC1	Tyrosine-protein kinase (EC 2.7.10.2)		tr|Q8BPC1|Q8BPC1_MOUSE Tyrosine-protein kinase OS=Mus musculus OX=10090 PE=2 SV=1;sp|Q922K9|FRK_MOUSE Tyrosine-protein kinase FRK OS=Mus musculus OX=10090 GN=Frk PE=1 SV=3;tr|Q8BQI4|Q8BQI4_MOUSE Tyrosine-protein kinase (Fragment) OS=Mus musculus OX=10090 G	2	1	1	1	1	2	1	4.1	44.772	12.578	1	1	1	1	2	1	0	0	400780	450500	640230	525720
Q8BPC6	Probable isocitrate dehydrogenase [NAD] gamma 2, mitochondrial (Isocitric dehydrogenase subunit gamma 2) (NAD(+)-specific ICDH subunit gamma 2)		sp|Q8BPC6|IDHG2_MOUSE Probable isocitrate dehydrogenase [NAD] gamma 2, mitochondrial OS=Mus musculus OX=10090 PE=2 SV=1	5	4	4	4	4	4	5	11.4	43.849	58.818	5	4	4	3	2	5	5674000	7869500	7145500	6189700	3942900	3882500
Q8BSQ5	Ectonucleoside triphosphate diphosphohydrolase 4		tr|Q8BSQ5|Q8BSQ5_MOUSE Uncharacterized protein (Fragment) OS=Mus musculus OX=10090 PE=2 SV=1;tr|Q8R0U1|Q8R0U1_MOUSE Entpd4 protein (Fragment) OS=Mus musculus OX=10090 GN=Entpd4 PE=2 SV=1;tr|Q8BR94|Q8BR94_MOUSE Uncharacterized protein OS=Mus musculus OX=100	1	0	1	0	1	1	0	3.4	46.591	8.4168	0	1	0	1	1	0	0	387130	0	0	464070	0
Q8BVK1	Helicase ATP-binding domain-containing protein		tr|Q8BVK1|Q8BVK1_MOUSE Helicase ATP-binding domain-containing protein OS=Mus musculus OX=10090 PE=2 SV=1;tr|Q8BVI7|Q8BVI7_MOUSE Uncharacterized protein (Fragment) OS=Mus musculus OX=10090 GN=Mtrex PE=2 SV=1;tr|Q8BTX6|Q8BTX6_MOUSE Uncharacterized protein (F	1	1	0	0	1	1	1	4.5	26.644	5.9094	0	0	0	1	1	0	138450	0	0	220560	181440	165750
Q8C1L7	40S ribosomal protein S21		tr|Q8C1L7|Q8C1L7_MOUSE 40S ribosomal protein S21 OS=Mus musculus OX=10090 PE=2 SV=1;sp|Q9CQR2|RS21_MOUSE 40S ribosomal protein S21 OS=Mus musculus OX=10090 GN=Rps21 PE=1 SV=1	2	1	1	1	2	2	2	30.9	8.88	18.008	2	1	1	2	1	2	3058100	5063900	2996500	4080900	4198800	3847100
Q8C555	General transcription factor II-I repeat domain-containing protein 1		tr|Q8C555|Q8C555_MOUSE Uncharacterized protein OS=Mus musculus OX=10090 PE=2 SV=1	1	0	1	1	0	1	1	1	97.381	6.3578	0	0	1	0	0	0	0	271530	274330	0	227980	161580
Q8CIY6	Telokin		tr|Q8CIY6|Q8CIY6_MOUSE Telokin (Fragment) OS=Mus musculus OX=10090 PE=4 SV=1	1	0	0	0	1	0	0	32.9	7.9168	6.9286	0	0	0	1	0	0	0	0	0	4214000	0	0
Q91V76	Ester hydrolase C11orf54 homolog (EC 3.1.-.-)		sp|Q91V76|CK054_MOUSE Ester hydrolase C11orf54 homolog OS=Mus musculus OX=10090 PE=1 SV=1;tr|A0A1L1ST86|A0A1L1ST86_MOUSE RIKEN cDNA 4931406C07 gene OS=Mus musculus OX=10090 GN=4931406C07Rik PE=1 SV=1;tr|A0A1L1SSF8|A0A1L1SSF8_MOUSE RIKEN cDNA 4931406C07 gen	2	2	2	2	1	2	2	7.6	34.995	14.845	2	2	2	1	2	2	229630	143330	133370	170660	940110	752390
Q9CPS8	Small membrane A-kinase anchor protein (Small membrane AKAP) (smAKAP)		sp|Q9CPS8|SMAKA_MOUSE Small membrane A-kinase anchor protein OS=Mus musculus OX=10090 PE=1 SV=1	1	1	0	1	1	0	1	13.2	11.926	41.617	1	0	1	1	0	1	2517700	0	4122500	4014800	0	5410900
Q9DA42	Uncharacterized protein C20orf85 homolog		sp|Q9DA42|CT085_MOUSE Uncharacterized protein C20orf85 homolog OS=Mus musculus OX=10090 PE=2 SV=2	3	2	2	2	2	2	3	26.5	15.588	26.959	1	2	1	2	2	3	3057600	2897600	4562500	2702500	2004700	7167100
Q9DAQ4	Uncharacterized protein C2orf81 homolog		sp|Q9DAQ4|CB081_MOUSE Uncharacterized protein C2orf81 homolog OS=Mus musculus OX=10090 PE=2 SV=3	3	1	3	2	2	3	3	6.9	65.777	27.384	0	1	1	0	1	3	400670	1224400	864060	562870	574860	704400
Q9DAR0	Uncharacterized protein C5orf49 homolog (Y regulated sperm protein)		sp|Q9DAR0|CE049_MOUSE Uncharacterized protein C5orf49 homolog OS=Mus musculus OX=10090 PE=1 SV=1	6	4	5	5	4	3	4	28	20.848	43.589	4	4	4	3	3	3	19287000	11559000	17109000	12216000	6310000	11960000
V9GZG5	Glutamine synthetase (EC 6.3.1.2)		tr|V9GZG5|V9GZG5_MOUSE Protein S-acyltransferase OS=Mus musculus OX=10090 PE=3 SV=1;tr|V9GZP0|V9GZP0_MOUSE Glutamine synthetase (Fragment) OS=Mus musculus OX=10090 PE=4 SV=1	1	0	1	1	0	0	0	20.8	42.018	6.038	0	0	1	0	0	0	0	155220	233030	0	0	0
E9Q6U5	RIKEN cDNA 1700001C19 gene	1700001C19Rik	tr|E9Q6U5|E9Q6U5_MOUSE RIKEN cDNA 1700001C19 gene OS=Mus musculus OX=10090 GN=1700001C19Rik PE=4 SV=1;tr|Q9DAS0|Q9DAS0_MOUSE Uncharacterized protein OS=Mus musculus OX=10090 GN=1700001C19Rik PE=2 SV=1;tr|Q8K168|Q8K168_MOUSE RIKEN cDNA 1700001C19 gene OS=Mu	6	6	5	6	6	5	6	44.2	13.085	50.13	5	6	5	4	3	6	39431000	28183000	37657000	22750000	15774000	27680000
Q9D4Z3	Transposase	1700009J07Rik	tr|Q9D4Z3|Q9D4Z3_MOUSE Uncharacterized protein OS=Mus musculus OX=10090 GN=1700009J07Rik PE=2 SV=1	1	1	1	1	1	1	1	8.8	13.445	6.6313	1	1	1	1	1	1	0	104200	89933	159340	65644	142760
A0A0R4J076	RIKEN cDNA 1700019N19 gene	1700019N19Rik	tr|A0A0R4J076|A0A0R4J076_MOUSE RIKEN cDNA 1700019N19 gene OS=Mus musculus OX=10090 GN=1700019N19Rik PE=1 SV=1;sp|Q9CQT6|CJ082_MOUSE Uncharacterized protein C10orf82 homolog OS=Mus musculus OX=10090 PE=1 SV=2	3	2	2	2	1	3	3	15.2	26.702	17.676	1	1	1	1	1	1	745110	1132300	380300	421850	534060	1268100
Q9D2T6	RIKEN cDNA 1700034E13 gene	1700034E13Rik	tr|Q9D2T6|Q9D2T6_MOUSE RIKEN cDNA 1700034E13 gene OS=Mus musculus OX=10090 GN=1700034E13Rik PE=2 SV=1	1	1	1	1	1	1	1	9.3	12.416	6.9082	0	0	1	1	0	0	6639900	4415700	2979300	5365400	4760000	4118700
Q3V2K0	Prohibitin	1700071K01Rik	tr|Q3V2K0|Q3V2K0_MOUSE Prohibitin OS=Mus musculus OX=10090 GN=1700071K01Rik PE=2 SV=1	4	4	4	4	4	4	4	36.5	29.494	39.734	4	2	4	3	4	5	7493100	5942700	7607700	6232100	5147100	6997000
A0A6Q6PKH4	RIKEN cDNA 1700093K21 gene	1700093K21Rik	tr|A0A6Q6PKH4|A0A6Q6PKH4_MOUSE RIKEN cDNA 1700093K21 gene OS=Mus musculus OX=10090 GN=1700093K21Rik PE=4 SV=1;sp|Q810S2|CB074_MOUSE Uncharacterized protein C2orf74 homolog OS=Mus musculus OX=10090 PE=2 SV=1	1	1	1	1	1	1	1	6.2	20.335	9.9089	0	1	0	0	0	1	1022600	595110	1094400	1099500	582670	1269600
A0A5F8MQ94	RIKEN cDNA 1810058I24 gene	1810058I24Rik	tr|A0A5F8MQ94|A0A5F8MQ94_MOUSE RIKEN cDNA 1810058I24 gene OS=Mus musculus OX=10090 GN=1810058I24Rik PE=4 SV=1;sp|P0DP99|STMP1_MOUSE Short transmembrane mitochondrial protein 1 OS=Mus musculus OX=10090 GN=Stmp1 PE=1 SV=2	1	1	1	1	1	1	1	21.9	3.7364	15.455	1	1	1	1	1	1	30306000	40004000	51187000	61685000	41835000	85592000
Q9D7Y7	Peptidase S1 domain-containing protein	2210010C04Rik	tr|Q9D7Y7|Q9D7Y7_MOUSE Peptidase S1 domain-containing protein OS=Mus musculus OX=10090 GN=2210010C04Rik PE=2 SV=1;tr|Q9CPN9|Q9CPN9_MOUSE RIKEN cDNA 2210010C04 gene OS=Mus musculus OX=10090 GN=2210010C04Rik PE=1 SV=1	1	1	0	1	1	1	1	4.9	26.407	9.2295	1	0	1	2	1	2	2248600	0	1808300	2116500	1793600	750680
G3X8U3	Queuosine salvage protein	2210016F16Rik	tr|G3X8U3|G3X8U3_MOUSE Queuosine salvage protein OS=Mus musculus OX=10090 GN=2210016F16Rik PE=1 SV=1	3	2	1	2	2	1	1	8.9	38.615	18.656	2	1	2	2	1	1	428780	224430	214550	242110	288800	265710
B8JJ67	RIKEN cDNA 2310061I04 gene	2310061I04Rik	tr|B8JJ67|B8JJ67_MOUSE RIKEN cDNA 2310061I04 gene (Fragment) OS=Mus musculus OX=10090 GN=2310061I04Rik PE=1 SV=1;tr|Q497V8|Q497V8_MOUSE 2310061I04Rik protein OS=Mus musculus OX=10090 GN=2310061I04Rik PE=2 SV=1;tr|F6X1P1|F6X1P1_MOUSE RIKEN cDNA 2310061I04 g	1	1	1	1	0	1	1	6.9	14.867	6.765	1	0	1	0	0	0	0	844540	902900	0	848930	1128200
B1AR42	RIKEN cDNA 2810408A11 gene	2810408A11Rik	tr|B1AR42|B1AR42_MOUSE RIKEN cDNA 2810408A11 gene OS=Mus musculus OX=10090 GN=2810408A11Rik PE=1 SV=1;tr|Q6NSU2|Q6NSU2_MOUSE RIKEN cDNA 2810408A11 gene OS=Mus musculus OX=10090 GN=2810408A11Rik PE=1 SV=1;tr|Q9CZ35|Q9CZ35_MOUSE Uncharacterized protein OS=Mu	10	6	7	7	4	4	10	47.5	44.159	131.98	4	6	5	2	3	7	3134000	3399200	3869800	2432100	2616700	4342900
Q8K3S1	Ppnx protein	4930519F16Rik Ppnx	tr|Q8K3S1|Q8K3S1_MOUSE Ppnx protein OS=Mus musculus OX=10090 GN=4930519F16Rik PE=4 SV=1	7	7	7	7	7	7	7	15.2	67.709	77.13	5	7	7	4	4	5	4126000	3793600	4513700	3263400	2446900	2576500
J3KMM3	RIKEN cDNA 4930544D05 gene	4930544D05Rik	tr|J3KMM3|J3KMM3_MOUSE RIKEN cDNA 4930544D05 gene OS=Mus musculus OX=10090 GN=4930544D05Rik PE=4 SV=1;tr|J3QJW4|J3QJW4_MOUSE RIKEN cDNA 4930544D05 gene OS=Mus musculus OX=10090 GN=4930544D05Rik PE=4 SV=1;tr|J3QK56|J3QK56_MOUSE RIKEN cDNA 4930544D05 gene OS	1	1	0	1	0	0	0	11.2	13.566	6.8955	1	0	1	0	0	0	5012000	0	6739400	0	0	0
Q8CEQ5	Chromosome 4 open reading frame 45	4933402N03Rik	tr|Q8CEQ5|Q8CEQ5_MOUSE Uncharacterized protein OS=Mus musculus OX=10090 GN=4933402N03Rik PE=2 SV=1;tr|Q9CUF1|Q9CUF1_MOUSE Uncharacterized protein (Fragment) OS=Mus musculus OX=10090 GN=4933402N03Rik PE=2 SV=1;tr|Q8CDT9|Q8CDT9_MOUSE RIKEN cDNA 4933402N03 ge	1	0	1	1	0	0	1	6.4	23.034	7.997	0	1	1	0	0	1	0	1493400	1225000	0	0	1094800
Q3TA40	RIKEN cDNA 6430548M08 gene	6430548M08Rik	tr|Q3TA40|Q3TA40_MOUSE RIKEN cDNA 6430548M08 gene OS=Mus musculus OX=10090 GN=6430548M08Rik PE=1 SV=1;sp|Q8R0A7|K0513_MOUSE Uncharacterized protein KIAA0513 OS=Mus musculus OX=10090 GN=Kiaa0513 PE=1 SV=1	1	1	1	1	0	0	0	6	45.218	6.556	0	0	1	0	0	0	43364	157760	203200	0	0	0
Q8BU75	ANAPC4_WD40 domain-containing protein	Aaas	tr|Q8BU75|Q8BU75_MOUSE Uncharacterized protein OS=Mus musculus OX=10090 GN=Aaas PE=2 SV=1;tr|Q8R3F7|Q8R3F7_MOUSE Achalasia, adrenocortical insufficiency, alacrimia OS=Mus musculus OX=10090 GN=Aaas PE=2 SV=1;tr|Q3TEP0|Q3TEP0_MOUSE Uncharacterized protein OS	2	1	1	2	1	2	1	10	24.533	22.224	0	1	2	1	2	1	327080	213790	1418300	449320	2923200	372860
D3YX09	Mth938 domain-containing protein	Aamdc 1810020D17Rik	tr|D3YX09|D3YX09_MOUSE Mth938 domain-containing protein OS=Mus musculus OX=10090 GN=Aamdc PE=1 SV=1;tr|D3YWY5|D3YWY5_MOUSE Mth938 domain-containing protein (Fragment) OS=Mus musculus OX=10090 GN=Aamdc PE=1 SV=1;tr|D3Z442|D3Z442_MOUSE Mth938 domain-containi	1	1	0	1	1	1	1	21.2	5.6764	7.2484	1	0	1	1	1	1	2207500	0	1926400	2895400	969360	0
Q6XMP4	Alanine--tRNA ligase (EC 6.1.1.7)	Aars AARS	tr|Q6XMP4|Q6XMP4_MOUSE Alanine--tRNA ligase OS=Mus musculus OX=10090 GN=Aars PE=2 SV=1;tr|Q3UD67|Q3UD67_MOUSE Alanine--tRNA ligase OS=Mus musculus OX=10090 GN=Aars PE=2 SV=1;tr|Q3TZ32|Q3TZ32_MOUSE Alanine--tRNA ligase OS=Mus musculus OX=10090 GN=Aars PE=2	4	1	1	1	1	2	0	4.9	106.97	28.185	0	0	1	0	1	0	47964	57261	31549	171770	167120	0
Q3UT27	ABC transmembrane type-1 domain-containing protein	Abcb5	tr|Q3UT27|Q3UT27_MOUSE ABC transmembrane type-1 domain-containing protein OS=Mus musculus OX=10090 GN=Abcb5 PE=2 SV=1;sp|B5X0E4|ABCB5_MOUSE ATP-binding cassette sub-family B member 5 OS=Mus musculus OX=10090 GN=Abcb5 PE=2 SV=1	1	1	1	1	1	1	1	2.2	45.956	6.6822	0	0	0	1	1	0	126710	65083	102640	181150	126610	187280
A0A0G2JDI9	ATP-binding cassette sub-family D member 3	Abcd3	tr|A0A0G2JDI9|A0A0G2JDI9_MOUSE ATP-binding cassette sub-family D member 3 OS=Mus musculus OX=10090 GN=Abcd3 PE=1 SV=1;tr|Q9DBZ6|Q9DBZ6_MOUSE Uncharacterized protein OS=Mus musculus OX=10090 GN=Abcd3 PE=2 SV=1;tr|Q91VT3|Q91VT3_MOUSE ATP-binding cassette, su	1	0	0	0	1	1	1	1.6	62.697	6.4998	0	0	0	0	1	0	0	0	0	103620	158550	97559
S4R2E1	Broad substrate specificity ATP-binding cassette transporter ABCG2 (EC 7.6.2.2) (ATP-binding cassette sub-family G member 2) (Urate exporter)	Abcg2	tr|S4R2E1|S4R2E1_MOUSE Broad substrate specificity ATP-binding cassette transporter ABCG2 OS=Mus musculus OX=10090 GN=Abcg2 PE=1 SV=1;tr|A0A0R4J0B6|A0A0R4J0B6_MOUSE Broad substrate specificity ATP-binding cassette transporter ABCG2 OS=Mus musculus OX=10090	17	15	15	15	15	17	15	30.7	63.607	309.91	13	12	16	19	24	18	44821000	33785000	54834000	103160000	148570000	87243000
Q6PE15	Palmitoyl-protein thioesterase ABHD10, mitochondrial (EC 3.1.2.22) (Acyl-protein thioesterase ABHD10) (Alpha/beta hydrolase domain-containing protein 10) (Abhydrolase domain-containing protein 10) (Mycophenolic acid acyl-glucuronide esterase, mitochondrial) (EC 3.1.1.93)	Abhd10	sp|Q6PE15|ABHDA_MOUSE Palmitoyl-protein thioesterase ABHD10, mitochondrial OS=Mus musculus OX=10090 GN=Abhd10 PE=1 SV=1	8	7	7	8	7	6	6	26.3	33.04	54.831	5	4	6	2	2	3	21015000	17169000	18286000	11689000	9757000	13582000
Q8K4F5	Protein ABHD11 (EC 3.-.-.-) (Alpha/beta hydrolase domain-containing protein 11) (Abhydrolase domain-containing protein 11) (Williams-Beuren syndrome chromosomal region 21 protein homolog)	Abhd11 Wbscr21	sp|Q8K4F5|ABHDB_MOUSE Protein ABHD11 OS=Mus musculus OX=10090 GN=Abhd11 PE=1 SV=1;tr|D3YYK0|D3YYK0_MOUSE Protein ABHD11 OS=Mus musculus OX=10090 GN=Abhd11 PE=1 SV=1	5	5	5	5	4	5	4	22.5	33.56	38.452	5	4	3	3	4	4	2065500	2428000	2010900	1446100	2576000	2126600
Q99LR1	Lysophosphatidylserine lipase ABHD12 (EC 3.1.1.-) (2-arachidonoylglycerol hydrolase ABHD12) (Abhydrolase domain-containing protein 12) (Monoacylglycerol lipase ABHD12) (EC 3.1.1.23) (Oxidized phosphatidylserine lipase ABHD12) (EC 3.1.-.-)	Abhd12	sp|Q99LR1|ABD12_MOUSE Lysophosphatidylserine lipase ABHD12 OS=Mus musculus OX=10090 GN=Abhd12 PE=1 SV=2;tr|D6RFU2|D6RFU2_MOUSE Lysophosphatidylserine lipase ABHD12 OS=Mus musculus OX=10090 GN=Abhd12 PE=1 SV=1	5	4	4	4	5	5	5	14.8	45.269	66.146	5	3	3	5	5	4	1826000	2176600	2221600	5744500	6235600	5189500
A0A087WPF8	Putative protein-lysine deacylase ABHD14B	Abhd14b	tr|A0A087WPF8|A0A087WPF8_MOUSE Protein ABHD14B (Fragment) OS=Mus musculus OX=10090 GN=Abhd14b PE=1 SV=1;tr|A0A087WSR2|A0A087WSR2_MOUSE Protein ABHD14B (Fragment) OS=Mus musculus OX=10090 GN=Abhd14b PE=1 SV=1;tr|E9QN99|E9QN99_MOUSE Protein ABHD14B OS=Mus mu	4	3	3	3	3	4	4	29.3	18.398	35.064	1	2	1	3	3	3	19493000	12941000	21737000	28872000	60995000	28214000
Q9Z1Q2	Phosphatidylserine lipase ABHD16A (EC 3.1.-.-) (Alpha/beta hydrolase domain-containing protein 16A) (Abhydrolase domain-containing protein 16A) (HLA-B-associated transcript 5) (mBAT5) (Monoacylglycerol lipase ABHD16A) (EC 3.1.1.23)	Abhd16a Bat5 Ng26	sp|Q9Z1Q2|ABHGA_MOUSE Phosphatidylserine lipase ABHD16A OS=Mus musculus OX=10090 GN=Abhd16a PE=1 SV=3	1	1	0	0	1	1	1	1.6	63.085	5.9179	0	0	0	0	0	1	128180	0	0	231900	300960	182890
Q9QXM0	Monoacylglycerol lipase ABHD2 (EC 3.1.1.23) (2-arachidonoylglycerol hydrolase) (Abhydrolase domain-containing protein 2) (Acetylesterase) (EC 3.1.1.6) (Lung alpha/beta hydrolase 2) (MmLABH2) (Triacylglycerol lipase) (EC 3.1.1.79)	Abhd2 Labh-2 Labh2	sp|Q9QXM0|ABHD2_MOUSE Monoacylglycerol lipase ABHD2 OS=Mus musculus OX=10090 GN=Abhd2 PE=1 SV=1	1	0	0	0	1	1	1	2.8	48.377	7.3445	0	0	0	0	1	0	0	0	0	268320	304750	288450
Q8K278	Ablim1 protein	Ablim1	tr|Q8K278|Q8K278_MOUSE Ablim1 protein OS=Mus musculus OX=10090 GN=Ablim1 PE=2 SV=1;tr|E9Q9Q7|E9Q9Q7_MOUSE Actin-binding LIM protein 1 OS=Mus musculus OX=10090 GN=Ablim1 PE=1 SV=1;tr|Q3TAG5|Q3TAG5_MOUSE Uncharacterized protein OS=Mus musculus OX=10090 GN=Ab	1	1	1	1	1	1	1	3	33.962	7.0038	0	0	0	1	0	0	134000	151510	134040	216220	241010	153540
A0A1W2P7X0	Costars family protein ABRACL (ABRA C-terminal-like protein)	Abracl	tr|A0A1W2P7X0|A0A1W2P7X0_MOUSE Costars family protein ABRACL (Fragment) OS=Mus musculus OX=10090 GN=Abracl PE=1 SV=1;tr|E9QMV2|E9QMV2_MOUSE Costars family protein ABRACL OS=Mus musculus OX=10090 GN=Abracl PE=1 SV=1;tr|C6EQJ5|C6EQJ5_MOUSE Costars family pro	1	1	1	1	1	1	1	15.8	6.4374	7.1554	1	0	1	1	1	1	3898400	3078600	2557600	6393300	8033400	2996700
Q921H8	3-ketoacyl-CoA thiolase A, peroxisomal (EC 2.3.1.16) (Acetyl-CoA C-myristoyltransferase) (EC 2.3.1.155) (Acetyl-CoA acyltransferase A) (EC 2.3.1.9) (Beta-ketothiolase A) (Peroxisomal 3-oxoacyl-CoA thiolase A)	Acaa1a Acaa1	sp|Q921H8|THIKA_MOUSE 3-ketoacyl-CoA thiolase A, peroxisomal OS=Mus musculus OX=10090 GN=Acaa1a PE=1 SV=1;tr|H3BKL5|H3BKL5_MOUSE 3-ketoacyl-CoA thiolase A, peroxisomal OS=Mus musculus OX=10090 GN=Acaa1a PE=1 SV=1;tr|Q3TUU3|Q3TUU3_MOUSE Uncharacterized prot	9	8	9	8	8	8	9	31.6	43.953	140.87	7	10	8	6	12	10	5960200	4246400	4592500	5488900	6420100	6177400
Q8BWT1	3-ketoacyl-CoA thiolase, mitochondrial (EC 2.3.1.16) (Acetyl-CoA acetyltransferase) (EC 2.3.1.9) (Acetyl-CoA acyltransferase) (Acyl-CoA hydrolase, mitochondrial) (EC 3.1.2.-, EC 3.1.2.1, EC 3.1.2.2) (Beta-ketothiolase) (Mitochondrial 3-oxoacyl-CoA thiolase)	Acaa2	sp|Q8BWT1|THIM_MOUSE 3-ketoacyl-CoA thiolase, mitochondrial OS=Mus musculus OX=10090 GN=Acaa2 PE=1 SV=3;tr|Q3UKH3|Q3UKH3_MOUSE Uncharacterized protein OS=Mus musculus OX=10090 GN=Acaa2 PE=2 SV=1	6	6	4	4	6	5	4	19.9	41.829	52.142	3	3	2	3	4	4	4897400	2439700	3525300	4355700	6268100	4158100
Q5SWU9	Acetyl-CoA carboxylase 1 (ACC1) (EC 6.4.1.2) (ACC-alpha) (Acetyl-CoA carboxylase 265)	Acaca Acac Gm738	sp|Q5SWU9|ACACA_MOUSE Acetyl-CoA carboxylase 1 OS=Mus musculus OX=10090 GN=Acaca PE=1 SV=1;tr|V9GWS0|V9GWS0_MOUSE Acetyl-CoA carboxylase 1 (Fragment) OS=Mus musculus OX=10090 GN=Acaca PE=1 SV=1	3	2	1	1	0	0	1	1.2	265.25	18.017	2	1	1	0	0	1	36082	0	0	0	0	0
Q8K370	Acyl-CoA dehydrogenase family member 10 (ACAD-10) (EC 1.3.99.-)	Acad10	sp|Q8K370|ACD10_MOUSE Acyl-CoA dehydrogenase family member 10 OS=Mus musculus OX=10090 GN=Acad10 PE=1 SV=1;tr|Q9CRH8|Q9CRH8_MOUSE Uncharacterized protein (Fragment) OS=Mus musculus OX=10090 GN=Acad10 PE=2 SV=1;tr|D3Z2B3|D3Z2B3_MOUSE Acyl-Coenzyme A dehydro	2	2	2	1	2	2	2	9.5	118.98	14.307	2	0	1	2	1	2	318840	285880	0	525710	205740	370130
A0A087WSI8	Acyl-CoA dehydrogenase family member 11	Acad11	tr|A0A087WSI8|A0A087WSI8_MOUSE Acyl-CoA dehydrogenase family member 11 OS=Mus musculus OX=10090 GN=Acad11 PE=1 SV=2;tr|D3YTQ5|D3YTQ5_MOUSE Acyl-CoA dehydrogenase family member 11 OS=Mus musculus OX=10090 GN=Acad11 PE=1 SV=1;tr|A0A0R4J0I6|A0A0R4J0I6_MOUSE A	1	0	1	0	1	1	1	1.5	60.999	6.0674	0	1	0	1	1	1	0	164990	0	178670	236520	162280
D3Z7X0	Acyl-Coenzyme A dehydrogenase family, member 12	Acad12	tr|D3Z7X0|D3Z7X0_MOUSE Acyl-Coenzyme A dehydrogenase family, member 12 OS=Mus musculus OX=10090 GN=Acad12 PE=1 SV=1	2	2	2	2	2	1	2	18.6	61.389	81.855	4	3	3	5	7	5	4608700	2670500	4402000	4182600	4349200	4371400
Q8BLZ1	Acyl-CoA_dh_1 domain-containing protein	Acad12 9330129D05Rik	tr|Q8BLZ1|Q8BLZ1_MOUSE Uncharacterized protein OS=Mus musculus OX=10090 GN=Acad12 PE=2 SV=1	1	1	1	1	1	1	1	7.8	19.823	8.5919	1	1	1	1	1	1	503820	625120	879620	964140	572690	424180
D3YTT4	Isobutyryl-CoA dehydrogenase, mitochondrial	Acad8	tr|D3YTT4|D3YTT4_MOUSE Isobutyryl-CoA dehydrogenase, mitochondrial OS=Mus musculus OX=10090 GN=Acad8 PE=1 SV=1;tr|A0A0R4J0P1|A0A0R4J0P1_MOUSE Isobutyryl-CoA dehydrogenase, mitochondrial OS=Mus musculus OX=10090 GN=Acad8 PE=1 SV=1;sp|Q9D7B6|ACAD8_MOUSE Isob	5	4	3	3	2	5	3	12.8	45.075	39.955	3	3	3	1	5	2	1102700	1261100	1457000	1924300	2465600	2919700
Q8JZN5	Complex I assembly factor ACAD9, mitochondrial (Acyl-CoA dehydrogenase family member 9) (ACAD-9) (EC 1.3.8.-)	Acad9	sp|Q8JZN5|ACAD9_MOUSE Complex I assembly factor ACAD9, mitochondrial OS=Mus musculus OX=10090 GN=Acad9 PE=1 SV=2	5	5	2	4	4	4	5	8.6	68.721	53.221	3	2	2	3	2	3	2359100	900980	2594400	2088800	2905700	2857400
A0A0R4J083	Long-chain specific acyl-CoA dehydrogenase, mitochondrial (EC 1.3.8.8)	Acadl	tr|A0A0R4J083|A0A0R4J083_MOUSE Long-chain specific acyl-CoA dehydrogenase, mitochondrial OS=Mus musculus OX=10090 GN=Acadl PE=1 SV=1;sp|P51174|ACADL_MOUSE Long-chain specific acyl-CoA dehydrogenase, mitochondrial OS=Mus musculus OX=10090 GN=Acadl PE=1 SV=2	9	8	8	9	8	9	9	24.7	47.896	113.68	6	6	8	5	9	8	6516100	5602300	8508700	8365800	11074000	7758700
Q91WS8	Medium-chain specific acyl-CoA dehydrogenase, mitochondrial (EC 1.3.8.7)	Acadm	tr|Q91WS8|Q91WS8_MOUSE Medium-chain specific acyl-CoA dehydrogenase, mitochondrial OS=Mus musculus OX=10090 GN=Acadm PE=2 SV=1;sp|P45952|ACADM_MOUSE Medium-chain specific acyl-CoA dehydrogenase, mitochondrial OS=Mus musculus OX=10090 GN=Acadm PE=1 SV=1;tr|	5	1	4	2	2	3	3	12.6	46.437	32.348	1	1	1	2	2	2	1563600	1414400	1042600	2158600	2665400	2606200
Q07417	Short-chain specific acyl-CoA dehydrogenase, mitochondrial (SCAD) (EC 1.3.8.1) (Butyryl-CoA dehydrogenase)	Acads	sp|Q07417|ACADS_MOUSE Short-chain specific acyl-CoA dehydrogenase, mitochondrial OS=Mus musculus OX=10090 GN=Acads PE=1 SV=2	3	2	2	2	2	3	3	9	44.889	31.842	2	2	1	2	3	3	1486400	1030800	1301900	1711300	3310800	543420
Q7TMY2	Acyl-Coenzyme A dehydrogenase, short/branched chain	Acadsb	tr|Q7TMY2|Q7TMY2_MOUSE Acyl-Coenzyme A dehydrogenase, short/branched chain OS=Mus musculus OX=10090 GN=Acadsb PE=2 SV=1;tr|E9Q5L3|E9Q5L3_MOUSE Short/branched chain-specific acyl-CoA dehydrogenase, mitochondrial OS=Mus musculus OX=10090 GN=Acadsb PE=1 SV=1;	6	5	5	6	6	6	6	13.2	47.878	65.907	2	4	4	5	5	7	6153800	5986200	4271800	8991200	7817800	7768100
P50544	Very long-chain specific acyl-CoA dehydrogenase, mitochondrial (EC 1.3.8.9) (MVLCAD) (VLCAD)	Acadvl Vlcad	sp|P50544|ACADV_MOUSE Very long-chain specific acyl-CoA dehydrogenase, mitochondrial OS=Mus musculus OX=10090 GN=Acadvl PE=1 SV=3;tr|B1AR28|B1AR28_MOUSE Very long-chain-specific acyl-CoA dehydrogenase, mitochondrial OS=Mus musculus OX=10090 GN=Acadvl PE=1	16	13	13	13	12	16	15	31.2	70.875	169.58	7	9	7	9	12	9	6306500	4950400	4832900	5728400	7943000	6225500
Q8QZT1	Acetyl-CoA acetyltransferase, mitochondrial (EC 2.3.1.9) (Acetoacetyl-CoA thiolase)	Acat1	sp|Q8QZT1|THIL_MOUSE Acetyl-CoA acetyltransferase, mitochondrial OS=Mus musculus OX=10090 GN=Acat1 PE=1 SV=1;tr|Q3TQP7|Q3TQP7_MOUSE Uncharacterized protein OS=Mus musculus OX=10090 GN=Acat1 PE=2 SV=1	15	13	14	15	13	12	14	41	44.816	303.44	13	11	13	11	12	13	78440000	79237000	82528000	70088000	63744000	79328000
Q8CAY6	Acetyl-CoA acetyltransferase, cytosolic (EC 2.3.1.9) (Cytosolic acetoacetyl-CoA thiolase)	Acat2	sp|Q8CAY6|THIC_MOUSE Acetyl-CoA acetyltransferase, cytosolic OS=Mus musculus OX=10090 GN=Acat2 PE=1 SV=2;tr|A0A3B2WAL8|A0A3B2WAL8_MOUSE Acetyl-CoA acetyltransferase, cytosolic OS=Mus musculus OX=10090 GN=Acat2 PE=1 SV=1;tr|G3XA25|G3XA25_MOUSE Acetyl-CoA ac	7	5	6	4	6	6	6	27.2	41.297	95.734	3	5	4	3	4	2	6083300	5988100	5201500	8060300	7607600	4677400
Q6P9T6	Acyl-Coenzyme A binding domain containing 3	Acbd3	tr|Q6P9T6|Q6P9T6_MOUSE Acyl-Coenzyme A binding domain containing 3 OS=Mus musculus OX=10090 GN=Acbd3 PE=2 SV=1;tr|A0A0R4J079|A0A0R4J079_MOUSE Golgi resident protein GCP60 OS=Mus musculus OX=10090 GN=Acbd3 PE=1 SV=1;sp|Q8BMP6|GCP60_MOUSE Golgi resident prot	6	4	3	3	4	5	5	12.4	60.209	39.181	3	0	2	2	2	2	2160800	1347200	2188500	3187900	4499600	3055100
A0A2I3BRA0	Acyl-CoA-binding domain-containing protein 7	Acbd7	tr|A0A2I3BRA0|A0A2I3BRA0_MOUSE Acyl-CoA-binding domain-containing protein 7 OS=Mus musculus OX=10090 GN=Acbd7 PE=1 SV=1;sp|Q9D258|ACBD7_MOUSE Acyl-CoA-binding domain-containing protein 7 OS=Mus musculus OX=10090 GN=Acbd7 PE=3 SV=2	3	3	3	3	3	3	2	33.7	10.067	79.585	3	3	3	3	4	0	9217800	6041000	4807000	8670700	11159000	4127300
Q3U3Q7	Angiotensin-converting enzyme (EC 3.4.-.-)	Ace	tr|Q3U3Q7|Q3U3Q7_MOUSE Angiotensin-converting enzyme OS=Mus musculus OX=10090 GN=Ace PE=2 SV=1;tr|Q3TU20|Q3TU20_MOUSE Angiotensin-converting enzyme OS=Mus musculus OX=10090 GN=Ace PE=2 SV=1;sp|P09470|ACE_MOUSE Angiotensin-converting enzyme OS=Mus musculus	21	18	19	19	18	18	21	18.5	150.89	250.62	13	20	16	15	16	20	15441000	15285000	16529000	16906000	13755000	21678000
D0G895	Angiotensin-converting enzyme-like protein Ace3	Ace3	sp|D0G895|ACE3_MOUSE Angiotensin-converting enzyme-like protein Ace3 OS=Mus musculus OX=10090 GN=Ace3 PE=1 SV=1	6	2	5	4	4	5	6	9.1	85.873	42.417	0	4	0	2	2	4	408500	1230700	714520	1052900	955730	1468600
Q80TU6	MKIAA0670 protein	Acin1 mKIAA0670	tr|Q80TU6|Q80TU6_MOUSE MKIAA0670 protein (Fragment) OS=Mus musculus OX=10090 GN=Acin1 PE=2 SV=1;tr|F6RJ39|F6RJ39_MOUSE Apoptotic chromatin condensation inducer in the nucleus (Fragment) OS=Mus musculus OX=10090 GN=Acin1 PE=1 SV=1;sp|Q9JIX8|ACINU_MOUSE Apop	4	1	1	1	3	4	3	5.1	142.85	61.002	1	0	1	2	4	2	133000	118010	109990	445210	416330	359870
Q3TED3	ATP-citrate synthase (EC 2.3.3.8) (ATP-citrate (pro-S-)-lyase) (Citrate cleavage enzyme)	Acly	tr|Q3TED3|Q3TED3_MOUSE ATP-citrate synthase OS=Mus musculus OX=10090 GN=Acly PE=2 SV=1;tr|Q3V117|Q3V117_MOUSE ATP-citrate synthase OS=Mus musculus OX=10090 GN=Acly PE=1 SV=1;sp|Q91V92|ACLY_MOUSE ATP-citrate synthase OS=Mus musculus OX=10090 GN=Acly PE=1 SV	8	6	7	3	4	4	4	11.3	119.62	60.224	3	7	0	2	4	2	533630	556680	230180	623760	389880	365650
Q8VDC3	Cytoplasmic aconitate hydratase (EC 4.2.1.3) (Citrate hydro-lyase) (Iron-responsive element-binding protein 1)	aco1	tr|Q8VDC3|Q8VDC3_MOUSE Cytoplasmic aconitate hydratase OS=Mus musculus OX=10090 GN=aco1 PE=3 SV=1;sp|P28271|ACOHC_MOUSE Cytoplasmic aconitate hydratase OS=Mus musculus OX=10090 GN=Aco1 PE=1 SV=3	7	3	4	3	4	4	4	8	99.102	47.002	3	3	3	3	4	4	957730	576680	793290	1524500	1476600	786060
A0A2R8VJW0	Aconitate hydratase, mitochondrial	Aco2	tr|A0A2R8VJW0|A0A2R8VJW0_MOUSE Aconitate hydratase, mitochondrial (Fragment) OS=Mus musculus OX=10090 GN=Aco2 PE=1 SV=1	1	0	1	0	0	0	0	58.1	7.5115	7.2921	0	1	0	0	0	0	0	0	0	0	0	0
Q99KI0	Aconitate hydratase, mitochondrial (Aconitase) (EC 4.2.1.3) (Citrate hydro-lyase)	Aco2	sp|Q99KI0|ACON_MOUSE Aconitate hydratase, mitochondrial OS=Mus musculus OX=10090 GN=Aco2 PE=1 SV=1	37	32	34	35	32	33	32	51.4	85.462	323.31	43	41	39	38	37	38	219080000	155600000	218120000	197660000	162690000	209530000
O55137	Acyl-coenzyme A thioesterase 1 (Acyl-CoA thioesterase 1) (EC 3.1.2.-) (CTE-I) (Inducible cytosolic acyl-coenzyme A thioester hydrolase) (Long chain acyl-CoA thioester hydrolase) (Long chain acyl-CoA hydrolase) (Palmitoyl-coenzyme A thioesterase) (EC 3.1.2.2)	Acot1 Cte1	sp|O55137|ACOT1_MOUSE Acyl-coenzyme A thioesterase 1 OS=Mus musculus OX=10090 GN=Acot1 PE=1 SV=1;tr|Q99L15|Q99L15_MOUSE Acot1 protein (Fragment) OS=Mus musculus OX=10090 GN=Acot1 PE=2 SV=1;tr|Q6P2K2|Q6P2K2_MOUSE Acyl-CoA thioesterase 2 OS=Mus musculus OX=1	1	1	1	1	1	1	1	14.1	46.135	6.3629	1	1	1	1	1	1	101950	64957	79881	174220	115690	201460
Q32MW3	Acyl-coenzyme A thioesterase 10, mitochondrial (Acyl-CoA thioesterase 10) (EC 3.1.2.-) (Mitochondrial 48 kDa acyl-CoA thioester hydrolase 2) (Mt-ACT48.2)	Acot10	sp|Q32MW3|ACO10_MOUSE Acyl-coenzyme A thioesterase 10, mitochondrial OS=Mus musculus OX=10090 GN=Acot10 PE=2 SV=1	1	1	1	1	1	1	1	23.5	50.552	12.68	0	1	1	1	1	1	499900	503350	662030	627900	432320	508670
Q4VA32	Thioesterase superfamily member 2	Acot13 Them2 RP23-92G13.5-001	tr|Q4VA32|Q4VA32_MOUSE Thioesterase superfamily member 2 OS=Mus musculus OX=10090 GN=Acot13 PE=1 SV=1;sp|Q9CQR4|ACO13_MOUSE Acyl-coenzyme A thioesterase 13 OS=Mus musculus OX=10090 GN=Acot13 PE=1 SV=1	1	1	1	1	1	1	1	7.1	15.183	6.4785	1	0	0	0	1	0	10058000	6399000	8775000	11396000	8993800	8427200
Q9QYR9	Acyl-coenzyme A thioesterase 2, mitochondrial (Acyl-CoA thioesterase 2) (EC 3.1.2.2) (Acyl coenzyme A thioester hydrolase) (MTE-I) (Very-long-chain acyl-CoA thioesterase)	Acot2 Mte1	sp|Q9QYR9|ACOT2_MOUSE Acyl-coenzyme A thioesterase 2, mitochondrial OS=Mus musculus OX=10090 GN=Acot2 PE=1 SV=2	1	1	1	1	1	1	1	13	49.656	31.259	2	2	2	3	3	3	2318700	1089300	2009300	2368300	2139000	2131900
E9PYH2	Cytosolic acyl coenzyme A thioester hydrolase	Acot7	tr|E9PYH2|E9PYH2_MOUSE Cytosolic acyl coenzyme A thioester hydrolase OS=Mus musculus OX=10090 GN=Acot7 PE=1 SV=1;sp|Q91V12|BACH_MOUSE Cytosolic acyl coenzyme A thioester hydrolase OS=Mus musculus OX=10090 GN=Acot7 PE=1 SV=2	7	6	4	4	3	4	4	25.8	42.826	81.754	5	2	5	2	3	2	3112700	3089800	4254800	3183700	3216000	2975300
P58137	Acyl-coenzyme A thioesterase 8 (Acyl-CoA thioesterase 8) (EC 3.1.2.1) (EC 3.1.2.11) (EC 3.1.2.2) (EC 3.1.2.3) (EC 3.1.2.5) (Choloyl-coenzyme A thioesterase) (EC 3.1.2.27) (Peroxisomal acyl-CoA thioesterase 2) (PTE-2) (Peroxisomal acyl-coenzyme A thioester hydrolase 1) (PTE-1) (Peroxisomal long-chain acyl-CoA thioesterase 1)	Acot8 Pte1	sp|P58137|ACOT8_MOUSE Acyl-coenzyme A thioesterase 8 OS=Mus musculus OX=10090 GN=Acot8 PE=1 SV=1;tr|Q3U965|Q3U965_MOUSE Uncharacterized protein OS=Mus musculus OX=10090 GN=Acot8 PE=1 SV=1;tr|Q8BZR4|Q8BZR4_MOUSE Acyl-coenzyme A thioesterase 8 OS=Mus musculu	2	2	1	2	2	2	1	7.8	35.827	15.001	2	1	1	1	1	1	586960	299530	327790	679030	369380	312030
Q9R0X4	Acyl-coenzyme A thioesterase 9, mitochondrial (Acyl-CoA thioesterase 9) (EC 3.1.2.-) (Acyl coenzyme A thioester hydrolase 2) (MTE-2) (Acyl-CoA thioester hydrolase 9) (Mitochondrial 48 kDa acyl-CoA thioester hydrolase 1) (Mt-ACT48.1) (Protein U8) (p48)	Acot9 Acate2	sp|Q9R0X4|ACOT9_MOUSE Acyl-coenzyme A thioesterase 9, mitochondrial OS=Mus musculus OX=10090 GN=Acot9 PE=1 SV=1	10	9	10	9	9	9	9	42.6	50.56	240.49	16	21	27	21	20	21	90940000	65145000	80312000	71555000	53314000	62401000
Q9R0H0	Peroxisomal acyl-coenzyme A oxidase 1 (AOX) (EC 1.3.3.6) (Palmitoyl-CoA oxidase) (Peroxisomal fatty acyl-CoA oxidase) (Straight-chain acyl-CoA oxidase) [Cleaved into: Peroxisomal acyl-CoA oxidase 1, A chain; Peroxisomal acyl-CoA oxidase 1, B chain; Peroxisomal acyl-CoA oxidase 1, C chain]	Acox1 Acox Paox	sp|Q9R0H0|ACOX1_MOUSE Peroxisomal acyl-coenzyme A oxidase 1 OS=Mus musculus OX=10090 GN=Acox1 PE=1 SV=5;tr|A2A848|A2A848_MOUSE Peroxisomal acyl-coenzyme A oxidase 1 (Fragment) OS=Mus musculus OX=10090 GN=Acox1 PE=1 SV=1;tr|Q8C168|Q8C168_MOUSE Acyl-coenzyme	16	16	14	14	15	14	15	31.2	74.648	244.71	13	9	10	9	9	13	11753000	6541200	9264600	11069000	13568000	9423800
Q9EPL9	Peroxisomal acyl-coenzyme A oxidase 3 (EC 1.3.3.6) (Branched-chain acyl-CoA oxidase) (BRCACox) (Pristanoyl-CoA oxidase)	Acox3	sp|Q9EPL9|ACOX3_MOUSE Peroxisomal acyl-coenzyme A oxidase 3 OS=Mus musculus OX=10090 GN=Acox3 PE=1 SV=2;tr|Q3TAW3|Q3TAW3_MOUSE Acyl-coenzyme A oxidase OS=Mus musculus OX=10090 GN=Acox3 PE=1 SV=1;tr|E9Q296|E9Q296_MOUSE Acyl-coenzyme A oxidase OS=Mus musculu	10	10	8	5	8	9	10	16.7	78.403	139.6	7	6	3	7	7	7	2482300	1262000	694000	2346500	2515500	3107500
Q4VAI2	Low molecular weight phosphotyrosine protein phosphatase (LMW-PTP) (LMW-PTPase) (EC 3.1.3.2) (EC 3.1.3.48) (Low molecular weight cytosolic acid phosphatase)	Acp1	tr|Q4VAI2|Q4VAI2_MOUSE Low molecular weight phosphotyrosine protein phosphatase OS=Mus musculus OX=10090 GN=Acp1 PE=2 SV=1;sp|Q9D358|PPAC_MOUSE Low molecular weight phosphotyrosine protein phosphatase OS=Mus musculus OX=10090 GN=Acp1 PE=1 SV=3;tr|A0A1W2P7X	3	2	3	2	3	3	2	24.1	18.192	35.912	1	2	1	2	2	2	7343000	6381000	4372200	5538800	7363400	4855500
Q8BP40	Lysophosphatidic acid phosphatase type 6 (EC 3.1.3.2) (Acid phosphatase 6, lysophosphatidic) (Acid phosphatase-like protein 1) (PACPL1)	Acp6 Acpl1 Lpap	sp|Q8BP40|PPA6_MOUSE Lysophosphatidic acid phosphatase type 6 OS=Mus musculus OX=10090 GN=Acp6 PE=1 SV=1	6	5	6	6	6	6	6	18.2	47.624	71.457	4	3	3	4	6	5	4093800	3206400	4310900	3904400	4259800	4490700
Q3ZB05	Acrosin (EC 3.4.21.10)	Acr	tr|Q3ZB05|Q3ZB05_MOUSE Acrosin OS=Mus musculus OX=10090 GN=Acr PE=2 SV=1;tr|Q3ZB06|Q3ZB06_MOUSE Acrosin (Fragment) OS=Mus musculus OX=10090 GN=Acr PE=2 SV=1;sp|P23578|ACRO_MOUSE Acrosin OS=Mus musculus OX=10090 GN=Acr PE=1 SV=1;tr|A0A2R8VHU5|A0A2R8VHU5_MOU	6	5	5	5	6	5	5	18.2	43.016	70.22	5	6	5	8	7	6	20442000	24007000	16699000	21044000	20805000	26943000
Q3V140	Acrosin-binding protein (Acrosin-binding protein, 60 kDa form) (Proacrosin-binding protein sp32) [Cleaved into: Acrosin-binding protein, mature form (ACRPB-C) (Acrosin-binding protein, 32 kDa form, mature form) (Sp32)]	Acrbp	sp|Q3V140|ACRBP_MOUSE Acrosin-binding protein OS=Mus musculus OX=10090 GN=Acrbp PE=1 SV=1	12	10	11	12	11	11	10	26.7	61.14	193.07	11	12	13	14	11	12	79150000	45134000	63833000	64237000	35810000	55425000
P50289	Acrosomal protein SP-10 (Acrosomal vesicle protein 1) (MSA-63)	Acrv1	sp|P50289|ASPX_MOUSE Acrosomal protein SP-10 OS=Mus musculus OX=10090 GN=Acrv1 PE=1 SV=2	3	3	3	2	3	3	3	11.9	27.948	34.204	3	2	1	2	2	1	264030000	164740000	30301000	55972000	124840000	194510000
Q2XU92	Long-chain-fatty-acid--CoA ligase ACSBG2 (EC 6.2.1.3) (Acyl-CoA synthetase bubblegum family member 2) (Arachidonate--CoA ligase ACSBG2) (EC 6.2.1.15) (Bubblegum-related protein)	Acsbg2 Bgr	sp|Q2XU92|ACBG2_MOUSE Long-chain-fatty-acid--CoA ligase ACSBG2 OS=Mus musculus OX=10090 GN=Acsbg2 PE=1 SV=1	11	10	9	8	7	6	6	18.1	74.318	87.862	5	3	4	3	3	2	4701700	4023400	4878500	1914700	1346700	2840200
D3Z041	Long-chain-fatty-acid--CoA ligase (EC 6.2.1.15) (EC 6.2.1.3) (Acyl-CoA synthetase) (Long-chain acyl-CoA synthetase)	Acsl1	tr|D3Z041|D3Z041_MOUSE Long-chain-fatty-acid--CoA ligase OS=Mus musculus OX=10090 GN=Acsl1 PE=1 SV=1;sp|P41216|ACSL1_MOUSE Long-chain-fatty-acid--CoA ligase 1 OS=Mus musculus OX=10090 GN=Acsl1 PE=1 SV=2	30	27	24	28	26	26	26	47.5	78.034	306.49	36	28	31	31	33	33	150900000	71825000	126900000	95192000	122860000	95131000
Q8BW44	AMP-binding domain-containing protein	Acsl4	tr|Q8BW44|Q8BW44_MOUSE AMP-binding domain-containing protein OS=Mus musculus OX=10090 GN=Acsl4 PE=2 SV=1;tr|Q91YN3|Q91YN3_MOUSE Acyl-CoA synthetase long-chain family member 4 OS=Mus musculus OX=10090 GN=Acsl4 PE=2 SV=1;sp|Q9QUJ7|ACSL4_MOUSE Long-chain-fatt	7	7	6	6	6	7	6	12.7	74.353	61.941	5	2	3	5	7	3	2347000	1110300	2250300	2421500	3025700	2174500
Q80TQ7	MKIAA0837 protein	Acsl6 mKIAA0837	tr|Q80TQ7|Q80TQ7_MOUSE MKIAA0837 protein (Fragment) OS=Mus musculus OX=10090 GN=Acsl6 PE=2 SV=1;tr|Q5ICG5|Q5ICG5_MOUSE Long-chain-fatty-acid--CoA ligase OS=Mus musculus OX=10090 GN=Acsl6 PE=1 SV=1;tr|Q5ICG4|Q5ICG4_MOUSE Long-chain-fatty-acid--CoA ligase OS	3	3	3	1	1	1	2	10.1	42.266	17.665	0	0	0	0	0	1	827040	954660	201270	241420	383200	599580
P68134	Actin, alpha skeletal muscle (EC 3.6.4.-) (Alpha-actin-1) [Cleaved into: Actin, alpha skeletal muscle, intermediate form]	Acta1 Acta	sp|P68134|ACTS_MOUSE Actin, alpha skeletal muscle OS=Mus musculus OX=10090 GN=Acta1 PE=1 SV=1;tr|Q61272|Q61272_MOUSE Alpha-actin (Aa 40-375) (Fragment) OS=Mus musculus OX=10090 GN=Acta1 PE=2 SV=1;tr|Q61264|Q61264_MOUSE Skeletal muscle alpha-actin mRNA (Fra	2	0	1	0	1	1	1	61.8	42.051	20.726	0	0	0	2	0	1	0	343110	0	454430	556330	380400
P60710	Actin, cytoplasmic 1 (Beta-actin) (EC 3.6.4.-) [Cleaved into: Actin, cytoplasmic 1, N-terminally processed]	Actb	sp|P60710|ACTB_MOUSE Actin, cytoplasmic 1 OS=Mus musculus OX=10090 GN=Actb PE=1 SV=1;tr|B2RRX1|B2RRX1_MOUSE Actin, beta OS=Mus musculus OX=10090 GN=Actb PE=2 SV=1;tr|Q3UAF7|Q3UAF7_MOUSE Uncharacterized protein OS=Mus musculus OX=10090 GN=Actb PE=2 SV=1;tr|	0	0	0	0	0	0	0	70.9	41.736	323.31	71	67	65	84	130	89	1253300000	1088600000	1126800000	1847900000	2253900000	1468000000
Q3UBP6	ACTB protein	Actb	tr|Q3UBP6|Q3UBP6_MOUSE Uncharacterized protein OS=Mus musculus OX=10090 GN=Actb PE=2 SV=1;tr|Q3UBQ4|Q3UBQ4_MOUSE Uncharacterized protein OS=Mus musculus OX=10090 GN=Actb PE=2 SV=1	0	0	0	0	0	0	0	66.7	41.768	55.356	4	7	6	4	8	3	28902000	29105000	25052000	41535000	56515000	36292000
Q8BFZ3	Beta-actin-like protein 2 (Kappa-actin)	Actbl2	sp|Q8BFZ3|ACTBL_MOUSE Beta-actin-like protein 2 OS=Mus musculus OX=10090 GN=Actbl2 PE=1 SV=1	2	0	0	0	0	2	0	31.4	42.004	11.302	0	0	0	0	2	0	0	0	0	0	0	0
P68033	Actin, alpha cardiac muscle 1 (EC 3.6.4.-) (Alpha-cardiac actin) [Cleaved into: Actin, alpha cardiac muscle 1, intermediate form]	Actc1 Actc	sp|P68033|ACTC_MOUSE Actin, alpha cardiac muscle 1 OS=Mus musculus OX=10090 GN=Actc1 PE=1 SV=1;tr|Q497E4|Q497E4_MOUSE Actin, alpha, cardiac muscle 1 OS=Mus musculus OX=10090 GN=Actc1 PE=2 SV=1;tr|Q9CXK3|Q9CXK3_MOUSE Uncharacterized protein OS=Mus musculus	2	2	2	2	2	2	2	61.8	42.019	231.57	8	13	10	15	14	14	17009000	71917000	24209000	58151000	83799000	43300000
Q4KL81	Actin, gamma, cytoplasmic 1	Actg1	tr|Q4KL81|Q4KL81_MOUSE Actin, gamma, cytoplasmic 1 OS=Mus musculus OX=10090 GN=Actg1 PE=2 SV=1;sp|P63260|ACTG_MOUSE Actin, cytoplasmic 2 OS=Mus musculus OX=10090 GN=Actg1 PE=1 SV=1;tr|Q3TSB7|Q3TSB7_MOUSE Uncharacterized protein OS=Mus musculus OX=10090 GN=	0	0	0	0	0	0	0	70.9	41.792	22.388	1	0	2	2	1	1	116700	145910	358370	158750	225500	196140
Q9QZ83	Gamma actin-like protein	Actg1 Actl	tr|Q9QZ83|Q9QZ83_MOUSE Gamma actin-like protein OS=Mus musculus OX=10090 GN=Actg1 PE=2 SV=1	2	2	2	2	2	2	2	61.6	43.6	170.93	17	20	23	25	30	28	10050000	16169000	20262000	19679000	19725000	16096000
D3YVN1	Actin-like protein 6A	Actl6a	tr|D3YVN1|D3YVN1_MOUSE Actin-like protein 6A (Fragment) OS=Mus musculus OX=10090 GN=Actl6a PE=1 SV=1;tr|A0A0A6YWG8|A0A0A6YWG8_MOUSE Actin-like protein 6A (Fragment) OS=Mus musculus OX=10090 GN=Actl6a PE=1 SV=1;tr|Q505L1|Q505L1_MOUSE Actl6a protein OS=Mus m	1	0	0	0	0	1	0	8.8	23.122	20.338	0	0	0	0	1	0	0	0	0	0	0	0
Q9QY84	Actin-like protein 7A (Actin-like-7-alpha) (Testis-specific actin-2) (T-actin-2)	Actl7a Tact2	sp|Q9QY84|ACL7A_MOUSE Actin-like protein 7A OS=Mus musculus OX=10090 GN=Actl7a PE=1 SV=1	12	9	7	8	10	9	10	32.5	49.45	196.59	13	8	9	8	10	12	8387500	6848600	8220500	6126000	5799200	8304600
Q8CG27	Actin-like protein 9	Actl9 Actl7c	sp|Q8CG27|ACTL9_MOUSE Actin-like protein 9 OS=Mus musculus OX=10090 GN=Actl9 PE=1 SV=1	2	1	2	2	2	2	2	10.4	45.771	20.036	1	1	1	1	1	1	479970	390860	500270	474230	486010	669070
Q7TPR4	Alpha-actinin-1 (Alpha-actinin cytoskeletal isoform) (F-actin cross-linking protein) (Non-muscle alpha-actinin-1)	Actn1	sp|Q7TPR4|ACTN1_MOUSE Alpha-actinin-1 OS=Mus musculus OX=10090 GN=Actn1 PE=1 SV=1;tr|A1BN54|A1BN54_MOUSE Alpha actinin 1a OS=Mus musculus OX=10090 GN=Actn1 PE=1 SV=1;tr|Q99LJ3|Q99LJ3_MOUSE Actn1 protein (Fragment) OS=Mus musculus OX=10090 GN=Actn1 PE=2 SV=	3	2	3	2	3	3	2	14.6	103.07	23.671	0	4	1	2	3	1	158900	433680	128220	656600	733500	565010
Q1A602	Non-muscle alpha-actinin 4	Actn4	tr|Q1A602|Q1A602_MOUSE Non-muscle alpha-actinin 4 OS=Mus musculus OX=10090 GN=Actn4 PE=2 SV=1;sp|P57780|ACTN4_MOUSE Alpha-actinin-4 OS=Mus musculus OX=10090 GN=Actn4 PE=1 SV=1;tr|Q3ULT2|Q3ULT2_MOUSE Non-muscle alpha-actinin 4 OS=Mus musculus OX=10090 GN=Ac	18	15	11	14	15	16	13	35.1	104.91	288.83	7	10	8	17	19	8	3713600	3038600	3192600	6528100	7688600	4334700
P61164	Alpha-centractin (Centractin) (ARP1) (Actin-RPV) (Centrosome-associated actin homolog)	Actr1a Ctrn1	sp|P61164|ACTZ_MOUSE Alpha-centractin OS=Mus musculus OX=10090 GN=Actr1a PE=1 SV=1;tr|A0A494BB86|A0A494BB86_MOUSE Alpha-centractin OS=Mus musculus OX=10090 GN=Actr1a PE=1 SV=1;sp|Q8R5C5|ACTY_MOUSE Beta-centractin OS=Mus musculus OX=10090 GN=Actr1b PE=1 SV=	5	3	4	4	4	2	1	19.9	42.613	57.225	5	7	4	2	2	0	182200	97267	281930	20605	78781	36097
P61161	Actin-related protein 2 (Actin-like protein 2)	Actr2 Arp2	sp|P61161|ARP2_MOUSE Actin-related protein 2 OS=Mus musculus OX=10090 GN=Actr2 PE=1 SV=1;tr|Q5SW83|Q5SW83_MOUSE Uncharacterized protein OS=Mus musculus OX=10090 GN=Actr2 PE=1 SV=1;tr|Q8BMA4|Q8BMA4_MOUSE Uncharacterized protein OS=Mus musculus OX=10090 PE=2	5	3	3	3	3	5	4	23.1	44.76	96.355	2	2	1	2	4	2	7392300	4415900	4255600	7028900	13299000	5857100
Q3ULF7	Actin-related protein 3 (Actin-like protein 3)	Actr3	tr|Q3ULF7|Q3ULF7_MOUSE Actin-related protein 3 OS=Mus musculus OX=10090 GN=Actr3 PE=1 SV=1;tr|Q3TWJ4|Q3TWJ4_MOUSE Actin-related protein 3 OS=Mus musculus OX=10090 GN=Actr3 PE=2 SV=1;tr|Q3TGW0|Q3TGW0_MOUSE Actin-related protein 3 OS=Mus musculus OX=10090 GN	8	4	6	4	7	7	6	21.3	47.357	81.107	3	3	3	5	7	6	1375700	1366800	842020	2747100	4662500	1793800
Q9D9L5	Actin-related protein T2 (ARP-T2) (Actin-related protein M2)	Actrt2 Arpm2	sp|Q9D9L5|ACTT2_MOUSE Actin-related protein T2 OS=Mus musculus OX=10090 GN=Actrt2 PE=2 SV=1	4	2	2	3	2	2	3	9	41.615	22.909	1	1	2	1	1	1	622940	490480	1862100	617090	601110	653710
Q8BXF8	Actin-related protein T3 (ARP-T3) (Actin-related protein M1)	Actrt3 Arpm1	sp|Q8BXF8|ACTT3_MOUSE Actin-related protein T3 OS=Mus musculus OX=10090 GN=Actrt3 PE=1 SV=1	3	3	2	3	3	2	3	11.9	40.442	33.693	4	2	3	2	1	2	5039900	3374900	4396200	3500300	3034400	3759100
Q4VAF0	Acylphosphatase (EC 3.6.1.7)	Acyp1	tr|Q4VAF0|Q4VAF0_MOUSE Acylphosphatase (Fragment) OS=Mus musculus OX=10090 GN=Acyp1 PE=2 SV=1;tr|E9QJT5|E9QJT5_MOUSE Acylphosphatase OS=Mus musculus OX=10090 GN=Acyp1 PE=1 SV=1;sp|P56376|ACYP1_MOUSE Acylphosphatase-1 OS=Mus musculus OX=10090 GN=Acyp1 PE=1	5	5	4	5	5	5	5	41	14.925	47.483	5	4	4	4	3	6	27907000	15472000	28224000	24393000	19808000	20812000
O35598	Disintegrin and metalloproteinase domain-containing protein 10 (ADAM 10) (EC 3.4.24.81) (Kuzbanian protein homolog) (Mammalian disintegrin-metalloprotease) (CD antigen CD156c)	Adam10 Kuz Madm	sp|O35598|ADA10_MOUSE Disintegrin and metalloproteinase domain-containing protein 10 OS=Mus musculus OX=10090 GN=Adam10 PE=1 SV=2	1	0	0	0	1	1	0	1.5	83.967	7.4195	0	0	0	0	0	0	0	0	0	93394	99571	0
Q3UEC0	Peptidase M12B domain-containing protein	Adam17	tr|Q3UEC0|Q3UEC0_MOUSE Peptidase M12B domain-containing protein (Fragment) OS=Mus musculus OX=10090 GN=Adam17 PE=2 SV=1;tr|Q3UV09|Q3UV09_MOUSE Uncharacterized protein OS=Mus musculus OX=10090 GN=Adam17 PE=2 SV=1;tr|Q3UEW9|Q3UEW9_MOUSE A disintegrin and met	1	0	0	0	1	1	1	2	57.093	7.2177	0	0	0	0	0	0	0	0	0	107610	93290	74323
Q8R534	Disintegrin and metalloproteinase domain-containing protein 1b (ADAM 1b) (EC 3.4.24.-) (Fertilin subunit alpha-b)	Adam1b	sp|Q8R534|ADM1B_MOUSE Disintegrin and metalloproteinase domain-containing protein 1b OS=Mus musculus OX=10090 GN=Adam1b PE=1 SV=2	1	1	1	1	1	1	1	1.1	89.368	6.8745	0	1	0	0	0	0	480770	1197000	863180	1773600	1224400	1451100
Q3TTP6	Disintegrin and metalloproteinase domain-containing protein 2 (Fertilin subunit beta) (PH-30) (PH30-beta)	Adam2	tr|Q3TTP6|Q3TTP6_MOUSE Disintegrin and metalloproteinase domain-containing protein 2 (Fragment) OS=Mus musculus OX=10090 GN=Adam2 PE=2 SV=1;sp|Q60718|ADAM2_MOUSE Disintegrin and metalloproteinase domain-containing protein 2 OS=Mus musculus OX=10090 GN=Adam	2	2	1	1	1	1	1	2.9	82.329	10.892	2	1	1	1	1	0	3373800	2793200	2810300	2293300	2067400	2646000
Q62287	Cyritestin	Adam3 Cyrn	tr|Q62287|Q62287_MOUSE Cyritestin OS=Mus musculus OX=10090 GN=Adam3 PE=1 SV=1;sp|F8VQ03|ADAM3_MOUSE A disintegrin and metallopeptidase domain 3 OS=Mus musculus OX=10090 GN=Adam3 PE=1 SV=1	1	1	1	0	1	1	1	1.9	91.388	19.34	1	0	0	1	1	0	428220	356560	0	0	387740	219070
Q60815	ADAM 4 protein	Adam4 ADAM 4	tr|Q60815|Q60815_MOUSE ADAM 4 protein (Fragment) OS=Mus musculus OX=10090 GN=Adam4 PE=2 SV=1;tr|Q6IMH8|Q6IMH8_MOUSE ADAM4b OS=Mus musculus OX=10090 PE=4 SV=1;tr|Q8CGQ2|Q8CGQ2_MOUSE A disintegrin and metallopeptidase domain 4 OS=Mus musculus OX=10090 GN=Ada	1	0	1	1	1	1	1	1.9	51.795	6.4936	0	0	1	0	1	1	0	1318900	552510	1253500	971590	1523200
F6S1B5	Disintegrin and metalloproteinase domain-containing protein 5	Adam5	tr|F6S1B5|F6S1B5_MOUSE Disintegrin and metalloproteinase domain-containing protein 5 (Fragment) OS=Mus musculus OX=10090 GN=Adam5 PE=1 SV=1;sp|Q3TTE0|ADAM5_MOUSE Disintegrin and metalloproteinase domain-containing protein 5 OS=Mus musculus OX=10090 GN=Adam	2	2	2	2	2	2	2	2.9	69.067	14.969	2	3	3	1	2	2	5129200	4185200	5339000	2885900	1993100	3115500
B2RSY5	A disintegrin and metallopeptidase domain 6 (A disintegrin and metallopeptidase domain 6A)	Adam6a Adam6	tr|B2RSY5|B2RSY5_MOUSE A disintegrin and metallopeptidase domain 6 OS=Mus musculus OX=10090 GN=Adam6a PE=1 SV=1;tr|Q8CGQ1|Q8CGQ1_MOUSE ADAM6 OS=Mus musculus OX=10090 GN=Adam6a PE=2 SV=1;tr|Q32NZ3|Q32NZ3_MOUSE Adam6 protein (Fragment) OS=Mus musculus OX=100	4	3	3	3	3	3	4	6.9	85.147	38.572	3	4	3	4	5	4	1295500	2304300	1462600	3004400	2474300	2925300
Q8C0V3	Disintegrin and metalloproteinase domain-containing protein 20-like	Adam6b	tr|Q8C0V3|Q8C0V3_MOUSE Uncharacterized protein (Fragment) OS=Mus musculus OX=10090 GN=Adam6b PE=2 SV=1;tr|Q6IMH7|Q6IMH7_MOUSE A disintegrin and metallopeptidase domain 6B OS=Mus musculus OX=10090 GN=Adam6b PE=4 SV=1;tr|Q14DT8|Q14DT8_MOUSE Uncharacterized p	3	1	3	2	3	3	3	8	79.325	63.95	1	3	2	3	2	3	211120	858590	446560	942370	473800	1043000
O35227	Disintegrin and metalloproteinase domain-containing protein 7 (ADAM 7)	Adam7	sp|O35227|ADAM7_MOUSE Disintegrin and metalloproteinase domain-containing protein 7 OS=Mus musculus OX=10090 GN=Adam7 PE=2 SV=2;tr|Q3TNV5|Q3TNV5_MOUSE Uncharacterized protein OS=Mus musculus OX=10090 GN=Adam7 PE=2 SV=1	4	3	3	2	3	3	4	7.1	89.187	65.38	2	0	0	3	1	3	449130	560280	330370	165470	894380	870940
E9Q1K3	Alpha-adducin	Add1	tr|E9Q1K3|E9Q1K3_MOUSE Alpha-adducin OS=Mus musculus OX=10090 GN=Add1 PE=1 SV=1;tr|F8WHZ9|F8WHZ9_MOUSE Alpha-adducin OS=Mus musculus OX=10090 GN=Add1 PE=1 SV=1;tr|F8WGR0|F8WGR0_MOUSE Alpha-adducin OS=Mus musculus OX=10090 GN=Add1 PE=1 SV=1;tr|Q8K232|Q8K232	2	1	2	1	2	2	1	4.1	72.925	21.931	0	0	1	0	1	0	672770	654190	347310	885420	1144700	392190
Q8BM29	Aldolase_II domain-containing protein	Add3	tr|Q8BM29|Q8BM29_MOUSE Aldolase_II domain-containing protein (Fragment) OS=Mus musculus OX=10090 GN=Add3 PE=2 SV=1;tr|Q05DT0|Q05DT0_MOUSE Add3 protein (Fragment) OS=Mus musculus OX=10090 GN=Add3 PE=2 SV=1;tr|Q8BJH2|Q8BJH2_MOUSE Aldolase_II domain-containin	3	1	1	2	2	2	1	6.3	72.604	39.063	0	1	1	2	2	0	338470	244950	302960	426630	722050	320170
Q9DC42	Adhesion G protein-coupled receptor E5	Adgre5 Cd97	tr|Q9DC42|Q9DC42_MOUSE Adhesion G protein-coupled receptor E5 OS=Mus musculus OX=10090 GN=Adgre5 PE=1 SV=1;tr|Q4FJS6|Q4FJS6_MOUSE Cd97 protein OS=Mus musculus OX=10090 GN=Adgre5 PE=2 SV=1;tr|A0A0D9SEG8|A0A0D9SEG8_MOUSE Adhesion G protein-coupled receptor E	3	2	1	2	2	2	1	6.4	80.202	21.434	0	0	1	0	1	0	141860	96321	120080	322430	329850	125530
A2AHQ2	Adhesion G-protein-coupled receptor G2	Adgrg2	tr|A2AHQ2|A2AHQ2_MOUSE Adhesion G-protein-coupled receptor G2 OS=Mus musculus OX=10090 GN=Adgrg2 PE=1 SV=1;tr|Q14BH6|Q14BH6_MOUSE Adhesion G-protein-coupled receptor G2 OS=Mus musculus OX=10090 GN=Adgrg2 PE=1 SV=1;tr|Q14AX7|Q14AX7_MOUSE G protein-coupled r	2	2	2	0	2	2	2	3.1	104.71	21.639	1	2	0	2	2	2	406370	612760	0	590830	582770	650570
Q3UKA4	PKS_ER domain-containing protein	Adh1	tr|Q3UKA4|Q3UKA4_MOUSE PKS_ER domain-containing protein OS=Mus musculus OX=10090 GN=Adh1 PE=1 SV=1;sp|P00329|ADH1_MOUSE Alcohol dehydrogenase 1 OS=Mus musculus OX=10090 GN=Adh1 PE=1 SV=2	5	5	4	5	5	5	4	11.2	39.771	29.153	2	2	1	4	1	1	5637600	3920100	4750300	7108000	7418400	3603600
Q6P5I3	S-(hydroxymethyl)glutathione dehydrogenase (EC 1.1.1.284)	Adh5	tr|Q6P5I3|Q6P5I3_MOUSE S-(hydroxymethyl)glutathione dehydrogenase OS=Mus musculus OX=10090 GN=Adh5 PE=1 SV=2;sp|P28474|ADHX_MOUSE Alcohol dehydrogenase class-3 OS=Mus musculus OX=10090 GN=Adh5 PE=1 SV=3	10	8	8	9	9	10	9	33.4	39.547	64.15	5	6	6	8	12	5	11767000	9245400	11371000	16308000	18279000	7455900
A0A087WRE7	Hydroxyacid-oxoacid transhydrogenase, mitochondrial (EC 1.1.99.24) (Alcohol dehydrogenase iron-containing protein 1)	Adhfe1	tr|A0A087WRE7|A0A087WRE7_MOUSE Hydroxyacid-oxoacid transhydrogenase, mitochondrial (Fragment) OS=Mus musculus OX=10090 GN=Adhfe1 PE=1 SV=1;sp|Q8R0N6|HOT_MOUSE Hydroxyacid-oxoacid transhydrogenase, mitochondrial OS=Mus musculus OX=10090 GN=Adhfe1 PE=1 SV=2	2	0	1	1	2	2	1	5.5	49.039	17.395	0	0	1	0	2	0	0	172920	261560	802820	969040	298940
Q6PDY2	2-aminoethanethiol dioxygenase (EC 1.13.11.19) (Cysteamine dioxygenase)	Ado Gm237	sp|Q6PDY2|AEDO_MOUSE 2-aminoethanethiol dioxygenase OS=Mus musculus OX=10090 GN=Ado PE=1 SV=2	5	4	5	5	5	5	5	24.6	28.372	56.913	4	3	5	7	3	3	3275000	4499000	4578200	3247300	3196100	4065300
Q3UDS7	ADP-dependent glucokinase	Adpgk	tr|Q3UDS7|Q3UDS7_MOUSE ADP-dependent glucokinase OS=Mus musculus OX=10090 GN=Adpgk PE=1 SV=1;tr|Q3TJ10|Q3TJ10_MOUSE Uncharacterized protein OS=Mus musculus OX=10090 GN=Adpgk PE=2 SV=1;tr|A0A1L1SSF2|A0A1L1SSF2_MOUSE ADP-dependent glucokinase OS=Mus musculus	2	2	2	1	2	2	2	6.3	53.788	26.591	1	1	0	2	1	2	383990	347940	413930	865390	963080	626090
Q9CTF5	ADP-ribosylglycohydrolase family protein	Adprh	tr|Q9CTF5|Q9CTF5_MOUSE Uncharacterized protein (Fragment) OS=Mus musculus OX=10090 GN=Adprh PE=2 SV=1;tr|Q3U5N4|Q3U5N4_MOUSE Uncharacterized protein OS=Mus musculus OX=10090 GN=Adprh PE=1 SV=1;sp|P54923|ADPRH_MOUSE ADP-ribosylhydrolase ARH1 OS=Mus musculus	1	1	1	1	1	1	1	14.5	13.55	6.0438	1	0	0	1	1	1	760440	512610	578810	672290	838400	1060100
A0A0A6YVU8	Adhesion-regulating molecule 1B	Adrm1b Gm9774	tr|A0A0A6YVU8|A0A0A6YVU8_MOUSE Predicted pseudogene 9774 OS=Mus musculus OX=10090 GN=Gm9774 PE=3 SV=1;sp|Q9JKV1|ADRM1_MOUSE Proteasomal ubiquitin receptor ADRM1 OS=Mus musculus OX=10090 GN=Adrm1 PE=1 SV=2;tr|Q8VCI8|Q8VCI8_MOUSE Adrm1 protein OS=Mus musculu	5	5	3	3	4	2	4	12.8	42.147	112.03	4	2	2	3	2	3	8234300	6206300	6779300	7150900	5540200	7009700
E9Q3T7	Adenylosuccinate lyase (EC 4.3.2.2) (Adenylosuccinase)	Adsl	tr|E9Q3T7|E9Q3T7_MOUSE Adenylosuccinate lyase OS=Mus musculus OX=10090 GN=Adsl PE=1 SV=1;tr|Q3TMB8|Q3TMB8_MOUSE Adenylosuccinate lyase OS=Mus musculus OX=10090 GN=Adsl PE=2 SV=1;sp|P54822|PUR8_MOUSE Adenylosuccinate lyase OS=Mus musculus OX=10090 GN=Adsl P	3	3	3	3	3	3	2	11.1	48.296	23.656	4	3	2	3	3	1	162040	125890	142560	248100	214040	191030
Q8JZQ2	AFG3-like protein 2 (EC 3.4.24.-)	Afg3l2	sp|Q8JZQ2|AFG32_MOUSE AFG3-like protein 2 OS=Mus musculus OX=10090 GN=Afg3l2 PE=1 SV=1;tr|Q3UDQ7|Q3UDQ7_MOUSE AAA domain-containing protein OS=Mus musculus OX=10090 GN=Afg3l2 PE=2 SV=1;tr|Q3U7C0|Q3U7C0_MOUSE AAA domain-containing protein OS=Mus musculus OX	7	5	5	4	6	5	6	9	89.518	68.978	5	4	2	2	2	4	636500	820380	709020	1212700	1072700	1397200
Q64191	N(4)-(beta-N-acetylglucosaminyl)-L-asparaginase (EC 3.5.1.26) (Aspartylglucosaminidase) (AGA) (Glycosylasparaginase) (N4-(N-acetyl-beta-glucosaminyl)-L-asparagine amidase) [Cleaved into: Glycosylasparaginase alpha chain; Glycosylasparaginase beta chain]	Aga	sp|Q64191|ASPG_MOUSE N(4)-(beta-N-acetylglucosaminyl)-L-asparaginase OS=Mus musculus OX=10090 GN=Aga PE=1 SV=1;tr|A2RSS6|A2RSS6_MOUSE Aspartylglucosaminidase OS=Mus musculus OX=10090 GN=Aga PE=1 SV=1;tr|B7ZNK6|B7ZNK6_MOUSE Aga protein OS=Mus musculus OX=10	8	8	7	8	7	8	8	29.5	37.022	323.31	8	7	8	8	9	11	23967000	13360000	21051000	21214000	24952000	17096000
Q9ESW4	Acylglycerol kinase, mitochondrial (EC 2.7.1.107) (EC 2.7.1.138) (EC 2.7.1.94) (Multiple substrate lipid kinase) (MuLK) (Multi-substrate lipid kinase)	Agk Mulk	sp|Q9ESW4|AGK_MOUSE Acylglycerol kinase, mitochondrial OS=Mus musculus OX=10090 GN=Agk PE=1 SV=1	1	1	1	0	1	1	1	2.9	46.975	6.8047	0	0	0	0	1	0	119840	226360	0	194430	182790	208440
Q91VJ9	1-acyl-sn-glycerol-3-phosphate acyltransferase (EC 2.3.1.51)	Agpat1	tr|Q91VJ9|Q91VJ9_MOUSE 1-acyl-sn-glycerol-3-phosphate acyltransferase OS=Mus musculus OX=10090 GN=Agpat1 PE=2 SV=1;tr|A0A0R4J263|A0A0R4J263_MOUSE 1-acyl-sn-glycerol-3-phosphate acyltransferase OS=Mus musculus OX=10090 GN=Agpat1 PE=1 SV=1;tr|Q8BUB3|Q8BUB3_M	2	1	1	0	1	1	2	11.2	31.752	12.028	1	1	0	0	0	1	723630	666400	0	1218500	1474700	1101700
Q8VCN0	Angiotensinogen (Serpin A8)	Agt	tr|Q8VCN0|Q8VCN0_MOUSE Angiotensinogen OS=Mus musculus OX=10090 GN=Agt PE=2 SV=1;tr|A0A5F8MPW1|A0A5F8MPW1_MOUSE Angiotensinogen OS=Mus musculus OX=10090 GN=Agt PE=1 SV=1;tr|Q3UTR7|Q3UTR7_MOUSE Angiotensinogen OS=Mus musculus OX=10090 GN=Agt PE=1 SV=1;sp|P1	1	1	0	1	1	1	1	1.9	51.985	6.9889	0	0	0	1	1	1	186260	0	104430	274470	466970	280740
F7ATQ6	S-adenosylhomocysteine hydrolase-like protein 1	Ahcyl1	tr|F7ATQ6|F7ATQ6_MOUSE S-adenosylhomocysteine hydrolase-like protein 1 (Fragment) OS=Mus musculus OX=10090 GN=Ahcyl1 PE=1 SV=1;tr|D3Z2Q0|D3Z2Q0_MOUSE S-adenosylhomocysteine hydrolase-like protein 1 (Fragment) OS=Mus musculus OX=10090 GN=Ahcyl1 PE=1 SV=1;sp	2	1	2	2	1	0	1	23.1	19.732	33.005	2	1	3	0	0	2	445210	554050	550100	478940	0	273260
A0A0N4SUY4	Putative adenosylhomocysteinase 3	Ahcyl2	tr|A0A0N4SUY4|A0A0N4SUY4_MOUSE Putative adenosylhomocysteinase 3 (Fragment) OS=Mus musculus OX=10090 GN=Ahcyl2 PE=1 SV=3;tr|D3YX97|D3YX97_MOUSE Putative adenosylhomocysteinase 3 (Fragment) OS=Mus musculus OX=10090 GN=Ahcyl2 PE=1 SV=1;tr|H3BL31|H3BL31_MOUSE	1	0	1	0	1	1	1	22.6	12.708	6.9913	0	1	0	1	1	0	0	446190	0	427770	251310	521350
E9Q616	AHNAK nucleoprotein (desmoyokin)	Ahnak	tr|E9Q616|E9Q616_MOUSE AHNAK nucleoprotein (desmoyokin) OS=Mus musculus OX=10090 GN=Ahnak PE=1 SV=1;tr|Q6UL10|Q6UL10_MOUSE AHNAK (Fragment) OS=Mus musculus OX=10090 GN=Ahnak PE=4 SV=1	37	25	23	24	29	36	24	26.3	604.25	281.41	16	13	18	23	25	17	1852100	2179300	1676600	2479800	3034700	2671600
A0A7N9VR94	AHNAK nucleoprotein 2	Ahnak2	tr|A0A7N9VR94|A0A7N9VR94_MOUSE AHNAK nucleoprotein 2 OS=Mus musculus OX=10090 GN=Ahnak2 PE=1 SV=1	2	1	1	1	2	1	1	6.7	368.47	11.21	0	0	0	1	0	0	59697	113970	52819	125830	146600	78435
Q3UEK9	Alpha-2-HS-glycoprotein (Fetuin-A)	Ahsg	tr|Q3UEK9|Q3UEK9_MOUSE Alpha-2-HS-glycoprotein OS=Mus musculus OX=10090 GN=Ahsg PE=1 SV=1;tr|Q3UEK5|Q3UEK5_MOUSE Alpha-2-HS-glycoprotein OS=Mus musculus OX=10090 GN=Ahsg PE=2 SV=1;tr|Q3TIU3|Q3TIU3_MOUSE Alpha-2-HS-glycoprotein OS=Mus musculus OX=10090 GN=A	2	1	0	1	2	2	1	8.4	37.325	41.482	0	0	0	1	1	0	2509200	0	776090	1882000	3838100	1322400
Q9Z0X1	Apoptosis-inducing factor 1, mitochondrial (EC 1.6.99.-) (Programmed cell death protein 8)	Aifm1 Aif Pdcd8	sp|Q9Z0X1|AIFM1_MOUSE Apoptosis-inducing factor 1, mitochondrial OS=Mus musculus OX=10090 GN=Aifm1 PE=1 SV=1;tr|B1AU25|B1AU25_MOUSE Apoptosis-inducing factor 1, mitochondrial OS=Mus musculus OX=10090 GN=Aifm1 PE=1 SV=1;tr|Q2QKE3|Q2QKE3_MOUSE Apoptosis-indu	13	10	10	12	12	13	10	27.9	66.765	144.33	11	9	9	9	9	9	6686100	3772100	4853100	7111400	6266000	6130500
Q3TS32	Androgen-induced gene 1 protein	Aig1	tr|Q3TS32|Q3TS32_MOUSE Uncharacterized protein OS=Mus musculus OX=10090 GN=Aig1 PE=2 SV=1;sp|Q9D8B1|AIG1_MOUSE Androgen-induced gene 1 protein OS=Mus musculus OX=10090 GN=Aig1 PE=2 SV=2	1	0	0	0	1	1	0	4.2	27.397	6.4344	0	0	0	0	0	0	0	0	0	673190	399390	0
Q3UZG4	Aminoacyl tRNA synthase complex-interacting multifunctional protein 1	Aimp1 Scye1	tr|Q3UZG4|Q3UZG4_MOUSE Aminoacyl tRNA synthase complex-interacting multifunctional protein 1 OS=Mus musculus OX=10090 GN=Aimp1 PE=1 SV=1;tr|Q8C2U7|Q8C2U7_MOUSE tRNA-binding domain-containing protein OS=Mus musculus OX=10090 GN=Aimp1 PE=2 SV=1;sp|P31230|AIM	3	2	3	2	3	3	1	16.3	35.166	31.618	1	2	2	2	2	1	379360	913360	977780	940270	1045800	703400
O08915	AH receptor-interacting protein (AIP) (Aryl-hydrocarbon receptor-interacting protein)	Aip	sp|O08915|AIP_MOUSE AH receptor-interacting protein OS=Mus musculus OX=10090 GN=Aip PE=1 SV=1	1	0	1	0	1	1	0	4.2	37.605	10.143	0	0	0	0	1	0	0	189880	0	469910	327700	0
Q9R0Y5	Adenylate kinase isoenzyme 1 (AK 1) (EC 2.7.4.3) (EC 2.7.4.6) (ATP-AMP transphosphorylase 1) (ATP:AMP phosphotransferase) (Adenylate monophosphate kinase) (Myokinase)	Ak1	sp|Q9R0Y5|KAD1_MOUSE Adenylate kinase isoenzyme 1 OS=Mus musculus OX=10090 GN=Ak1 PE=1 SV=1	11	11	10	11	11	10	11	43.3	21.539	128.47	12	10	13	8	6	14	448800000	294300000	365820000	299060000	209490000	304740000
Q9WTP6	Adenylate kinase 2, mitochondrial (AK 2) (EC 2.7.4.3) (ATP-AMP transphosphorylase 2) (ATP:AMP phosphotransferase) (Adenylate monophosphate kinase)	Ak2	sp|Q9WTP6|KAD2_MOUSE Adenylate kinase 2, mitochondrial OS=Mus musculus OX=10090 GN=Ak2 PE=1 SV=5	10	10	10	10	10	10	9	43.5	26.468	236.58	11	9	13	13	11	9	163510000	134630000	154650000	119620000	101910000	131910000
Q9WTP7	GTP:AMP phosphotransferase AK3, mitochondrial (EC 2.7.4.10) (Adenylate kinase 3) (AK 3) (Adenylate kinase 3 alpha-like 1)	Ak3 Ak3l Ak3l1 Akl3l	sp|Q9WTP7|KAD3_MOUSE GTP:AMP phosphotransferase AK3, mitochondrial OS=Mus musculus OX=10090 GN=Ak3 PE=1 SV=3;tr|Q9D8W6|Q9D8W6_MOUSE GTP:AMP phosphotransferase AK3, mitochondrial OS=Mus musculus OX=10090 GN=Ak3 PE=2 SV=1	10	10	8	8	8	9	8	49.3	25.426	106.54	6	5	4	5	6	4	22911000	16618000	11906000	20588000	26410000	17163000
A2ARF6	Nucleoside-diphosphate kinase (EC 2.7.4.6)	Ak4	tr|A2ARF6|A2ARF6_MOUSE Nucleoside-diphosphate kinase (Fragment) OS=Mus musculus OX=10090 GN=Ak4 PE=1 SV=1;tr|Q3U489|Q3U489_MOUSE Adenylate kinase 4, mitochondrial OS=Mus musculus OX=10090 GN=Ak4 PE=1 SV=1;sp|Q9WUR9|KAD4_MOUSE Adenylate kinase 4, mitochondr	3	3	2	2	2	2	2	27	12.513	17.982	1	1	0	0	0	1	3896700	2599100	3121800	3559800	3179800	4031300
F8WIC0	Nucleoside-diphosphate kinase (EC 2.7.4.6)	Ak7	tr|F8WIC0|F8WIC0_MOUSE Nucleoside-diphosphate kinase OS=Mus musculus OX=10090 GN=Ak7 PE=1 SV=1;sp|Q9D2H2|KAD7_MOUSE Adenylate kinase 7 OS=Mus musculus OX=10090 GN=Ak7 PE=1 SV=1	13	10	13	9	9	9	9	21.3	82.537	97.593	6	10	5	5	7	4	9002700	8711000	9568000	8637400	6412000	9167300
Q32M07	Adenylate kinase 8 (AK 8) (EC 2.7.4.3) (EC 2.7.4.6) (ATP-AMP transphosphorylase 8)	Ak8	sp|Q32M07|KAD8_MOUSE Adenylate kinase 8 OS=Mus musculus OX=10090 GN=Ak8 PE=1 SV=1	16	15	13	14	13	13	14	35.3	55.072	146.42	9	9	11	8	5	9	11185000	8498100	12059000	8015100	6360700	8702000
G3UYQ4	Nucleoside-diphosphate kinase (EC 2.7.4.6)	Ak9 Akd1	tr|G3UYQ4|G3UYQ4_MOUSE Nucleoside-diphosphate kinase OS=Mus musculus OX=10090 GN=Ak9 PE=1 SV=2	6	3	6	3	6	5	6	3.3	219.53	36.757	3	3	1	4	2	4	83421	383060	147820	470860	355010	498320
A0A668KLV9	A-kinase anchor protein 12	Akap12	tr|A0A668KLV9|A0A668KLV9_MOUSE A-kinase anchor protein 12 OS=Mus musculus OX=10090 GN=Akap12 PE=1 SV=1;tr|A0A668KLD3|A0A668KLD3_MOUSE A-kinase anchor protein 12 OS=Mus musculus OX=10090 GN=Akap12 PE=1 SV=1;tr|B2RRE0|B2RRE0_MOUSE A kinase (PRKA) anchor prot	10	5	7	4	5	8	6	8.7	172.56	130.08	7	8	5	7	10	5	370950	684740	216840	583930	634420	611200
Q3V0I7	A kinase (PRKA) anchor protein 14	Akap14	tr|Q3V0I7|Q3V0I7_MOUSE A kinase (PRKA) anchor protein 14 OS=Mus musculus OX=10090 GN=Akap14 PE=1 SV=1	1	1	1	0	1	1	1	1.9	58.23	6.9389	1	1	0	1	1	1	0	159120	0	204320	179030	184170
O88987	A-kinase anchor protein 3 (AKAP-3) (A-kinase anchor protein 110 kDa) (AKAP 110) (Protein kinase A-anchoring protein 3) (PRKA3)	Akap3 Akap110	sp|O88987|AKAP3_MOUSE A-kinase anchor protein 3 OS=Mus musculus OX=10090 GN=Akap3 PE=1 SV=2	6	4	4	4	5	6	4	8.1	95.555	71.886	2	2	2	2	3	4	1139600	1225900	1359000	2456800	2059200	2101000
A1L3T6	A kinase (PRKA) anchor protein 4	Akap4	tr|A1L3T6|A1L3T6_MOUSE A kinase (PRKA) anchor protein 4 OS=Mus musculus OX=10090 GN=Akap4 PE=2 SV=1;sp|Q60662|AKAP4_MOUSE A-kinase anchor protein 4 OS=Mus musculus OX=10090 GN=Akap4 PE=1 SV=1	2	1	1	1	1	2	2	15.1	93.795	84.814	2	5	2	3	5	9	6677700	6513500	7516300	7475700	8727600	10496000
Q9D3Z3	A-kinase anchor protein 4	Akap4	tr|Q9D3Z3|Q9D3Z3_MOUSE Uncharacterized protein OS=Mus musculus OX=10090 GN=Akap4 PE=2 SV=1	0	0	0	0	0	0	0	20.4	47.225	10.486	1	1	1	0	1	1	3287000	4267600	3762700	3799200	4832600	4568600
Q3TRB0	ALMS1 protein	Akap6	tr|Q3TRB0|Q3TRB0_MOUSE Uncharacterized protein (Fragment) OS=Mus musculus OX=10090 GN=Akap6 PE=2 SV=1;tr|Q6ZQD9|Q6ZQD9_MOUSE MKIAA0311 protein (Fragment) OS=Mus musculus OX=10090 GN=Akap6 PE=2 SV=1;tr|Q2VEB3|Q2VEB3_MOUSE A-kinase anchoring protein beta OS=	1	1	1	1	1	1	1	1	76.713	8.1382	1	1	1	0	0	0	1712400	1639400	2012400	1084900	696070	1279200
Q80XJ7	Aldo-keto reductase family 1 member A1 (EC 1.1.1.19) (EC 1.1.1.2) (EC 1.1.1.20) (EC 1.1.1.372) (EC 1.1.1.54) (Alcohol dehydrogenase [NADP(+)]) (Aldehyde reductase) (Glucuronate reductase) (Glucuronolactone reductase)	Akr1a1 Akr1a4	tr|Q80XJ7|Q80XJ7_MOUSE Aldo-keto reductase family 1 member A1 OS=Mus musculus OX=10090 GN=Akr1a1 PE=2 SV=1;tr|Q540D7|Q540D7_MOUSE Aldo-keto reductase family 1 member A1 OS=Mus musculus OX=10090 GN=Akr1a1 PE=1 SV=1;tr|Q3UJW9|Q3UJW9_MOUSE Aldo-keto reductase	11	9	9	9	7	10	9	34.5	36.615	129.82	6	6	4	3	9	6	6540300	5248700	5489500	4940800	9256400	5243800
D3Z494	Aldo-keto reductase family 1, member B10 (aldose reductase)	Akr1b10	tr|D3Z494|D3Z494_MOUSE Aldo-keto reductase family 1, member B10 (aldose reductase) OS=Mus musculus OX=10090 GN=Akr1b10 PE=1 SV=1;tr|Q8BIV6|Q8BIV6_MOUSE Aldo_ket_red domain-containing protein OS=Mus musculus OX=10090 GN=Akr1b10 PE=2 SV=1;tr|G5E895|G5E895_MO	2	1	0	1	1	1	2	18.8	32.745	11.878	1	0	1	0	1	2	63316	0	0	85487	102000	0
Q5U415	Aldo-keto reductase family 1, member B3 (Aldose reductase)	Akr1b3	tr|Q5U415|Q5U415_MOUSE Aldo-keto reductase family 1, member B3 (Aldose reductase) OS=Mus musculus OX=10090 GN=Akr1b3 PE=2 SV=1;tr|Q3UDY1|Q3UDY1_MOUSE Aldo_ket_red domain-containing protein OS=Mus musculus OX=10090 GN=Akr1b3 PE=1 SV=1;sp|P45376|ALDR_MOUSE A	15	14	12	14	15	13	14	44.6	35.746	131.56	15	12	13	9	8	8	90546000	56595000	72218000	56543000	44585000	60129000
Q5M9J9	Aldo-keto reductase family 1, member B7	Akr1b7	tr|Q5M9J9|Q5M9J9_MOUSE Aldo-keto reductase family 1, member B7 OS=Mus musculus OX=10090 GN=Akr1b7 PE=1 SV=1;sp|P21300|ALD1_MOUSE Aldo-keto reductase family 1 member B7 OS=Mus musculus OX=10090 GN=Akr1b7 PE=1 SV=4;tr|Q3UGS8|Q3UGS8_MOUSE Aldo_ket_red domain-	20	17	16	17	18	20	18	65.8	35.988	323.31	53	43	57	90	104	83	650490000	505220000	791890000	1288400000	1494100000	868540000
Q54A37	Dihydrodiol dehydrogenase	Akr1c13 ddh	tr|Q54A37|Q54A37_MOUSE Dihydrodiol dehydrogenase OS=Mus musculus OX=10090 GN=Akr1c13 PE=2 SV=1;tr|Q571M4|Q571M4_MOUSE MKIAA4014 protein (Fragment) OS=Mus musculus OX=10090 GN=Akr1c13 PE=2 SV=1;sp|Q8VC28|AK1CD_MOUSE Aldo-keto reductase family 1 member C13 O	2	2	2	2	2	2	2	7.1	37.043	14.675	1	1	2	1	2	2	432870	633360	417800	662860	464930	456500
G3X9Y6	Aldo-keto reductase family 1, member C19	Akr1c19	tr|G3X9Y6|G3X9Y6_MOUSE Aldo-keto reductase family 1, member C19 OS=Mus musculus OX=10090 GN=Akr1c19 PE=1 SV=1;tr|Q5I0T6|Q5I0T6_MOUSE Aldo-keto reductase family 1, member C19 OS=Mus musculus OX=10090 GN=Akr1c19 PE=2 SV=1	3	2	2	2	3	3	1	7.7	37.045	18.897	1	1	1	2	2	0	1180100	975790	981870	2084300	1147600	422880
Q9DCT1	1,5-anhydro-D-fructose reductase (AF reductase) (EC 1.1.1.263) (Aldo-keto reductase family 1 member C-like protein 2) (Aldo-keto reductase family 1 member E1) (Aldo-keto reductase family 1 member E2)	Akr1e2 Akr1cl2 Akr1e1	sp|Q9DCT1|AKCL2_MOUSE 1,5-anhydro-D-fructose reductase OS=Mus musculus OX=10090 GN=Akr1e2 PE=1 SV=1;tr|Q8CEB6|Q8CEB6_MOUSE Aldo-keto reductase family 1, member E1 OS=Mus musculus OX=10090 GN=Akr1e1 PE=1 SV=1	2	1	0	1	1	1	1	7.3	34.46	11.704	1	0	0	0	0	1	75029	0	466770	59995	63379	86029
Q8CG76	Aflatoxin B1 aldehyde reductase member 2 (EC 1.1.1.n11) (Succinic semialdehyde reductase) (SSA reductase)	Akr7a2 Afar Akr7a5	sp|Q8CG76|ARK72_MOUSE Aflatoxin B1 aldehyde reductase member 2 OS=Mus musculus OX=10090 GN=Akr7a2 PE=1 SV=3	15	15	15	13	14	13	14	41.1	40.612	196.96	14	12	10	9	8	13	24248000	17543000	19939000	19936000	16749000	18520000
Q9DD05	Delta-aminolevulinic acid dehydratase (EC 4.2.1.24)	Alad	tr|Q9DD05|Q9DD05_MOUSE Delta-aminolevulinic acid dehydratase OS=Mus musculus OX=10090 GN=Alad PE=2 SV=1;sp|P10518|HEM2_MOUSE Delta-aminolevulinic acid dehydratase OS=Mus musculus OX=10090 GN=Alad PE=1 SV=1	4	4	2	3	4	4	3	22.4	36.039	44.781	3	1	2	1	1	1	4379300	3415400	3613700	5034700	6152300	3441000
Q546G4	Serum albumin	Alb alb Alb1	tr|Q546G4|Q546G4_MOUSE Serum albumin OS=Mus musculus OX=10090 GN=Alb PE=1 SV=1;sp|P07724|ALBU_MOUSE Albumin OS=Mus musculus OX=10090 GN=Alb PE=1 SV=3	20	17	14	16	20	18	16	36.7	68.692	219.24	22	20	21	23	27	20	120920000	57725000	92013000	138000000	197130000	130700000
D3Z0B9	Aldehyde dehydrogenase family 16 member A1	Aldh16a1	tr|D3Z0B9|D3Z0B9_MOUSE Aldehyde dehydrogenase family 16 member A1 OS=Mus musculus OX=10090 GN=Aldh16a1 PE=1 SV=3;tr|A0A1B0GSU0|A0A1B0GSU0_MOUSE Aldehyde dehydrogenase family 16 member A1 OS=Mus musculus OX=10090 GN=Aldh16a1 PE=1 SV=1;sp|Q571I9|A16A1_MOUSE	3	2	1	1	2	1	1	4.8	79.488	21.902	2	1	1	2	1	0	523710	426690	558960	414030	236790	339650
Q3TWN8	Delta-1-pyrroline-5-carboxylate synthase [Includes: Glutamate 5-kinase (GK) (EC 2.7.2.11) (Gamma-glutamyl kinase); Gamma-glutamyl phosphate reductase (GPR) (EC 1.2.1.41) (Glutamate-5-semialdehyde dehydrogenase) (Glutamyl-gamma-semialdehyde dehydrogenase)]	Aldh18a1	tr|Q3TWN8|Q3TWN8_MOUSE Delta-1-pyrroline-5-carboxylate synthase OS=Mus musculus OX=10090 GN=Aldh18a1 PE=2 SV=1;sp|Q9Z110|P5CS_MOUSE Delta-1-pyrroline-5-carboxylate synthase OS=Mus musculus OX=10090 GN=Aldh18a1 PE=1 SV=2;tr|Q3UZ27|Q3UZ27_MOUSE Uncharacteriz	5	3	2	4	5	4	3	6.5	87.262	34.251	2	2	1	4	3	2	183690	140530	278260	385360	309960	219340
P24549	Aldehyde dehydrogenase 1A1 (EC 1.2.1.19) (EC 1.2.1.28) (EC 1.2.1.3) (EC 1.2.1.36) (3-deoxyglucosone dehydrogenase) (ALDH-E1) (ALHDII) (Aldehyde dehydrogenase family 1 member A1) (Aldehyde dehydrogenase, cytosolic) (Retinal dehydrogenase 1) (RALDH 1) (RalDH1)	Aldh1a1 Ahd-2 Ahd2 Aldh1	sp|P24549|AL1A1_MOUSE Aldehyde dehydrogenase 1A1 OS=Mus musculus OX=10090 GN=Aldh1a1 PE=1 SV=5	20	18	20	19	20	20	19	43.5	54.467	323.31	23	25	23	22	27	19	50307000	47956000	43932000	69139000	69655000	41691000
Q62148	Retinal dehydrogenase 2 (RALDH 2) (RalDH2) (EC 1.2.1.36) (Aldehyde dehydrogenase family 1 member A2) (Retinaldehyde-specific dehydrogenase type 2) (RALDH(II))	Aldh1a2 Aldh1a7 Raldh2	sp|Q62148|AL1A2_MOUSE Retinal dehydrogenase 2 OS=Mus musculus OX=10090 GN=Aldh1a2 PE=1 SV=2	3	3	3	2	2	2	3	10.6	56.625	30.788	3	2	2	1	1	2	1916300	1036900	215490	706310	1029900	922500
Q8CIF2	10-formyltetrahydrofolate dehydrogenase (EC 1.5.1.6)	Aldh1l1 Fthfd	tr|Q8CIF2|Q8CIF2_MOUSE 10-formyltetrahydrofolate dehydrogenase OS=Mus musculus OX=10090 GN=Aldh1l1 PE=2 SV=1;sp|Q8R0Y6|AL1L1_MOUSE Cytosolic 10-formyltetrahydrofolate dehydrogenase OS=Mus musculus OX=10090 GN=Aldh1l1 PE=1 SV=1;tr|A0A0N4SW56|A0A0N4SW56_MOUS	3	1	1	3	0	0	0	8	98.733	18.681	0	1	3	0	0	0	28713	49096	49677	0	0	0
Q544B1	Aldedh domain-containing protein	Aldh2	tr|Q544B1|Q544B1_MOUSE Aldedh domain-containing protein OS=Mus musculus OX=10090 GN=Aldh2 PE=1 SV=1;tr|Q3UJW1|Q3UJW1_MOUSE Aldedh domain-containing protein OS=Mus musculus OX=10090 GN=Aldh2 PE=2 SV=1;tr|Q3U9J7|Q3U9J7_MOUSE Aldedh domain-containing protein	16	13	13	15	16	16	16	40.5	56.537	198.83	11	12	15	18	18	16	40489000	33509000	40504000	64445000	65473000	54400000
Q8CHT0	Delta-1-pyrroline-5-carboxylate dehydrogenase, mitochondrial (P5C dehydrogenase) (EC 1.2.1.88) (Aldehyde dehydrogenase family 4 member A1) (L-glutamate gamma-semialdehyde dehydrogenase)	Aldh4a1	sp|Q8CHT0|AL4A1_MOUSE Delta-1-pyrroline-5-carboxylate dehydrogenase, mitochondrial OS=Mus musculus OX=10090 GN=Aldh4a1 PE=1 SV=3	11	11	11	9	11	11	8	21	61.84	122.57	6	5	6	7	8	5	13710000	9133700	9508800	15690000	15231000	10915000
B2RS41	Succinate-semialdehyde dehydrogenase (EC 1.2.1.24)	Aldh5a1	tr|B2RS41|B2RS41_MOUSE Succinate-semialdehyde dehydrogenase OS=Mus musculus OX=10090 GN=Aldh5a1 PE=1 SV=1;sp|Q8BWF0|SSDH_MOUSE Succinate-semialdehyde dehydrogenase, mitochondrial OS=Mus musculus OX=10090 GN=Aldh5a1 PE=1 SV=1	4	3	4	3	4	4	4	12.4	55.968	56.274	4	4	5	5	4	5	2429800	2442500	2048900	3114500	3159900	3089300
Q9EQ20	Methylmalonate-semialdehyde dehydrogenase [acylating], mitochondrial (MMSDH) (Malonate-semialdehyde dehydrogenase [acylating]) (EC 1.2.1.18) (EC 1.2.1.27) (Aldehyde dehydrogenase family 6 member A1)	Aldh6a1	sp|Q9EQ20|MMSA_MOUSE Methylmalonate-semialdehyde dehydrogenase [acylating], mitochondrial OS=Mus musculus OX=10090 GN=Aldh6a1 PE=1 SV=1;tr|Q8K0L1|Q8K0L1_MOUSE Aldh6a1 protein OS=Mus musculus OX=10090 GN=Aldh6a1 PE=2 SV=1	21	18	19	18	20	19	19	43.9	57.915	323.31	19	19	21	30	26	32	62859000	41802000	50462000	70063000	70873000	52682000
Q9DBF1	Alpha-aminoadipic semialdehyde dehydrogenase (Alpha-AASA dehydrogenase) (EC 1.2.1.31) (Aldehyde dehydrogenase family 7 member A1) (EC 1.2.1.3) (Antiquitin-1) (Betaine aldehyde dehydrogenase) (EC 1.2.1.8) (Delta1-piperideine-6-carboxylate dehydrogenase) (P6c dehydrogenase)	Aldh7a1 Ald7a1	sp|Q9DBF1|AL7A1_MOUSE Alpha-aminoadipic semialdehyde dehydrogenase OS=Mus musculus OX=10090 GN=Aldh7a1 PE=1 SV=4	2	2	1	2	2	2	2	4.5	58.861	16.415	2	1	2	3	3	1	934820	558790	838080	628130	1192700	457100
Q3UDG0	Aldedh domain-containing protein	Aldh9a1	tr|Q3UDG0|Q3UDG0_MOUSE Aldedh domain-containing protein OS=Mus musculus OX=10090 GN=Aldh9a1 PE=2 SV=1;tr|Q3TMT4|Q3TMT4_MOUSE Aldedh domain-containing protein OS=Mus musculus OX=10090 GN=Aldh9a1 PE=2 SV=1;tr|Q3THE7|Q3THE7_MOUSE Aldedh domain-containing prot	5	3	5	5	3	4	1	11.3	53.48	44.188	2	6	7	1	2	0	2695100	5021200	8366900	748110	1381800	244870
A6ZI44	Fructose-bisphosphate aldolase (EC 4.1.2.13)	Aldoa	tr|A6ZI44|A6ZI44_MOUSE Fructose-bisphosphate aldolase OS=Mus musculus OX=10090 GN=Aldoa PE=1 SV=1;tr|D3YV98|D3YV98_MOUSE Fructose-bisphosphate aldolase (Fragment) OS=Mus musculus OX=10090 GN=Aldoa PE=1 SV=1;tr|A0A0U1RPT5|A0A0U1RPT5_MOUSE Fructose-bisphosph	2	2	2	2	2	2	2	71.8	45.12	323.31	81	94	99	82	73	84	572570000	503720000	620710000	497270000	412570000	518480000
Q5FWB7	Fructose-bisphosphate aldolase (EC 4.1.2.13)	Aldoa	tr|Q5FWB7|Q5FWB7_MOUSE Fructose-bisphosphate aldolase OS=Mus musculus OX=10090 GN=Aldoa PE=1 SV=1;sp|P05064|ALDOA_MOUSE Fructose-bisphosphate aldolase A OS=Mus musculus OX=10090 GN=Aldoa PE=1 SV=2;tr|Q6NY00|Q6NY00_MOUSE Fructose-bisphosphate aldolase OS=Mu	1	1	1	1	1	1	1	77.2	39.355	26.838	2	2	2	2	2	2	6166100	6829900	5318900	5943300	5092400	4893300
A6ZI46	Fructose-bisphosphate aldolase (EC 4.1.2.13)	Aldoart1	tr|A6ZI46|A6ZI46_MOUSE Fructose-bisphosphate aldolase OS=Mus musculus OX=10090 GN=Aldoart1 PE=1 SV=1;tr|Q9CPQ9|Q9CPQ9_MOUSE Fructose-bisphosphate aldolase OS=Mus musculus OX=10090 GN=Aldoart1 PE=1 SV=1	6	6	6	6	6	6	6	52	45.343	124.86	9	8	10	6	5	8	43602000	40649000	48342000	34178000	35416000	44547000
A6ZI47	Fructose-bisphosphate aldolase (EC 4.1.2.13)	Aldoart2	tr|A6ZI47|A6ZI47_MOUSE Fructose-bisphosphate aldolase OS=Mus musculus OX=10090 GN=Aldoart2 PE=1 SV=1	14	14	13	14	14	13	14	51.6	39.37	213.27	25	15	22	22	21	22	188760000	132870000	170310000	123420000	108760000	128970000
P05063	Fructose-bisphosphate aldolase C (EC 4.1.2.13) (Aldolase 3) (Brain-type aldolase) (Scrapie-responsive protein 2) (Zebrin II)	Aldoc Aldo3 Scrg2	sp|P05063|ALDOC_MOUSE Fructose-bisphosphate aldolase C OS=Mus musculus OX=10090 GN=Aldoc PE=1 SV=4	3	2	2	2	2	3	2	28.7	39.394	44.94	4	1	3	0	2	1	1197800	1289600	1143700	635260	542360	761230
F6RBY3	Alpha-1,3/1,6-mannosyltransferase ALG2	Alg2	tr|F6RBY3|F6RBY3_MOUSE Alpha-1,3/1,6-mannosyltransferase ALG2 (Fragment) OS=Mus musculus OX=10090 GN=Alg2 PE=1 SV=1;sp|Q9DBE8|ALG2_MOUSE Alpha-1,3/1,6-mannosyltransferase ALG2 OS=Mus musculus OX=10090 GN=Alg2 PE=1 SV=2	1	0	0	0	0	1	0	5.1	20.668	6.0864	0	0	0	0	1	0	0	0	0	0	0	0
A2CF88	Arachidonate 15-lipoxygenase	Alox15	tr|A2CF88|A2CF88_MOUSE Arachidonate 15-lipoxygenase OS=Mus musculus OX=10090 GN=Alox15 PE=1 SV=1;sp|P39654|LOX15_MOUSE Polyunsaturated fatty acid lipoxygenase ALOX15 OS=Mus musculus OX=10090 GN=Alox15 PE=1 SV=4	1	0	0	0	1	0	0	1.5	75.444	6.1463	0	0	0	0	0	0	0	0	0	163940	0	0
Q91YQ8	Amacr protein	Amacr	tr|Q91YQ8|Q91YQ8_MOUSE Amacr protein OS=Mus musculus OX=10090 GN=Amacr PE=2 SV=1;tr|Q3TUS8|Q3TUS8_MOUSE Uncharacterized protein OS=Mus musculus OX=10090 GN=Amacr PE=2 SV=1;sp|O09174|AMACR_MOUSE Alpha-methylacyl-CoA racemase OS=Mus musculus OX=10090 GN=Amac	3	3	2	2	2	2	3	12.2	39.58	26.853	2	2	1	2	1	4	1137400	652070	677620	739370	442760	1111400
F6UP77	N-acetylglucosamine-6-phosphate deacetylase (EC 3.5.1.25) (Amidohydrolase domain-containing protein 2)	Amdhd2	tr|F6UP77|F6UP77_MOUSE N-acetylglucosamine-6-phosphate deacetylase OS=Mus musculus OX=10090 GN=Amdhd2 PE=1 SV=9;tr|F7CUP3|F7CUP3_MOUSE N-acetylglucosamine-6-phosphate deacetylase OS=Mus musculus OX=10090 GN=Amdhd2 PE=1 SV=2;sp|Q8JZV7|NAGA_MOUSE N-acetylglu	7	7	6	6	6	6	5	19.9	48.02	76.809	8	7	8	4	6	6	11856000	6615600	6564200	7465900	4358900	5476300
A2RSW6	Aminomethyltransferase (EC 2.1.2.10) (Glycine cleavage system T protein)	Amt	tr|A2RSW6|A2RSW6_MOUSE Aminomethyltransferase OS=Mus musculus OX=10090 GN=Amt PE=1 SV=1;sp|Q8CFA2|GCST_MOUSE Aminomethyltransferase, mitochondrial OS=Mus musculus OX=10090 GN=Amt PE=1 SV=1	2	2	2	2	2	2	2	4.5	44.008	66.895	3	2	3	3	3	4	2420000	2138400	2098900	3269900	2897700	3117100
Q8K1C0	Protein angel homolog 2	Angel2 D1Ertd396e D1Ertd654e MNCb-4273	sp|Q8K1C0|ANGE2_MOUSE Protein angel homolog 2 OS=Mus musculus OX=10090 GN=Angel2 PE=1 SV=1	2	2	2	2	2	2	2	4	62.412	51.893	1	2	2	0	2	1	1401900	1517300	1574800	1404000	1026800	1459500
W6PPR4	480-kDa ankyrinG	Ank3	tr|W6PPR4|W6PPR4_MOUSE 480-kDa ankyrinG OS=Mus musculus OX=10090 GN=Ank3 PE=4 SV=1;tr|A0A087WRU2|A0A087WRU2_MOUSE Ankyrin-3 (Fragment) OS=Mus musculus OX=10090 GN=Ank3 PE=1 SV=1;tr|A0A1W2P812|A0A1W2P812_MOUSE Ankyrin-3 OS=Mus musculus OX=10090 GN=Ank3 PE=1	2	0	0	1	1	0	0	1.2	473.78	10.189	0	0	1	1	0	0	0	0	18881	149700	0	0
Q9D2J7	Ankyrin repeat and EF-hand domain-containing protein 1 (Ankyrin repeat domain-containing protein 5)	Ankef1 Ankrd5	sp|Q9D2J7|ANKE1_MOUSE Ankyrin repeat and EF-hand domain-containing protein 1 OS=Mus musculus OX=10090 GN=Ankef1 PE=2 SV=1;tr|Q8BLU6|Q8BLU6_MOUSE Ankyrin repeat and EF-hand domain-containing protein 1 (Fragment) OS=Mus musculus OX=10090 GN=Ankef1 PE=2 SV=1	8	4	6	7	6	5	6	11.7	86.903	79.775	2	5	7	3	3	6	3401200	3745100	3786100	4516100	3428600	4241200
Q9D470	ANK_REP_REGION domain-containing protein	Ankrd45	tr|Q9D470|Q9D470_MOUSE Uncharacterized protein OS=Mus musculus OX=10090 GN=Ankrd45 PE=2 SV=1;tr|G3X9E0|G3X9E0_MOUSE Ankyrin repeat domain-containing protein 45 OS=Mus musculus OX=10090 GN=Ankrd45 PE=1 SV=1;sp|Q810N6|ANR45_MOUSE Ankyrin repeat domain-contai	1	1	1	1	1	1	1	7.9	18.271	5.894	0	1	0	0	0	1	651340	712930	192130	781750	621880	664840
A0A348BSL7	Anoctamin	Ano1 Tmem16a	tr|A0A348BSL7|A0A348BSL7_MOUSE Anoctamin OS=Mus musculus OX=10090 GN=Ano1 PE=2 SV=1;tr|G8JL82|G8JL82_MOUSE Anoctamin OS=Mus musculus OX=10090 GN=Ano1 PE=1 SV=1;tr|A0A0A0MQF2|A0A0A0MQF2_MOUSE Anoctamin OS=Mus musculus OX=10090 GN=Ano1 PE=1 SV=1;tr|A0A5F8MPM	4	4	2	2	4	4	2	3.6	113.39	26.889	1	1	0	1	2	2	1253600	593870	512690	1519900	1462100	383510
F6UFG6	Acidic leucine-rich nuclear phosphoprotein 32 family member A	Anp32a	tr|F6UFG6|F6UFG6_MOUSE Acidic leucine-rich nuclear phosphoprotein 32 family member A (Fragment) OS=Mus musculus OX=10090 GN=Anp32a PE=1 SV=1;tr|D3YYE1|D3YYE1_MOUSE Acidic leucine-rich nuclear phosphoprotein 32 family member A (Fragment) OS=Mus musculus OX=	1	0	0	0	0	1	1	24.6	15.306	10.888	0	0	0	0	2	2	0	0	0	0	1166100	1732400
Q3TB69	Uncharacterized protein	Anpep Lap1	tr|Q3TB69|Q3TB69_MOUSE Uncharacterized protein OS=Mus musculus OX=10090 GN=Anpep PE=2 SV=1;tr|Q3UP74|Q3UP74_MOUSE Aminopeptidase OS=Mus musculus OX=10090 GN=Anpep PE=2 SV=1;sp|P97449|AMPN_MOUSE Aminopeptidase N OS=Mus musculus OX=10090 GN=Anpep PE=1 SV=4	5	1	1	0	2	4	5	9.5	80.398	50.052	0	0	0	2	4	5	70029	73142	0	146180	706570	807640
A0A494BBD8	Annexin	Anxa1	tr|A0A494BBD8|A0A494BBD8_MOUSE Annexin OS=Mus musculus OX=10090 GN=Anxa1 PE=1 SV=1;tr|Q4FJV4|Q4FJV4_MOUSE Annexin OS=Mus musculus OX=10090 GN=Anxa1 PE=1 SV=1;tr|Q3U5N9|Q3U5N9_MOUSE Annexin OS=Mus musculus OX=10090 GN=Anxa1 PE=2 SV=1;tr|B7STB7|B7STB7_MOUSE	7	5	4	2	5	4	1	25.8	33.944	95.438	4	2	1	4	3	0	822220	2412100	214190	3503000	4493900	127790
P97384	Annexin A11 (Annexin XI) (Annexin-11) (Calcyclin-associated annexin 50) (CAP-50)	Anxa11 Anx11	sp|P97384|ANX11_MOUSE Annexin A11 OS=Mus musculus OX=10090 GN=Anxa11 PE=1 SV=2;tr|D3Z7U0|D3Z7U0_MOUSE Annexin OS=Mus musculus OX=10090 GN=Anxa11 PE=1 SV=1	2	1	1	0	1	1	1	3.6	54.079	13.465	0	0	0	0	1	1	186180	135700	0	264030	447010	0
Q99JG3	Annexin A13 (Annexin XIII) (Annexin-13)	Anxa13	sp|Q99JG3|ANX13_MOUSE Annexin A13 OS=Mus musculus OX=10090 GN=Anxa13 PE=1 SV=3	17	11	11	12	15	16	14	53	35.921	323.31	8	12	12	19	18	12	12842000	12785000	21191000	54748000	68812000	42534000
Q542G9	Annexin	Anxa2	tr|Q542G9|Q542G9_MOUSE Annexin OS=Mus musculus OX=10090 GN=Anxa2 PE=1 SV=1;sp|P07356|ANXA2_MOUSE Annexin A2 OS=Mus musculus OX=10090 GN=Anxa2 PE=1 SV=2;tr|Q9CZI7|Q9CZI7_MOUSE Annexin OS=Mus musculus OX=10090 GN=Anxa2 PE=2 SV=1;tr|Q3UCD3|Q3UCD3_MOUSE Annexi	19	16	16	17	18	19	15	47.5	38.676	233.7	11	12	13	17	20	14	18889000	16597000	15734000	30583000	31682000	13623000
Q8C1X9	Annexin	Anxa3	tr|Q8C1X9|Q8C1X9_MOUSE Annexin OS=Mus musculus OX=10090 GN=Anxa3 PE=2 SV=1;tr|Q3U737|Q3U737_MOUSE Annexin OS=Mus musculus OX=10090 GN=Anxa3 PE=2 SV=1;tr|Q3TLP4|Q3TLP4_MOUSE Annexin OS=Mus musculus OX=10090 GN=Anxa3 PE=2 SV=1;tr|Q3TFK4|Q3TFK4_MOUSE Annexin	5	3	2	3	3	3	1	18.3	36.356	41.737	0	3	2	2	4	0	6589300	4766300	5590900	4805000	4623600	3130400
Q7TMN7	Annexin	Anxa4	tr|Q7TMN7|Q7TMN7_MOUSE Annexin OS=Mus musculus OX=10090 GN=Anxa4 PE=2 SV=1;sp|P97429|ANXA4_MOUSE Annexin A4 OS=Mus musculus OX=10090 GN=Anxa4 PE=1 SV=4;tr|S4R1F2|S4R1F2_MOUSE Annexin OS=Mus musculus OX=10090 GN=Anxa4 PE=1 SV=1;tr|Q9R0V2|Q9R0V2_MOUSE Annexi	4	3	0	2	2	4	2	13.2	35.929	39.655	0	0	1	1	3	2	1030000	0	413610	750660	2315400	346810
P48036	Annexin A5 (Anchorin CII) (Annexin V) (Annexin-5) (Calphobindin I) (CPB-I) (Endonexin II) (Lipocortin V) (Placental anticoagulant protein 4) (PP4) (Placental anticoagulant protein I) (PAP-I) (Thromboplastin inhibitor) (Vascular anticoagulant-alpha) (VAC-alpha)	Anxa5 Anx5	sp|P48036|ANXA5_MOUSE Annexin A5 OS=Mus musculus OX=10090 GN=Anxa5 PE=1 SV=1;tr|A0A0G2JGQ0|A0A0G2JGQ0_MOUSE Annexin A5 (Fragment) OS=Mus musculus OX=10090 GN=Anxa5 PE=1 SV=1	7	6	5	7	7	6	7	19.7	35.752	45.284	2	3	1	3	6	5	7129900	5513000	5777700	7325400	15220000	11151000
Q99JX6	Annexin	Anxa6	tr|Q99JX6|Q99JX6_MOUSE Annexin OS=Mus musculus OX=10090 GN=Anxa6 PE=2 SV=1;tr|Q3TUI1|Q3TUI1_MOUSE Annexin OS=Mus musculus OX=10090 GN=Anxa6 PE=2 SV=1;tr|F8WIT2|F8WIT2_MOUSE Annexin OS=Mus musculus OX=10090 GN=Anxa6 PE=1 SV=1;tr|Q3UI56|Q3UI56_MOUSE Annexin	17	14	13	12	15	15	12	30.3	75.26	205.76	7	6	8	10	13	10	4776000	3368500	3093000	6119100	8190100	3305100
Q922A2	Annexin	Anxa7	tr|Q922A2|Q922A2_MOUSE Annexin OS=Mus musculus OX=10090 GN=Anxa7 PE=2 SV=1;tr|Q3TJ49|Q3TJ49_MOUSE Annexin OS=Mus musculus OX=10090 GN=Anxa7 PE=2 SV=1;tr|A0A2C9F2D2|A0A2C9F2D2_MOUSE Annexin OS=Mus musculus OX=10090 GN=Anxa7 PE=1 SV=1;sp|Q07076|ANXA7_MOUSE A	4	3	1	1	4	4	2	10.2	49.909	28.244	2	1	0	1	1	1	444310	0	180920	826070	1486900	474510
Q8BZI2	Amine oxidase (EC 1.4.3.-)	Aoc1l3 Svs1	tr|Q8BZI2|Q8BZI2_MOUSE Amine oxidase OS=Mus musculus OX=10090 GN=Aoc1l3 PE=2 SV=1;tr|Q6WIZ7|Q6WIZ7_MOUSE Amine oxidase OS=Mus musculus OX=10090 GN=Aoc1l3 PE=2 SV=1	3	0	0	0	0	3	3	4.8	93.539	21.568	0	0	0	0	4	2	0	0	0	0	388180	192740
Q5SVG5	AP complex subunit beta	Ap1b1	tr|Q5SVG5|Q5SVG5_MOUSE AP complex subunit beta OS=Mus musculus OX=10090 GN=Ap1b1 PE=1 SV=1;tr|Q5SVG4|Q5SVG4_MOUSE AP complex subunit beta OS=Mus musculus OX=10090 GN=Ap1b1 PE=1 SV=1;tr|Q3U1K9|Q3U1K9_MOUSE AP complex subunit beta OS=Mus musculus OX=10090 GN	1	1	1	1	1	1	1	5.9	101.19	5.9178	1	1	1	0	0	1	476500	439220	486750	529670	454260	466950
Q8CC03	GAE domain-containing protein	Ap1g1	tr|Q8CC03|Q8CC03_MOUSE GAE domain-containing protein (Fragment) OS=Mus musculus OX=10090 GN=Ap1g1 PE=2 SV=1;tr|Q8CBB7|Q8CBB7_MOUSE AP-1 complex subunit gamma OS=Mus musculus OX=10090 GN=Ap1g1 PE=1 SV=1;tr|Q3UKX8|Q3UKX8_MOUSE AP-1 complex subunit gamma OS=M	3	3	2	3	3	2	2	3.9	76.747	21.903	4	1	3	3	2	1	743760	132160	1040600	832230	419490	716100
D3YZ71	AP-1 complex subunit mu-1	Ap1m1	tr|D3YZ71|D3YZ71_MOUSE AP-1 complex subunit mu-1 (Fragment) OS=Mus musculus OX=10090 GN=Ap1m1 PE=1 SV=1;tr|Q3UG16|Q3UG16_MOUSE MHD domain-containing protein OS=Mus musculus OX=10090 GN=Ap1m1 PE=1 SV=1;sp|P35585|AP1M1_MOUSE AP-1 complex subunit mu-1 OS=Mus	2	0	0	0	0	0	2	19.3	20.734	13.181	0	0	0	0	0	2	0	0	0	0	0	377950
P17426	AP-2 complex subunit alpha-1 (100 kDa coated vesicle protein A) (Adaptor protein complex AP-2 subunit alpha-1) (Adaptor-related protein complex 2 subunit alpha-1) (Alpha-adaptin A) (Alpha1-adaptin) (Clathrin assembly protein complex 2 alpha-A large chain) (Plasma membrane adaptor HA2/AP2 adaptin alpha A subunit)	Ap2a1 Adtaa Clapa1	sp|P17426|AP2A1_MOUSE AP-2 complex subunit alpha-1 OS=Mus musculus OX=10090 GN=Ap2a1 PE=1 SV=1	4	2	1	3	1	2	0	9.9	107.66	28.575	0	0	4	0	1	0	79519	24360	49315	123550	140410	0
Q6PEE6	AP-2 complex subunit alpha	Ap2a2	tr|Q6PEE6|Q6PEE6_MOUSE AP-2 complex subunit alpha OS=Mus musculus OX=10090 GN=Ap2a2 PE=2 SV=1;tr|Q3U7X9|Q3U7X9_MOUSE AP-2 complex subunit alpha OS=Mus musculus OX=10090 GN=Ap2a2 PE=2 SV=1;tr|Q69ZW4|Q69ZW4_MOUSE MKIAA0899 protein (Fragment) OS=Mus musculus	4	2	3	4	1	2	1	11.2	104	40.745	2	1	5	1	0	1	246810	197970	360300	257470	299510	142590
H3BKM0	AP complex subunit beta	Ap2b1	tr|H3BKM0|H3BKM0_MOUSE AP complex subunit beta OS=Mus musculus OX=10090 GN=Ap2b1 PE=1 SV=1;tr|Q5SWR1|Q5SWR1_MOUSE AP complex subunit beta OS=Mus musculus OX=10090 GN=Ap2b1 PE=2 SV=1;sp|Q9DBG3|AP2B1_MOUSE AP-2 complex subunit beta OS=Mus musculus OX=10090 G	5	4	4	4	4	3	3	11.9	101.36	61.983	6	4	7	5	5	4	2000200	2011900	2080900	2451400	2481100	1989800
Q3TWV4	AP-2 complex subunit mu	Ap2m1	tr|Q3TWV4|Q3TWV4_MOUSE AP-2 complex subunit mu OS=Mus musculus OX=10090 GN=Ap2m1 PE=1 SV=1;tr|Q5FWI9|Q5FWI9_MOUSE AP-2 complex subunit mu OS=Mus musculus OX=10090 GN=Ap2m1 PE=1 SV=1;tr|Q6A0C9|Q6A0C9_MOUSE AP-2 complex subunit mu (Fragment) OS=Mus musculus	3	1	2	1	2	3	0	12.7	49.389	26.213	1	0	3	1	1	0	249780	74496	121620	104580	436610	0
Q8R146	Acylamino-acid-releasing enzyme (AARE) (EC 3.4.19.1) (Acyl-peptide hydrolase) (APH) (Acylaminoacyl-peptidase)	Apeh	sp|Q8R146|APEH_MOUSE Acylamino-acid-releasing enzyme OS=Mus musculus OX=10090 GN=Apeh PE=1 SV=3;tr|A0A0R4J107|A0A0R4J107_MOUSE Acylamino-acid-releasing enzyme (Fragment) OS=Mus musculus OX=10090 GN=Apeh PE=1 SV=1	8	5	5	8	4	3	5	11.9	81.58	92.306	4	2	6	0	2	2	3795200	2672700	3400200	2535100	2330500	2431100
Q9WVQ5	Methylthioribulose-1-phosphate dehydratase (MTRu-1-P dehydratase) (EC 4.2.1.109) (APAF1-interacting protein) (Monocyte/macrophage protein 19)	Apip Mmrp19	sp|Q9WVQ5|MTNB_MOUSE Methylthioribulose-1-phosphate dehydratase OS=Mus musculus OX=10090 GN=Apip PE=1 SV=1	2	1	1	0	1	2	1	11.6	26.949	13.527	0	0	0	1	2	1	59166	54148	0	125050	321000	0
Q9D7N9	Adipocyte plasma membrane-associated protein (Protein DD16)	Apmap	sp|Q9D7N9|APMAP_MOUSE Adipocyte plasma membrane-associated protein OS=Mus musculus OX=10090 GN=Apmap PE=1 SV=1	5	4	4	4	4	5	5	16.4	46.434	61.179	2	3	3	4	5	4	3355000	2537100	2608700	5612200	6181000	4449200
Q3V2G1	Apolipoprotein A-I	Apoa1	tr|Q3V2G1|Q3V2G1_MOUSE Uncharacterized protein OS=Mus musculus OX=10090 GN=Apoa1 PE=2 SV=1;sp|Q00623|APOA1_MOUSE Apolipoprotein A-I OS=Mus musculus OX=10090 GN=Apoa1 PE=1 SV=2;tr|Q58EV2|Q58EV2_MOUSE Apoa1 protein OS=Mus musculus OX=10090 GN=Apoa1 PE=2 SV=1	11	5	5	5	7	9	5	39	30.684	110.6	4	2	4	6	9	3	14736000	4731600	6490500	13565000	22541000	9178300
Q6LD55	Apolipoprotein A-II (Apolipoprotein A2)	Apoa2 ApoAII	tr|Q6LD55|Q6LD55_MOUSE Apolipoprotein A-II OS=Mus musculus OX=10090 GN=Apoa2 PE=2 SV=1;tr|A7YL62|A7YL62_MOUSE Apolipoprotein A-II OS=Mus musculus OX=10090 GN=Apoa2 PE=3 SV=1;sp|P09813|APOA2_MOUSE Apolipoprotein A-II OS=Mus musculus OX=10090 GN=Apoa2 PE=1 S	1	1	1	1	1	1	1	9.8	11.319	10.934	1	1	1	1	1	2	19059000	13478000	14922000	17349000	24742000	17414000
Q810I7	Apoa4 protein	Apoa4	tr|Q810I7|Q810I7_MOUSE Apoa4 protein OS=Mus musculus OX=10090 GN=Apoa4 PE=2 SV=1;tr|Q9DBN0|Q9DBN0_MOUSE Uncharacterized protein OS=Mus musculus OX=10090 GN=Apoa4 PE=2 SV=1;sp|P06728|APOA4_MOUSE Apolipoprotein A-IV OS=Mus musculus OX=10090 GN=Apoa4 PE=1 SV=	1	0	1	0	0	1	0	3.7	42.915	10.892	0	0	0	0	1	0	0	79676	0	0	306020	0
Q6GTX3	Apoe protein (Apolipoprotein E)	Apoe	tr|Q6GTX3|Q6GTX3_MOUSE Apoe protein OS=Mus musculus OX=10090 GN=Apoe PE=2 SV=1;tr|Q4FK40|Q4FK40_MOUSE Apoe protein OS=Mus musculus OX=10090 GN=Apoe PE=2 SV=1;tr|Q3UBS0|Q3UBS0_MOUSE Uncharacterized protein OS=Mus musculus OX=10090 GN=Apoe PE=2 SV=1;tr|Q3TXU	12	12	8	11	10	12	10	36.3	35.852	91.41	4	0	4	5	7	4	11474000	6831000	7919800	10871000	13812000	9717400
Q3KNM9	MICOS complex subunit	Apoo	tr|Q3KNM9|Q3KNM9_MOUSE MICOS complex subunit OS=Mus musculus OX=10090 GN=Apoo PE=2 SV=1;sp|Q9DCZ4|MIC26_MOUSE MICOS complex subunit Mic26 OS=Mus musculus OX=10090 GN=Apoo PE=1 SV=2	4	4	4	4	4	4	4	26.2	18.826	40.058	4	4	3	4	5	4	44818000	34544000	40503000	27427000	21762000	30215000
Q78IK4	MICOS complex subunit Mic27 (Apolipoprotein O-like) (Protein FAM121A)	Apool Fam121a Mic27	sp|Q78IK4|MIC27_MOUSE MICOS complex subunit Mic27 OS=Mus musculus OX=10090 GN=Apool PE=1 SV=1;tr|Q9CZB4|Q9CZB4_MOUSE MICOS complex subunit OS=Mus musculus OX=10090 GN=Apool PE=2 SV=1;tr|B1AV14|B1AV14_MOUSE MICOS complex subunit OS=Mus musculus OX=10090 GN=	7	6	6	6	6	7	7	30.9	29.26	72.443	5	4	4	4	4	5	11455000	7985600	10408000	6850600	5139300	7790600
Q8K3H0	DCC-interacting protein 13-alpha (Dip13-alpha) (Adapter protein containing PH domain, PTB domain and leucine zipper motif 1)	Appl1 Dip13a Kiaa1428	sp|Q8K3H0|DP13A_MOUSE DCC-interacting protein 13-alpha OS=Mus musculus OX=10090 GN=Appl1 PE=1 SV=1;tr|D5MCW5|D5MCW5_MOUSE Uncharacterized protein OS=Mus musculus OX=10090 PE=2 SV=1;tr|A0A220D9Z4|A0A220D9Z4_MOUSE APPL1 OS=Mus musculus OX=10090 GN=Appl1 PE=2	2	1	1	1	1	0	0	6.5	79.327	16.128	1	2	1	1	0	0	0	60226	108120	0	0	0
P08030	Adenine phosphoribosyltransferase (APRT) (EC 2.4.2.7)	Aprt	sp|P08030|APT_MOUSE Adenine phosphoribosyltransferase OS=Mus musculus OX=10090 GN=Aprt PE=1 SV=2	1	1	1	1	1	0	0	13.9	19.724	16.547	0	2	1	0	0	0	236430	540410	692970	230730	0	0
Q5DX24	AQP 7 (Aquaporin adipose)	Aqp7 AQP 7	tr|Q5DX24|Q5DX24_MOUSE AQP 7 OS=Mus musculus OX=10090 GN=Aqp7 PE=1 SV=1;sp|O54794|AQP7_MOUSE Aquaporin-7 OS=Mus musculus OX=10090 GN=Aqp7 PE=1 SV=1	1	1	1	1	1	1	1	4	32.667	7.6861	0	1	0	1	1	1	277940	412960	628280	508040	340250	721470
D3YYD6	Aquaporin-9	Aqp9	tr|D3YYD6|D3YYD6_MOUSE Aquaporin-9 OS=Mus musculus OX=10090 GN=Aqp9 PE=1 SV=1;tr|Q4FK77|Q4FK77_MOUSE Aqp9 protein OS=Mus musculus OX=10090 GN=Aqp9 PE=2 SV=1;sp|Q9JJJ3|AQP9_MOUSE Aquaporin-9 OS=Mus musculus OX=10090 GN=Aqp9 PE=2 SV=1	1	1	1	1	1	1	1	3.1	34.808	6.7512	0	0	0	0	0	0	6142300	4298000	3352000	6355900	6609100	3924400
E9PUB0	Arf-GAP with Rho-GAP domain, ANK repeat and PH domain-containing protein 1	Arap1	tr|E9PUB0|E9PUB0_MOUSE Arf-GAP with Rho-GAP domain, ANK repeat and PH domain-containing protein 1 OS=Mus musculus OX=10090 GN=Arap1 PE=1 SV=1;sp|Q4LDD4|ARAP1_MOUSE Arf-GAP with Rho-GAP domain, ANK repeat and PH domain-containing protein 1 OS=Mus musculus O	1	1	0	0	1	1	0	1.8	83.2	6.4377	0	0	0	0	1	0	22331	0	0	30474	35731	0
Q5XJY5	Coatomer subunit delta (Archain) (Delta-coat protein) (Delta-COP)	Arcn1 Copd	sp|Q5XJY5|COPD_MOUSE Coatomer subunit delta OS=Mus musculus OX=10090 GN=Arcn1 PE=1 SV=2;tr|Q3U4S9|Q3U4S9_MOUSE Coatomer subunit delta OS=Mus musculus OX=10090 GN=Arcn1 PE=2 SV=1;tr|Q8R1S6|Q8R1S6_MOUSE Coatomer subunit delta (Fragment) OS=Mus musculus OX=10	7	4	6	5	4	6	5	20	57.229	50.13	2	3	4	2	4	3	1025900	748560	558320	841900	1604500	697590
Q3U344	ADP-ribosylation factor	Arf3	tr|Q3U344|Q3U344_MOUSE ADP-ribosylation factor OS=Mus musculus OX=10090 GN=Arf3 PE=2 SV=1;sp|P84078|ARF1_MOUSE ADP-ribosylation factor 1 OS=Mus musculus OX=10090 GN=Arf1 PE=1 SV=2;sp|P61205|ARF3_MOUSE ADP-ribosylation factor 3 OS=Mus musculus OX=10090 GN=A	6	4	5	5	2	2	4	47	20.601	92.404	3	4	5	2	3	4	8686200	15980000	12319000	21459000	32936000	19952000
Q14BR4	ADP-ribosylation factor	Arf4	tr|Q14BR4|Q14BR4_MOUSE ADP-ribosylation factor OS=Mus musculus OX=10090 GN=Arf4 PE=1 SV=1;sp|P61750|ARF4_MOUSE ADP-ribosylation factor 4 OS=Mus musculus OX=10090 GN=Arf4 PE=1 SV=2;tr|E9Q798|E9Q798_MOUSE ADP-ribosylation factor 4 OS=Mus musculus OX=10090 GN	3	3	3	3	3	3	3	35	20.396	35.684	2	2	2	3	3	3	6195100	6761500	6139200	13963000	14948000	11484000
P84084	ADP-ribosylation factor 5	Arf5	sp|P84084|ARF5_MOUSE ADP-ribosylation factor 5 OS=Mus musculus OX=10090 GN=Arf5 PE=1 SV=2	2	1	1	0	1	1	1	35.6	20.529	17.289	0	1	0	1	1	0	788640	1089500	0	1268000	1437000	887710
Q3U0D7	ADP-ribosylation factor 6 (EC 3.6.5.2)	Arf6	tr|Q3U0D7|Q3U0D7_MOUSE ADP-ribosylation factor 6 OS=Mus musculus OX=10090 GN=Arf6 PE=1 SV=1;sp|P62331|ARF6_MOUSE ADP-ribosylation factor 6 OS=Mus musculus OX=10090 GN=Arf6 PE=1 SV=2	1	1	1	1	1	1	1	8.6	20.082	10.233	0	1	2	1	1	1	1929900	3686300	2724200	3796800	3432300	3819300
Q05DE0	Arfgap1 protein	Arfgap1	tr|Q05DE0|Q05DE0_MOUSE Arfgap1 protein (Fragment) OS=Mus musculus OX=10090 GN=Arfgap1 PE=2 SV=1;tr|V9GXM1|V9GXM1_MOUSE ADP-ribosylation factor GTPase-activating protein 1 OS=Mus musculus OX=10090 GN=Arfgap1 PE=1 SV=1;sp|Q9EPJ9|ARFG1_MOUSE ADP-ribosylation	2	1	1	0	2	2	1	8.3	43.307	11.67	0	0	0	2	0	1	811660	473960	0	1037100	1139800	0
Q99K28	ADP-ribosylation factor GTPase-activating protein 2 (ARF GAP 2) (GTPase-activating protein ZNF289) (Zinc finger protein 289)	Arfgap2 Zfp289 Znf289	sp|Q99K28|ARFG2_MOUSE ADP-ribosylation factor GTPase-activating protein 2 OS=Mus musculus OX=10090 GN=Arfgap2 PE=1 SV=1	1	0	0	0	1	0	0	3.5	56.598	7.9443	0	0	0	1	0	0	0	0	0	0	0	0
E9PZK7	ADP-ribosylation factor-related protein 1	Arfrp1	tr|E9PZK7|E9PZK7_MOUSE ADP-ribosylation factor-related protein 1 OS=Mus musculus OX=10090 GN=Arfrp1 PE=1 SV=1;sp|Q8BXL7|ARFRP_MOUSE ADP-ribosylation factor-related protein 1 OS=Mus musculus OX=10090 GN=Arfrp1 PE=1 SV=2	1	1	1	1	1	1	1	11.7	17.127	7.6942	1	1	1	1	1	1	338680	0	229220	346040	538620	403830
Q61176	Arginase-1 (EC 3.5.3.1) (Liver-type arginase) (Type I arginase)	Arg1	sp|Q61176|ARGI1_MOUSE Arginase-1 OS=Mus musculus OX=10090 GN=Arg1 PE=1 SV=1	1	0	1	1	1	0	1	2.2	34.807	6.5472	0	1	0	1	0	0	0	0	1015500	1380300	0	2044900
Q8R1Q7	Arginase (EC 3.5.3.1)	Arg2	tr|Q8R1Q7|Q8R1Q7_MOUSE Arginase OS=Mus musculus OX=10090 GN=Arg2 PE=2 SV=1;sp|O08691|ARGI2_MOUSE Arginase-2, mitochondrial OS=Mus musculus OX=10090 GN=Arg2 PE=1 SV=1	4	2	2	2	2	3	3	12.7	38.877	49.364	2	1	0	1	3	3	2664900	984760	2015700	2974800	5932800	4112000
Q8C5A0	Rho GTPase-activating protein 1	Arhgap1	tr|Q8C5A0|Q8C5A0_MOUSE Uncharacterized protein OS=Mus musculus OX=10090 GN=Arhgap1 PE=2 SV=1;tr|Q8BQW4|Q8BQW4_MOUSE Uncharacterized protein OS=Mus musculus OX=10090 GN=Arhgap1 PE=2 SV=1;tr|A2AH25|A2AH25_MOUSE Rho GTPase-activating protein 1 OS=Mus musculus	3	2	2	2	3	3	2	11	39.945	21.999	1	1	1	3	3	1	1095500	644240	949770	1757100	1834400	942480
A0A2X0SYS9	ARHGAP18	ARHGAP18	tr|A0A2X0SYS9|A0A2X0SYS9_MOUSE ARHGAP18 (Fragment) OS=Mus musculus OX=10090 GN=ARHGAP18 PE=4 SV=1;sp|Q8K0Q5|RHG18_MOUSE Rho GTPase-activating protein 18 OS=Mus musculus OX=10090 GN=Arhgap18 PE=1 SV=1	3	0	0	1	1	2	0	4.2	75.156	17.962	0	0	1	1	2	0	0	0	0	0	0	0
Q99PT1	Rho GDP-dissociation inhibitor 1 (Rho GDI 1) (GDI-1) (Rho-GDI alpha)	Arhgdia C87222 Gdi1	sp|Q99PT1|GDIR1_MOUSE Rho GDP-dissociation inhibitor 1 OS=Mus musculus OX=10090 GN=Arhgdia PE=1 SV=3	7	5	5	7	6	6	5	46.1	23.407	156.42	5	2	8	5	8	4	11155000	8192000	7570700	11198000	18823000	9995800
Q61599	Rho GDP-dissociation inhibitor 2 (Rho GDI 2) (D4) (Rho-GDI beta)	Arhgdib Gdid4	sp|Q61599|GDIR2_MOUSE Rho GDP-dissociation inhibitor 2 OS=Mus musculus OX=10090 GN=Arhgdib PE=1 SV=3;tr|A0A0N4SVH4|A0A0N4SVH4_MOUSE Rho GDP-dissociation inhibitor 2 (Fragment) OS=Mus musculus OX=10090 GN=Arhgdib PE=1 SV=1	4	1	1	2	4	4	2	24.5	22.851	35.838	0	1	2	2	4	3	743800	345270	891070	2683700	2585300	955830
F7BQE4	Rho guanine nucleotide exchange factor 10	Arhgef10	tr|F7BQE4|F7BQE4_MOUSE Rho guanine nucleotide exchange factor 10 (Fragment) OS=Mus musculus OX=10090 GN=Arhgef10 PE=1 SV=1;tr|Q3UGZ6|Q3UGZ6_MOUSE DH domain-containing protein OS=Mus musculus OX=10090 GN=Arhgef10 PE=2 SV=1;sp|Q8C033|ARHGA_MOUSE Rho guanine	1	1	1	1	0	1	0	0.9	109.41	5.9314	0	1	0	0	0	0	1001500	1187400	1099200	0	2199200	0
Q8C2W9	Ariadne domain-containing protein	Arih1	tr|Q8C2W9|Q8C2W9_MOUSE Ariadne domain-containing protein (Fragment) OS=Mus musculus OX=10090 GN=Arih1 PE=2 SV=1;tr|H9KV21|H9KV21_MOUSE RBR-type E3 ubiquitin transferase OS=Mus musculus OX=10090 GN=Arih1 PE=1 SV=1;sp|Q9Z1K5|ARI1_MOUSE E3 ubiquitin-protein l	1	1	1	1	1	1	1	6.9	21.203	8.5832	0	1	0	0	1	0	2544700	1806600	2007000	2338900	2643800	2001500
A0A494BAJ6	ADP-ribosylation factor-like protein 3	Arl3	tr|A0A494BAJ6|A0A494BAJ6_MOUSE ADP-ribosylation factor-like protein 3 OS=Mus musculus OX=10090 GN=Arl3 PE=1 SV=1;tr|Q543P7|Q543P7_MOUSE Uncharacterized protein OS=Mus musculus OX=10090 GN=Arl3 PE=1 SV=1;sp|Q9WUL7|ARL3_MOUSE ADP-ribosylation factor-like pro	3	2	2	3	2	2	3	28.9	20.227	37.048	2	3	2	4	2	5	1213100	1012800	975060	1327700	1048400	1848400
Q8R5J9	PRA1 family protein 3 (ADP-ribosylation factor-like protein 6-interacting protein 5) (ARL-6-interacting protein 5) (Aip-5) (Addicsin) (GTRAP3-18) (Glutamate transporter EAAC1-interacting protein) (Prenylated Rab acceptor protein 2) (Protein JWa)	Arl6ip5 Aip5 Jwa Pra2 Praf3	sp|Q8R5J9|PRAF3_MOUSE PRA1 family protein 3 OS=Mus musculus OX=10090 GN=Arl6ip5 PE=1 SV=2	2	2	2	2	2	2	2	10.6	21.557	16.805	0	1	1	1	2	1	1480200	2103300	2024900	4591600	4678100	3852300
Q9CQW2	ADP-ribosylation factor-like protein 8B (EC 3.6.5.2) (ADP-ribosylation factor-like protein 10C) (Novel small G protein indispensable for equal chromosome segregation 1)	Arl8b Arl10c Gie1	sp|Q9CQW2|ARL8B_MOUSE ADP-ribosylation factor-like protein 8B OS=Mus musculus OX=10090 GN=Arl8b PE=1 SV=1;tr|A0A0N4SVB8|A0A0N4SVB8_MOUSE ADP-ribosylation factor-like protein 8B OS=Mus musculus OX=10090 GN=Arl8b PE=1 SV=1;tr|Q9DAB3|Q9DAB3_MOUSE Uncharacteri	2	2	1	0	2	2	1	8.6	21.539	12.002	1	1	0	1	2	1	43821	0	0	197980	94819	0
A0A3B2WBB6	Armadillo repeat-containing protein 12	Armc12	tr|A0A3B2WBB6|A0A3B2WBB6_MOUSE Armadillo repeat-containing protein 12 OS=Mus musculus OX=10090 GN=Armc12 PE=4 SV=1;tr|A0A3F2YNM7|A0A3F2YNM7_MOUSE Armadillo repeat-containing protein 12 OS=Mus musculus OX=10090 GN=Armc12 PE=4 SV=1;tr|A0A3B2W8B4|A0A3B2W8B4_M	2	2	1	2	2	2	0	16.1	12.76	13.193	1	0	1	2	2	0	3670800	609610	3708600	2780800	2668100	0
B2RWT0	Armc3 protein	Armc3	tr|B2RWT0|B2RWT0_MOUSE Armc3 protein OS=Mus musculus OX=10090 GN=Armc3 PE=2 SV=1;tr|A2AU71|A2AU71_MOUSE Armadillo repeat-containing protein 3 OS=Mus musculus OX=10090 GN=Armc3 PE=1 SV=1;tr|B7ZN53|B7ZN53_MOUSE Armc3 protein OS=Mus musculus OX=10090 GN=Armc3	13	12	9	12	10	10	12	17.6	96.075	150.46	8	5	11	7	5	8	3178800	2493400	3724300	3089400	2390500	2450600
G3X920	Armadillo repeat-containing protein 8	Armc8	tr|G3X920|G3X920_MOUSE Armadillo repeat-containing protein 8 OS=Mus musculus OX=10090 GN=Armc8 PE=1 SV=1;sp|Q9DBR3|ARMC8_MOUSE Armadillo repeat-containing protein 8 OS=Mus musculus OX=10090 GN=Armc8 PE=1 SV=2	1	1	1	1	1	0	1	1.6	75.401	6.8357	1	0	1	0	0	0	67544	47797	59605	66967	0	36370
A0A286YCZ6	Armadillo-like helical domain-containing 2	Armh2	tr|A0A286YCZ6|A0A286YCZ6_MOUSE Armadillo-like helical domain-containing 2 OS=Mus musculus OX=10090 GN=Armh2 PE=4 SV=1	3	1	2	1	2	1	3	12.6	27.745	24.559	0	2	1	2	1	2	855570	846710	0	1387500	0	1531300
A6H630	Damage-control phosphatase ARMT1 (EC 3.1.3.-) (Acidic residue methyltransferase 1) (Protein-glutamate O-methyltransferase) (EC 2.1.1.-) (Sugar phosphate phosphatase ARMT1)	Armt1	sp|A6H630|ARMT1_MOUSE Damage-control phosphatase ARMT1 OS=Mus musculus OX=10090 GN=Armt1 PE=1 SV=1	8	6	5	4	6	5	4	17.3	50.548	92.984	7	5	5	6	5	3	3546700	2230400	2603200	2755100	2314000	2927500
A0A0G2JF52	Actin-related protein 2/3 complex subunit 1A	Arpc1a	tr|A0A0G2JF52|A0A0G2JF52_MOUSE Actin-related protein 2/3 complex subunit 1A OS=Mus musculus OX=10090 GN=Arpc1a PE=1 SV=1;sp|Q9R0Q6|ARC1A_MOUSE Actin-related protein 2/3 complex subunit 1A OS=Mus musculus OX=10090 GN=Arpc1a PE=1 SV=1	1	0	1	1	0	1	0	11.5	29.325	6.011	0	0	1	0	0	0	0	178470	336940	0	40799	0
Q3U094	Actin-related protein 2/3 complex subunit	Arpc1b	tr|Q3U094|Q3U094_MOUSE Actin-related protein 2/3 complex subunit OS=Mus musculus OX=10090 GN=Arpc1b PE=2 SV=1;tr|Q3TCE7|Q3TCE7_MOUSE Actin-related protein 2/3 complex subunit OS=Mus musculus OX=10090 GN=Arpc1b PE=2 SV=1;tr|Q91Z25|Q91Z25_MOUSE Actin-related	4	1	1	2	3	3	2	12.1	41.064	42.552	1	1	0	2	1	1	780560	687010	958290	2758100	1832600	1689600
Q4FZG5	Arp2/3 complex 34 kDa subunit	Arpc2	tr|Q4FZG5|Q4FZG5_MOUSE Arp2/3 complex 34 kDa subunit (Fragment) OS=Mus musculus OX=10090 GN=Arpc2 PE=2 SV=1;tr|D3YXG6|D3YXG6_MOUSE Arp2/3 complex 34 kDa subunit OS=Mus musculus OX=10090 GN=Arpc2 PE=1 SV=1;tr|Q3UA52|Q3UA52_MOUSE Arp2/3 complex 34 kDa subuni	4	3	3	3	3	3	2	17.8	31.659	29.678	0	0	2	0	1	1	4208300	1454100	625050	4571600	5117400	1784600
H7BWZ3	Actin-related protein 2/3 complex subunit 3	Arpc3	tr|H7BWZ3|H7BWZ3_MOUSE Actin-related protein 2/3 complex subunit 3 OS=Mus musculus OX=10090 GN=Arpc3 PE=1 SV=1;sp|Q9JM76|ARPC3_MOUSE Actin-related protein 2/3 complex subunit 3 OS=Mus musculus OX=10090 GN=Arpc3 PE=1 SV=3;tr|A0A0G2JFK7|A0A0G2JFK7_MOUSE Acti	2	2	2	2	2	2	2	12.9	19.637	22.175	1	1	0	1	2	1	3284200	3071600	2441000	5076300	6042000	2609300
Q9D3C4	Actin-related protein 2/3 complex subunit 4	Arpc4	tr|Q9D3C4|Q9D3C4_MOUSE Actin-related protein 2/3 complex subunit 4 OS=Mus musculus OX=10090 GN=Arpc4 PE=2 SV=1;tr|Q8BVW6|Q8BVW6_MOUSE Actin-related protein 2/3 complex subunit 4 OS=Mus musculus OX=10090 GN=Arpc4 PE=2 SV=1;tr|Q7TPD9|Q7TPD9_MOUSE Actin-relat	4	4	4	3	4	3	4	21.4	19.653	32.174	5	3	4	4	4	4	10063000	5570700	5399300	11657000	9431200	9322800
Q3TK56	Actin-related protein 2/3 complex subunit 5	Arpc5	tr|Q3TK56|Q3TK56_MOUSE Actin-related protein 2/3 complex subunit 5 (Fragment) OS=Mus musculus OX=10090 GN=Arpc5 PE=2 SV=1;tr|Q3TKM9|Q3TKM9_MOUSE Actin-related protein 2/3 complex subunit 5 OS=Mus musculus OX=10090 GN=Arpc5 PE=2 SV=1;sp|Q9CPW4|ARPC5_MOUSE A	2	2	1	2	2	2	2	33	10.123	19.327	2	2	1	3	2	1	3357500	1206600	2510700	5298800	6354400	2972100
P50428	Arylsulfatase A (ASA) (EC 3.1.6.8) (Cerebroside-sulfatase)	Arsa As2	sp|P50428|ARSA_MOUSE Arylsulfatase A OS=Mus musculus OX=10090 GN=Arsa PE=1 SV=2	5	3	4	5	3	2	3	11.7	53.748	65.719	4	5	7	2	2	3	44853000	26121000	39878000	26271000	21195000	32643000
B7ZNM3	NAD(P)(+)--arginine ADP-ribosyltransferase (EC 2.4.2.31) (Mono(ADP-ribosyl)transferase)	Art3	tr|B7ZNM3|B7ZNM3_MOUSE NAD(P)(+)--arginine ADP-ribosyltransferase OS=Mus musculus OX=10090 GN=Art3 PE=2 SV=1;tr|E9QNU1|E9QNU1_MOUSE NAD(P)(+)--arginine ADP-ribosyltransferase OS=Mus musculus OX=10090 GN=Art3 PE=1 SV=1;sp|Q8R2G4|NAR3_MOUSE Ecto-ADP-ribosylt	4	2	2	3	3	2	3	11.9	40.775	40.741	2	2	3	3	2	2	4257800	3007200	4316100	3118700	2896600	4236800
C0HK80	Adipocyte-related X-chromosome expressed sequence 2	Arxes2	sp|C0HK80|ARXS2_MOUSE Adipocyte-related X-chromosome expressed sequence 2 OS=Mus musculus OX=10090 GN=Arxes2 PE=1 SV=1;sp|C0HK79|ARXS1_MOUSE Adipocyte-related X-chromosome expressed sequence 1 OS=Mus musculus OX=10090 GN=Arxes1 PE=1 SV=1	3	3	2	3	3	3	3	17.8	20.146	18.372	1	1	1	2	2	1	2365500	1401200	2097600	3806200	4393700	2242500
Q8CF08	Allene-oxide cyclase	As3mt	tr|Q8CF08|Q8CF08_MOUSE Uncharacterized protein (Fragment) OS=Mus musculus OX=10090 GN=As3mt PE=2 SV=1;tr|A0A494B985|A0A494B985_MOUSE Arsenite methyltransferase OS=Mus musculus OX=10090 GN=As3mt PE=1 SV=1;sp|Q91WU5|AS3MT_MOUSE Arsenite methyltransferase OS=	1	1	1	1	1	1	1	18.5	11.855	7.0836	2	1	1	0	1	0	341410	297540	365100	289110	227320	286360
Q78P93	Ceramidase (EC 3.5.1.23)	Asah1	tr|Q78P93|Q78P93_MOUSE Ceramidase OS=Mus musculus OX=10090 GN=Asah1 PE=1 SV=1;tr|Q3U646|Q3U646_MOUSE Ceramidase OS=Mus musculus OX=10090 GN=Asah1 PE=2 SV=1;tr|Q3TWT5|Q3TWT5_MOUSE Ceramidase OS=Mus musculus OX=10090 GN=Asah1 PE=2 SV=1;sp|Q9WV54|ASAH1_MOUSE	10	7	7	8	8	9	9	24.4	44.669	104.34	5	6	6	4	9	6	11578000	4749500	11586000	12682000	6829800	9523800
E0CY49	Argininosuccinate lyase	Asl	tr|E0CY49|E0CY49_MOUSE Argininosuccinate lyase (Fragment) OS=Mus musculus OX=10090 GN=Asl PE=1 SV=1;tr|Q3UUH0|Q3UUH0_MOUSE Argininosuccinate lyase OS=Mus musculus OX=10090 GN=Asl PE=2 SV=1;sp|Q91YI0|ARLY_MOUSE Argininosuccinate lyase OS=Mus musculus OX=100	5	3	2	2	5	5	4	26.3	29.477	47.427	2	1	1	4	3	3	2174800	704970	972130	3418700	3791400	1145100
D3Z028	Asparagine synthetase [glutamine-hydrolyzing]	Asns	tr|D3Z028|D3Z028_MOUSE Asparagine synthetase [glutamine-hydrolyzing] (Fragment) OS=Mus musculus OX=10090 GN=Asns PE=1 SV=1;tr|D3YYR0|D3YYR0_MOUSE Asparagine synthetase [glutamine-hydrolyzing] (Fragment) OS=Mus musculus OX=10090 GN=Asns PE=1 SV=1;tr|D3Z0C2|	1	1	1	1	1	1	1	11	14.66	8.4427	0	0	0	0	0	1	316030	236690	101220	385510	416690	424970
Q8CBM2	Aspartyl/asparaginyl beta-hydroxylase	Asph	tr|Q8CBM2|Q8CBM2_MOUSE Aspartyl/asparaginyl beta-hydroxylase OS=Mus musculus OX=10090 GN=Asph PE=1 SV=1;tr|Q9EQ66|Q9EQ66_MOUSE Aspartly beta-hydroxylase OS=Mus musculus OX=10090 GN=ASPH PE=3 SV=1;tr|Q8BQK0|Q8BQK0_MOUSE Uncharacterized protein OS=Mus muscul	3	0	1	0	2	2	2	6.5	75.127	22.102	0	0	0	1	1	2	0	168670	0	872760	836560	578510
Q8C0M9	Isoaspartyl peptidase/L-asparaginase (EC 3.4.19.5) (EC 3.5.1.1) (Asparaginase-like protein 1) (Beta-aspartyl-peptidase) (Isoaspartyl dipeptidase) (L-asparagine amidohydrolase) [Cleaved into: Isoaspartyl peptidase/L-asparaginase alpha chain; Isoaspartyl peptidase/L-asparaginase beta chain]	Asrgl1	sp|Q8C0M9|ASGL1_MOUSE Isoaspartyl peptidase/L-asparaginase OS=Mus musculus OX=10090 GN=Asrgl1 PE=1 SV=1	11	11	11	11	11	10	10	37.1	33.95	106.33	10	9	11	11	9	10	134800000	123510000	133330000	116810000	104110000	125690000
Q3UJ34	Argininosuccinate synthase (EC 6.3.4.5) (Citrulline--aspartate ligase)	Ass1	tr|Q3UJ34|Q3UJ34_MOUSE Argininosuccinate synthase OS=Mus musculus OX=10090 GN=Ass1 PE=1 SV=1;tr|Q3UEJ7|Q3UEJ7_MOUSE Argininosuccinate synthase OS=Mus musculus OX=10090 GN=Ass1 PE=2 SV=1;sp|P16460|ASSY_MOUSE Argininosuccinate synthase OS=Mus musculus OX=100	4	2	1	2	2	4	2	8.3	46.584	22.303	1	1	1	1	4	0	888820	266320	400690	1149100	1183800	711380
Q9D9C1	ATPase family AAA domain containing 1	Atad1	tr|Q9D9C1|Q9D9C1_MOUSE Uncharacterized protein (Fragment) OS=Mus musculus OX=10090 GN=Atad1 PE=2 SV=2;tr|A0A494BAB5|A0A494BAB5_MOUSE Outer mitochondrial transmembrane helix translocase OS=Mus musculus OX=10090 GN=Atad1 PE=1 SV=1;tr|A0A494B9L7|A0A494B9L7_MO	1	0	1	1	1	1	1	6.2	22.161	7.6861	0	0	1	1	1	1	0	209950	0	460900	396790	0
Q925I1	ATPase family AAA domain-containing protein 3 (AAA-ATPase TOB3)	Atad3 Atad3a Kiaa1273	sp|Q925I1|ATAD3_MOUSE ATPase family AAA domain-containing protein 3 OS=Mus musculus OX=10090 GN=Atad3 PE=1 SV=1;tr|H3BK90|H3BK90_MOUSE ATPase family, AAA domain-containing 3A (Fragment) OS=Mus musculus OX=10090 GN=Atad3a PE=1 SV=1	4	2	1	3	4	4	3	6.4	66.741	26.602	2	1	2	4	3	1	127490	0	360480	719580	960170	849290
A0A087WNY2	Cysteine protease (EC 3.4.22.-)	Atg4b	tr|A0A087WNY2|A0A087WNY2_MOUSE Cysteine protease (Fragment) OS=Mus musculus OX=10090 GN=Atg4b PE=1 SV=1;tr|A0A087WRT0|A0A087WRT0_MOUSE Cysteine protease OS=Mus musculus OX=10090 GN=Atg4b PE=1 SV=1;tr|Q3UNF6|Q3UNF6_MOUSE Cysteine protease OS=Mus musculus OX	1	1	1	1	0	1	0	9.9	14.33	6.478	1	0	0	0	0	0	537360	168830	269800	0	506590	0
Q9CWJ9	Bifunctional purine biosynthesis protein ATIC (AICAR transformylase/inosine monophosphate cyclohydrolase) (ATIC) [Includes: Phosphoribosylaminoimidazolecarboxamide formyltransferase (EC 2.1.2.3) (5-aminoimidazole-4-carboxamide ribonucleotide formyltransferase) (AICAR formyltransferase) (AICAR transformylase); IMP cyclohydrolase (EC 3.5.4.10) (IMP synthase) (Inosinicase)]	Atic Purh	sp|Q9CWJ9|PUR9_MOUSE Bifunctional purine biosynthesis protein ATIC OS=Mus musculus OX=10090 GN=Atic PE=1 SV=2;tr|B0LAC5|B0LAC5_MOUSE Bifunctional purine biosynthesis protein ATIC (Fragment) OS=Mus musculus OX=10090 GN=Atic PE=2 SV=1	4	1	2	1	0	2	0	13.2	64.217	28.17	0	2	2	0	2	0	25586	83130	145350	0	0	0
E9QND8	Atlastin-2	Atl2	tr|E9QND8|E9QND8_MOUSE Atlastin-2 OS=Mus musculus OX=10090 GN=Atl2 PE=1 SV=1;sp|Q6PA06|ATLA2_MOUSE Atlastin-2 OS=Mus musculus OX=10090 GN=Atl2 PE=1 SV=1;tr|Q8C081|Q8C081_MOUSE Uncharacterized protein OS=Mus musculus OX=10090 GN=Atl2 PE=2 SV=1;tr|Q8BYP9|Q8B	2	0	0	0	2	2	2	6.6	46.875	14.352	0	0	0	2	2	1	0	0	0	57080	109680	112910
E9PYT3	Atlastin-3	Atl3	tr|E9PYT3|E9PYT3_MOUSE Atlastin-3 OS=Mus musculus OX=10090 GN=Atl3 PE=1 SV=1;sp|Q91YH5|ATLA3_MOUSE Atlastin-3 OS=Mus musculus OX=10090 GN=Atl3 PE=1 SV=1	6	3	4	4	6	6	6	10.4	60.231	59.118	1	4	3	4	7	5	602150	1072000	927870	2559700	2342000	1576200
O08997	Copper transport protein ATOX1 (Metal transport protein ATX1)	Atox1	sp|O08997|ATOX1_MOUSE Copper transport protein ATOX1 OS=Mus musculus OX=10090 GN=Atox1 PE=1 SV=1	2	2	2	2	2	2	2	32.4	7.3384	14.891	2	2	2	2	2	2	10600000	6497200	9933900	10726000	11750000	6122300
E9Q3G7	Phospholipid-transporting ATPase (EC 7.6.2.1)	Atp11a	tr|E9Q3G7|E9Q3G7_MOUSE Phospholipid-transporting ATPase OS=Mus musculus OX=10090 GN=Atp11a PE=1 SV=1;tr|Q69ZT0|Q69ZT0_MOUSE Phospholipid-transporting ATPase (Fragment) OS=Mus musculus OX=10090 GN=mKIAA1021 PE=3 SV=2;sp|P98197|AT11A_MOUSE Phospholipid-trans	2	0	0	0	0	2	1	1.5	130.68	12.365	0	0	0	0	1	1	0	0	0	0	149250	143220
A0A0R4J0M2	Cation-transporting ATPase (EC 7.2.2.-)	Atp13a4	tr|A0A0R4J0M2|A0A0R4J0M2_MOUSE Cation-transporting ATPase OS=Mus musculus OX=10090 GN=Atp13a4 PE=3 SV=1;tr|E9QPP7|E9QPP7_MOUSE Cation-transporting ATPase OS=Mus musculus OX=10090 GN=Atp13a4 PE=3 SV=2;tr|S4R234|S4R234_MOUSE Cation-transporting ATPase OS=Mus	2	2	2	1	2	2	2	2.5	97.358	15.164	3	1	0	1	2	1	484290	243920	132970	419710	558400	356300
Q3TXF9	Sodium/potassium-transporting ATPase subunit alpha	Atp1a1	tr|Q3TXF9|Q3TXF9_MOUSE Sodium/potassium-transporting ATPase subunit alpha OS=Mus musculus OX=10090 GN=Atp1a1 PE=2 SV=1;sp|Q8VDN2|AT1A1_MOUSE Sodium/potassium-transporting ATPase subunit alpha-1 OS=Mus musculus OX=10090 GN=Atp1a1 PE=1 SV=1;tr|Q8R3M4|Q8R3M4_	8	7	8	4	8	7	7	16.5	112.98	116.72	4	4	1	7	10	6	2469500	1958700	1052000	4151100	4913100	3073700
A0A0G2JGX4	Sodium/potassium-transporting ATPase subunit alpha	Atp1a3	tr|A0A0G2JGX4|A0A0G2JGX4_MOUSE Sodium/potassium-transporting ATPase subunit alpha OS=Mus musculus OX=10090 GN=Atp1a3 PE=1 SV=1;tr|Q8VCE0|Q8VCE0_MOUSE Sodium/potassium-transporting ATPase subunit alpha OS=Mus musculus OX=10090 GN=Atp1a3 PE=1 SV=1;sp|Q6PIC6|	1	1	0	1	1	0	0	12.7	112.99	15.121	1	0	2	0	0	0	47996	0	179830	26743	0	0
Q9WV27	Sodium/potassium-transporting ATPase subunit alpha-4 (Na(+)/K(+) ATPase alpha-4 subunit) (EC 7.2.2.13) (Sodium pump subunit alpha-4)	Atp1a4 Atp1al2	sp|Q9WV27|AT1A4_MOUSE Sodium/potassium-transporting ATPase subunit alpha-4 OS=Mus musculus OX=10090 GN=Atp1a4 PE=1 SV=3	22	14	18	17	20	18	19	31.3	114.89	280.45	12	23	16	21	18	21	8398600	20570000	8953000	19940000	17094000	26441000
A0A0A6YX05	Sodium/potassium-transporting ATPase subunit beta	Atp1b1	tr|A0A0A6YX05|A0A0A6YX05_MOUSE Sodium/potassium-transporting ATPase subunit beta (Fragment) OS=Mus musculus OX=10090 GN=Atp1b1 PE=1 SV=1;tr|Q545P0|Q545P0_MOUSE Sodium/potassium-transporting ATPase subunit beta OS=Mus musculus OX=10090 GN=Atp1b1 PE=1 SV=1;t	1	1	1	1	1	1	1	10.6	15.253	10.219	0	1	0	0	1	1	3816300	2482100	2082300	5084700	8034600	4688200
Q544Q7	Sodium/potassium-transporting ATPase subunit beta	Atp1b3	tr|Q544Q7|Q544Q7_MOUSE Sodium/potassium-transporting ATPase subunit beta OS=Mus musculus OX=10090 GN=Atp1b3 PE=1 SV=1;sp|P97370|AT1B3_MOUSE Sodium/potassium-transporting ATPase subunit beta-3 OS=Mus musculus OX=10090 GN=Atp1b3 PE=1 SV=1;tr|Q3U9D4|Q3U9D4_MO	3	1	3	2	3	3	2	12.2	31.775	35.947	1	2	1	3	2	2	1752400	7735800	3613500	8084200	6236900	9247300
O54994	Sarcoplasmic reticulum Ca2+-ATPase	Atp2a2 SERCA2	tr|O54994|O54994_MOUSE Sarcoplasmic reticulum Ca2+-ATPase (Fragment) OS=Mus musculus OX=10090 GN=Atp2a2 PE=2 SV=1;tr|Q5DTI2|Q5DTI2_MOUSE P-type Ca(2+) transporter (Fragment) OS=Mus musculus OX=10090 GN=Atp2a2 PE=2 SV=1;sp|O55143|AT2A2_MOUSE Sarcoplasmic/en	2	1	2	1	2	2	2	4.2	55.16	19.865	0	1	0	1	0	2	382110	817650	175180	1423600	1340500	1239500
G5E829	Plasma membrane calcium-transporting ATPase 1 (EC 7.2.2.10) (Plasma membrane calcium ATPase isoform 1) (PMCA1) (Plasma membrane calcium pump isoform 1)	Atp2b1	sp|G5E829|AT2B1_MOUSE Plasma membrane calcium-transporting ATPase 1 OS=Mus musculus OX=10090 GN=Atp2b1 PE=1 SV=1;tr|Q8K314|Q8K314_MOUSE Atp2b1 protein (Fragment) OS=Mus musculus OX=10090 GN=Atp2b1 PE=2 SV=1	1	0	0	0	0	0	1	10.7	134.75	18.148	1	0	0	1	0	2	238940	315020	0	382040	254210	264890
Q3UHH0	Calcium-transporting ATPase (EC 7.2.2.10)	Atp2b2	tr|Q3UHH0|Q3UHH0_MOUSE Calcium-transporting ATPase OS=Mus musculus OX=10090 GN=Atp2b2 PE=1 SV=1;tr|Q3UHJ3|Q3UHJ3_MOUSE Calcium-transporting ATPase OS=Mus musculus OX=10090 GN=Atp2b2 PE=1 SV=1;tr|F8WHB1|F8WHB1_MOUSE Calcium-transporting ATPase OS=Mus muscul	1	1	0	0	0	0	0	6.2	132.1	6.7383	1	0	0	0	0	0	159280	0	0	0	0	0
Q8C048	Calcium-transporting ATPase (EC 7.2.2.10)	Atp2b3	tr|Q8C048|Q8C048_MOUSE Calcium-transporting ATPase OS=Mus musculus OX=10090 GN=Atp2b3 PE=1 SV=1;tr|A2ALL9|A2ALL9_MOUSE Calcium-transporting ATPase OS=Mus musculus OX=10090 GN=Atp2b3 PE=1 SV=1;tr|Q0VF55|Q0VF55_MOUSE Calcium-transporting ATPase OS=Mus muscul	1	1	1	0	1	1	1	7.9	125.71	6.7759	1	1	0	0	1	1	70478	83785	0	88664	75871	110280
F7AAP4	Calcium-transporting ATPase (EC 7.2.2.10)	Atp2b4	tr|F7AAP4|F7AAP4_MOUSE Calcium-transporting ATPase OS=Mus musculus OX=10090 GN=Atp2b4 PE=1 SV=1;tr|D1FNM8|D1FNM8_MOUSE Calcium-transporting ATPase OS=Mus musculus OX=10090 GN=Atp2b4 PE=2 SV=2;tr|H2BL43|H2BL43_MOUSE Calcium-transporting ATPase OS=Mus muscul	16	10	14	10	15	14	16	22.2	128.56	272.15	9	16	12	19	19	25	7832300	15547000	7089600	16534000	14476000	21572000
Q8C2Q8	ATP synthase subunit gamma	Atp5c1	tr|Q8C2Q8|Q8C2Q8_MOUSE ATP synthase subunit gamma OS=Mus musculus OX=10090 GN=Atp5c1 PE=1 SV=1;tr|A2AKU9|A2AKU9_MOUSE ATP synthase subunit gamma OS=Mus musculus OX=10090 GN=Atp5c1 PE=1 SV=1;tr|Q3UD06|Q3UD06_MOUSE ATP synthase subunit gamma OS=Mus musculus	12	9	9	11	10	9	12	35.4	30.255	87.602	6	10	10	6	5	10	112160000	102260000	113150000	86937000	77952000	106490000
Q9D0J2	ATP synthase F1 subunit delta	Atp5d	tr|Q9D0J2|Q9D0J2_MOUSE ATP synthase F1 subunit delta OS=Mus musculus OX=10090 GN=Atp5d PE=2 SV=1;tr|Q4FK74|Q4FK74_MOUSE ATP synthase F1 subunit delta OS=Mus musculus OX=10090 GN=Atp5d PE=1 SV=1;sp|Q9D3D9|ATPD_MOUSE ATP synthase subunit delta, mitochondrial	2	1	1	2	2	1	1	17.3	17.63	26.248	3	3	5	2	3	2	40321000	46723000	47442000	53369000	45525000	48725000
Q6VEU5	H+ transporting F1 ATP synthase epsilon subunit	Atp5e	tr|Q6VEU5|Q6VEU5_MOUSE H+ transporting F1 ATP synthase epsilon subunit OS=Mus musculus OX=10090 GN=Atp5e PE=2 SV=1;tr|Q545F5|Q545F5_MOUSE Uncharacterized protein OS=Mus musculus OX=10090 GN=Atp5e PE=1 SV=1;sp|P56382|ATP5E_MOUSE ATP synthase subunit epsilon	3	3	3	3	2	3	3	44.2	5.8218	19.704	3	2	3	2	2	2	145780000	35860000	126310000	25895000	56458000	84414000
Q03265	ATP synthase subunit alpha, mitochondrial (ATP synthase F1 subunit alpha)	Atp5f1a Atp5a1	sp|Q03265|ATPA_MOUSE ATP synthase subunit alpha, mitochondrial OS=Mus musculus OX=10090 GN=Atp5f1a PE=1 SV=1;tr|D3Z6F5|D3Z6F5_MOUSE ATP synthase subunit alpha OS=Mus musculus OX=10090 GN=Atp5a1 PE=1 SV=1	26	24	22	26	25	26	25	44.1	59.752	323.31	51	52	60	55	47	52	457530000	418410000	514750000	426760000	402470000	452570000
P56480	ATP synthase subunit beta, mitochondrial (EC 7.1.2.2) (ATP synthase F1 subunit beta)	Atp5f1b Atp5b	sp|P56480|ATPB_MOUSE ATP synthase subunit beta, mitochondrial OS=Mus musculus OX=10090 GN=Atp5f1b PE=1 SV=2	25	22	24	23	24	22	24	56.3	56.3	323.31	71	71	82	75	74	81	309690000	334500000	346410000	352140000	344250000	338480000
O35143	ATPase inhibitor, mitochondrial (ATP synthase F1 subunit epsilon) (Inhibitor of F(1)F(o)-ATPase) (IF(1)) (IF1)	Atp5if1 Atpi Atpif1 If1	sp|O35143|ATIF1_MOUSE ATPase inhibitor, mitochondrial OS=Mus musculus OX=10090 GN=Atp5if1 PE=1 SV=2;tr|E9PV44|E9PV44_MOUSE ATP synthase F1 subunit epsilon OS=Mus musculus OX=10090 GN=Atpif1 PE=1 SV=1	6	6	5	6	6	5	6	37.7	12.159	67.497	4	7	8	5	3	8	200190000	106790000	166190000	140040000	102320000	132630000
F8WHP8	ATP synthase subunit f, mitochondrial (ATP synthase membrane subunit f)	Atp5j2	tr|F8WHP8|F8WHP8_MOUSE ATP synthase subunit f, mitochondrial OS=Mus musculus OX=10090 GN=Atp5j2 PE=1 SV=1;sp|P56135|ATPK_MOUSE ATP synthase subunit f, mitochondrial OS=Mus musculus OX=10090 GN=Atp5mf PE=1 SV=3	2	1	1	1	1	2	1	30.3	9.0054	15.378	0	0	0	1	2	0	13172000	13056000	13611000	20685000	19811000	20084000
Q06185	ATP synthase subunit e, mitochondrial (ATPase subunit e) (ATP synthase membrane subunit e)	Atp5me Atp5i Atp5k Lfm-1 Lfm1	sp|Q06185|ATP5I_MOUSE ATP synthase subunit e, mitochondrial OS=Mus musculus OX=10090 GN=Atp5me PE=1 SV=2;tr|Q5EBI8|Q5EBI8_MOUSE ATP synthase subunit e, mitochondrial OS=Mus musculus OX=10090 GN=Atp5k PE=2 SV=1;tr|Q8BTB6|Q8BTB6_MOUSE ATP synthase subunit e,	4	4	4	4	4	4	4	43.7	8.2355	28.922	2	3	3	5	4	3	245070000	220820000	261950000	172720000	159600000	178630000
Q9CPQ8	ATP synthase subunit g, mitochondrial (ATPase subunit g) (ATP synthase membrane subunit g)	Atp5mg Atp5l	sp|Q9CPQ8|ATP5L_MOUSE ATP synthase subunit g, mitochondrial OS=Mus musculus OX=10090 GN=Atp5mg PE=1 SV=1;tr|Q9D037|Q9D037_MOUSE ATP synthase subunit OS=Mus musculus OX=10090 GN=Atp5l PE=2 SV=1;tr|J3QNM7|J3QNM7_MOUSE ATP synthase subunit OS=Mus musculus OX=	2	2	2	2	2	2	2	25.2	11.424	25.15	3	2	3	2	2	2	28838000	24602000	31788000	19077000	19397000	28566000
Q78IK2	ATP synthase membrane subunit K, mitochondrial (ATP synthase membrane subunit DAPIT, mitochondrial) (Diabetes-associated protein in insulin-sensitive tissues) (Up-regulated during skeletal muscle growth protein 5)	Atp5mk Atp5md Dapit Usmg5	sp|Q78IK2|ATPMK_MOUSE ATP synthase membrane subunit K, mitochondrial OS=Mus musculus OX=10090 GN=Atp5mk PE=1 SV=1	1	1	0	0	0	0	0	25.9	6.3814	7.086	1	0	0	0	0	0	0	0	0	0	0	0
A0A1Y7VLP0	ATP synthase membrane subunit 6.8PL	Atp5mpl	tr|A0A1Y7VLP0|A0A1Y7VLP0_MOUSE ATP synthase membrane subunit 6.8PL (Fragment) OS=Mus musculus OX=10090 GN=Atp5mpl PE=1 SV=1;sp|P56379|ATP68_MOUSE ATP synthase subunit ATP5MJ, mitochondrial OS=Mus musculus OX=10090 GN=Atp5mj PE=1 SV=1	1	1	0	1	1	1	1	14	6.5608	5.9609	0	0	1	0	0	1	31381000	0	0	10210000	12645000	0
Q5I0W0	ATP synthase subunit b	Atp5pb Atp5f1	tr|Q5I0W0|Q5I0W0_MOUSE ATP synthase subunit b OS=Mus musculus OX=10090 GN=Atp5pb PE=1 SV=1;tr|Q3UF04|Q3UF04_MOUSE ATP synthase subunit b OS=Mus musculus OX=10090 GN=Atp5pb PE=2 SV=1;tr|Q3TJD4|Q3TJD4_MOUSE ATP synthase subunit b OS=Mus musculus OX=10090 GN=	9	8	7	9	7	6	7	27.3	28.948	77.484	8	6	8	4	3	6	43147000	36728000	54707000	28928000	29282000	37231000
Q9DCX2	ATP synthase subunit d, mitochondrial (ATPase subunit d) (ATP synthase peripheral stalk subunit d)	Atp5pd Atp5h	sp|Q9DCX2|ATP5H_MOUSE ATP synthase subunit d, mitochondrial OS=Mus musculus OX=10090 GN=Atp5pd PE=1 SV=3;tr|B1ASE2|B1ASE2_MOUSE ATP synthase subunit d, mitochondrial (Fragment) OS=Mus musculus OX=10090 GN=Atp5h PE=1 SV=1	10	10	9	9	9	9	8	53.4	18.749	105.97	8	11	10	10	10	9	58348000	45702000	56397000	57369000	58260000	38138000
P97450	ATP synthase-coupling factor 6, mitochondrial (ATPase subunit F6) (ATP synthase peripheral stalk subunit F6)	Atp5pf Atp5j	sp|P97450|ATP5J_MOUSE ATP synthase-coupling factor 6, mitochondrial OS=Mus musculus OX=10090 GN=Atp5pf PE=1 SV=1;tr|E9QAD6|E9QAD6_MOUSE ATP synthase-coupling factor 6, mitochondrial (Fragment) OS=Mus musculus OX=10090 GN=Atp5j PE=1 SV=8	6	5	5	6	5	6	6	50	12.496	94.802	3	5	6	3	6	4	303310000	214610000	259270000	250750000	217540000	187420000
Q9DB20	ATP synthase subunit O, mitochondrial (ATP synthase peripheral stalk subunit OSCP) (Oligomycin sensitivity conferral protein) (OSCP)	Atp5po Atp5o D12Wsu28e	sp|Q9DB20|ATPO_MOUSE ATP synthase subunit O, mitochondrial OS=Mus musculus OX=10090 GN=Atp5po PE=1 SV=1;tr|Q3THG0|Q3THG0_MOUSE ATP synthase subunit O, mitochondrial OS=Mus musculus OX=10090 GN=Atp5o PE=2 SV=1;tr|Q3TF25|Q3TF25_MOUSE ATP synthase subunit O,	4	4	3	4	4	4	4	50.2	23.363	88.349	6	5	9	6	8	5	128190000	70035000	113930000	55618000	54016000	81125000
Q7JD01	ATP synthase subunit a	ATP6 Atp6 mt-Atp6	tr|Q7JD01|Q7JD01_MOUSE ATP synthase subunit a OS=Mus musculus domesticus OX=10092 GN=ATP6 PE=3 SV=1;tr|Q7JCY9|Q7JCY9_MOUSE ATP synthase subunit a OS=Mus musculus OX=10090 GN=ATP6 PE=1 SV=1;tr|A0A023J5Z7|A0A023J5Z7_MOUSE ATP synthase subunit a OS=Mus muscul	1	1	1	1	1	1	1	4	25.095	6.2661	0	1	0	1	0	1	5298300	8685100	4199700	15878000	13691000	11095000
Q3TY98	V-type proton ATPase subunit a	Atp6v0a1	tr|Q3TY98|Q3TY98_MOUSE V-type proton ATPase subunit a OS=Mus musculus OX=10090 GN=Atp6v0a1 PE=2 SV=1;tr|Q6NXX6|Q6NXX6_MOUSE V-type proton ATPase subunit a OS=Mus musculus OX=10090 GN=Atp6v0a1 PE=2 SV=1;tr|K3W4T3|K3W4T3_MOUSE V-type proton ATPase subunit a	5	2	2	2	4	2	4	7.1	89.435	37.876	1	1	2	2	1	3	188800	272700	120320	463220	547390	486680
E9Q9C5	V-type proton ATPase proteolipid subunit	Atp6v0c	tr|E9Q9C5|E9Q9C5_MOUSE V-type proton ATPase proteolipid subunit (Fragment) OS=Mus musculus OX=10090 GN=Atp6v0c PE=1 SV=1;tr|Q8C1D9|Q8C1D9_MOUSE V-type proton ATPase proteolipid subunit OS=Mus musculus OX=10090 GN=Atp6v0c PE=2 SV=1;tr|Q3UK60|Q3UK60_MOUSE V-	1	0	0	0	0	1	1	12	15.265	12.272	0	0	0	0	1	1	0	0	0	0	1181100	1075500
P51863	V-type proton ATPase subunit d 1 (V-ATPase subunit d 1) (P39) (Physophilin) (V-ATPase 40 kDa accessory protein) (V-ATPase AC39 subunit) (Vacuolar proton pump subunit d 1)	Atp6v0d1 Atp6d	sp|P51863|VA0D1_MOUSE V-type proton ATPase subunit d 1 OS=Mus musculus OX=10090 GN=Atp6v0d1 PE=1 SV=2;tr|Q921S5|Q921S5_MOUSE V-type proton ATPase subunit OS=Mus musculus OX=10090 GN=Atp6v0d1 PE=2 SV=1	4	4	4	4	3	3	3	12	40.301	26.928	3	2	2	2	2	1	2858000	1340700	1647800	1944900	3289200	2649600
P50516	V-type proton ATPase catalytic subunit A (V-ATPase subunit A) (EC 7.1.2.2) (V-ATPase 69 kDa subunit) (Vacuolar proton pump subunit alpha)	Atp6v1a Atp6a1 Atp6a2 Atp6v1a1	sp|P50516|VATA_MOUSE V-type proton ATPase catalytic subunit A OS=Mus musculus OX=10090 GN=Atp6v1a PE=1 SV=2	21	19	17	19	15	16	15	53.3	68.325	287.96	18	17	21	19	22	12	18686000	12716000	14625000	14798000	16454000	13482000
A0A1S6GWG6	Vacuolar proton pump subunit B (V-ATPase subunit B) (Vacuolar proton pump subunit B)	Atp6v1b2	tr|A0A1S6GWG6|A0A1S6GWG6_MOUSE Vacuolar proton pump subunit B OS=Mus musculus OX=10090 GN=Atp6v1b2 PE=2 SV=1;sp|P62814|VATB2_MOUSE V-type proton ATPase subunit B, brain isoform OS=Mus musculus OX=10090 GN=Atp6v1b2 PE=1 SV=1;tr|B0LAC8|B0LAC8_MOUSE ATPase H+	12	9	10	11	10	8	10	29.6	59.278	128.98	10	13	17	7	6	11	8238400	5714300	6535000	5910800	6603200	6249400
A0A2I3BPD0	V-type proton ATPase subunit C	Atp6v1c1	tr|A0A2I3BPD0|A0A2I3BPD0_MOUSE V-type proton ATPase subunit C OS=Mus musculus OX=10090 GN=Atp6v1c1 PE=1 SV=1;tr|Q9D9Z4|Q9D9Z4_MOUSE V-type proton ATPase subunit C OS=Mus musculus OX=10090 GN=Atp6v1c1 PE=2 SV=1;tr|Q3TG21|Q3TG21_MOUSE V-type proton ATPase su	2	2	0	2	1	2	2	18.8	11.013	13.908	2	0	2	1	2	1	768150	0	525640	707820	716310	63102
Q9CTI8	V-type proton ATPase subunit D (V-type proton ATPase subunit d) (Vacuolar proton pump subunit D)	Atp6v1d	tr|Q9CTI8|Q9CTI8_MOUSE V-type proton ATPase subunit D (Fragment) OS=Mus musculus OX=10090 GN=Atp6v1d PE=2 SV=1;tr|Q3UK81|Q3UK81_MOUSE V-type proton ATPase subunit D (Fragment) OS=Mus musculus OX=10090 GN=Atp6v1d PE=2 SV=1;tr|Q3UJH5|Q3UJH5_MOUSE V-type prot	2	2	1	1	1	1	1	11.8	17.641	13.227	0	1	0	0	1	1	1717500	1970600	1867900	2072500	2454000	1474800
P50518	V-type proton ATPase subunit E 1 (V-ATPase subunit E 1) (V-ATPase 31 kDa subunit) (p31) (Vacuolar proton pump subunit E 1)	Atp6v1e1 Atp6e Atp6e2	sp|P50518|VATE1_MOUSE V-type proton ATPase subunit E 1 OS=Mus musculus OX=10090 GN=Atp6v1e1 PE=1 SV=2	4	4	0	3	3	3	1	22.1	26.157	50.6	6	1	4	4	4	2	5842300	1496400	2790500	5921600	4882600	1995700
Q9D593	V-type proton ATPase subunit E 2 (V-ATPase subunit E 2) (Vacuolar proton pump subunit E 2)	Atp6v1e2 Atp6e1	sp|Q9D593|VATE2_MOUSE V-type proton ATPase subunit E 2 OS=Mus musculus OX=10090 GN=Atp6v1e2 PE=1 SV=1	1	1	1	0	1	0	0	8.4	26.306	8.2309	1	1	0	1	0	0	1246100	979540	0	1017800	0	0
Q9D1K2	V-type proton ATPase subunit F (V-ATPase subunit F) (V-ATPase 14 kDa subunit) (Vacuolar proton pump subunit F)	Atp6v1f Atp6s14 Vatf	sp|Q9D1K2|VATF_MOUSE V-type proton ATPase subunit F OS=Mus musculus OX=10090 GN=Atp6v1f PE=1 SV=2;tr|A0A0N4SVE1|A0A0N4SVE1_MOUSE V-ATPase 14 kDa subunit OS=Mus musculus OX=10090 GN=Atp6v1f PE=1 SV=1;tr|F7B2B4|F7B2B4_MOUSE V-ATPase 14 kDa subunit (Fragment)	2	2	2	2	2	2	2	19.3	13.37	13.767	1	1	2	1	1	2	7704200	4894300	4453200	6112700	6493800	4367600
B9EJX3	Protein ATP6V1FNB (ATP6V1F neighbor gene protein homolog)	ATp6v1fnb Gm9047	sp|B9EJX3|VAFNB_MOUSE Protein ATP6V1FNB OS=Mus musculus OX=10090 GN=ATp6v1fnb PE=2 SV=1	7	6	7	7	6	6	7	45.2	20.412	69.284	7	6	8	2	5	6	28799000	29499000	35435000	16945000	12974000	20629000
Q3U7E0	V-type proton ATPase subunit G	Atp6v1g1	tr|Q3U7E0|Q3U7E0_MOUSE V-type proton ATPase subunit G OS=Mus musculus OX=10090 GN=Atp6v1g1 PE=2 SV=1;tr|Q5HZY7|Q5HZY7_MOUSE V-type proton ATPase subunit G OS=Mus musculus OX=10090 GN=Atp6v1g1 PE=1 SV=1;sp|Q9CR51|VATG1_MOUSE V-type proton ATPase subunit G 1	2	2	2	2	2	2	2	22	13.715	71.008	2	2	2	2	2	2	17665000	12112000	13254000	13894000	13528000	13338000
A0A0A6YWP6	V-type proton ATPase subunit H	Atp6v1h	tr|A0A0A6YWP6|A0A0A6YWP6_MOUSE V-type proton ATPase subunit H OS=Mus musculus OX=10090 GN=Atp6v1h PE=1 SV=1;tr|A0A0A6YX18|A0A0A6YX18_MOUSE V-type proton ATPase subunit H OS=Mus musculus OX=10090 GN=Atp6v1h PE=1 SV=1;sp|Q8BVE3|VATH_MOUSE V-type proton ATPas	2	2	1	2	2	2	2	4.8	50.811	22.358	1	1	1	1	1	1	1636900	629720	1046900	1259000	1480800	1272700
Q6UQ17	Phospholipid-transporting ATPase IK (EC 7.6.2.1) (ATPase, class I, type 8B, member 3) (Sperm aminophospholipid transporter) (SAPLT)	Atp8b3	sp|Q6UQ17|AT8B3_MOUSE Phospholipid-transporting ATPase IK OS=Mus musculus OX=10090 GN=Atp8b3 PE=1 SV=1;tr|Q1WWK8|Q1WWK8_MOUSE Atp8b3 protein (Fragment) OS=Mus musculus OX=10090 GN=Atp8b3 PE=2 SV=1	4	1	3	2	2	2	3	4.2	151.95	25.719	0	1	1	1	1	3	627370	591390	602250	995350	566500	620970
A1L3S5	Phospholipid-transporting ATPase (EC 7.6.2.1)	Atp8b4	tr|A1L3S5|A1L3S5_MOUSE Phospholipid-transporting ATPase OS=Mus musculus OX=10090 GN=Atp8b4 PE=2 SV=1	1	0	1	0	1	0	1	1.8	61.916	6.164	0	1	0	1	0	1	0	12210000	0	10137000	0	6182200
Q8BWX1	Ataxin-10	Atxn10 Sca10	tr|Q8BWX1|Q8BWX1_MOUSE Ataxin-10 OS=Mus musculus OX=10090 GN=Atxn10 PE=2 SV=1;tr|Q3TKP3|Q3TKP3_MOUSE Ataxin-10 OS=Mus musculus OX=10090 GN=Atxn10 PE=2 SV=1;tr|Q3TCF4|Q3TCF4_MOUSE Ataxin-10 OS=Mus musculus OX=10090 GN=Atxn10 PE=2 SV=1;sp|P28658|ATX10_MOUSE	1	0	0	0	0	1	0	2.6	48.244	6.2732	0	0	0	0	0	0	0	0	0	0	267800	0
F6RT60	Methylglutaconyl-CoA hydratase, mitochondrial	Auh	tr|F6RT60|F6RT60_MOUSE Methylglutaconyl-CoA hydratase, mitochondrial (Fragment) OS=Mus musculus OX=10090 GN=Auh PE=1 SV=1;tr|A0A0R4J023|A0A0R4J023_MOUSE Methylglutaconyl-CoA hydratase, mitochondrial OS=Mus musculus OX=10090 GN=Auh PE=1 SV=1;sp|Q9JLZ3|AUHM_	5	4	4	5	4	4	5	21.3	25.151	77.762	2	3	3	2	2	1	9047200	6690100	6783300	8100200	5490200	6112000
Q3U0H4	Ancient ubiquitous protein 1	Aup1	tr|Q3U0H4|Q3U0H4_MOUSE Uncharacterized protein OS=Mus musculus OX=10090 GN=Aup1 PE=2 SV=1;tr|I6L970|I6L970_MOUSE Aup1 protein OS=Mus musculus OX=10090 GN=Aup1 PE=2 SV=1;tr|A0A0N4SVA6|A0A0N4SVA6_MOUSE Lipid droplet-regulating VLDL assembly factor AUP1 OS=Mu	1	0	0	0	0	1	0	6.9	29.403	8.1078	0	0	0	0	1	0	0	0	0	0	172130	0
B9EJ34	Defensin_propep domain-containing protein	AY761185	tr|B9EJ34|B9EJ34_MOUSE Defensin_propep domain-containing protein OS=Mus musculus OX=10090 GN=AY761185 PE=2 SV=1;tr|Q5ERI8|Q5ERI8_MOUSE CRS4C-6 OS=Mus musculus OX=10090 GN=AY761185 PE=2 SV=1	1	0	0	0	1	0	0	17.6	9.9413	7.0388	0	0	0	1	0	0	0	0	0	0	0	0
Q64726	Zinc-alpha-2-glycoprotein (Zn-alpha-2-GP) (Zn-alpha-2-glycoprotein)	Azgp1	sp|Q64726|ZA2G_MOUSE Zinc-alpha-2-glycoprotein OS=Mus musculus OX=10090 GN=Azgp1 PE=1 SV=2	1	0	1	0	1	1	1	5.2	35.332	7.3742	0	0	0	1	1	0	0	150110	0	172560	341850	227940
Q3U679	Beta-2-microglobulin	B2m	tr|Q3U679|Q3U679_MOUSE Beta-2-microglobulin OS=Mus musculus OX=10090 GN=B2m PE=2 SV=1;sp|P01887|B2MG_MOUSE Beta-2-microglobulin OS=Mus musculus OX=10090 GN=B2m PE=1 SV=2	5	4	3	4	5	5	5	31.1	13.78	37.219	2	2	3	4	5	4	24516000	14635000	18033000	24852000	45453000	35672000
Q3U7I0	Beta-1,4-galactosyltransferase 5	B4galt5	tr|Q3U7I0|Q3U7I0_MOUSE Uncharacterized protein (Fragment) OS=Mus musculus OX=10090 GN=B4galt5 PE=2 SV=1;tr|Q9QY11|Q9QY11_MOUSE Beta-1,4-galactosyltransferase OS=Mus musculus OX=10090 GN=B4galt5 PE=2 SV=1;sp|Q9JMK0|B4GT5_MOUSE Beta-1,4-galactosyltransferase	1	1	1	1	1	1	1	3.1	30.269	6.4358	1	1	1	1	1	1	97505	98413	114390	211530	204880	147170
Q3UI43	BRISC and BRCA1-A complex member 1 (Mediator of RAP80 interactions and targeting subunit of 40 kDa) (New component of the BRCA1-A complex)	Babam1 Merit40 Nba1	sp|Q3UI43|BABA1_MOUSE BRISC and BRCA1-A complex member 1 OS=Mus musculus OX=10090 GN=Babam1 PE=1 SV=1	1	0	1	0	0	1	0	5.7	36.793	13.462	0	0	0	0	1	0	0	217410	0	0	166180	0
A0A494BBC4	Bcl2-associated agonist of cell death	Bad	tr|A0A494BBC4|A0A494BBC4_MOUSE Bcl2-associated agonist of cell death OS=Mus musculus OX=10090 GN=Bad PE=1 SV=1;tr|F7ABX5|F7ABX5_MOUSE Bcl2-associated agonist of cell death (Fragment) OS=Mus musculus OX=10090 GN=Bad PE=1 SV=1;tr|Q3U9H3|Q3U9H3_MOUSE Bcl2-ass	1	1	1	1	1	1	1	12.2	14.269	6.1793	1	1	0	0	0	0	343330	225450	228090	420620	347350	277950
Q60739	BAG family molecular chaperone regulator 1 (BAG-1) (Bcl-2-associated athanogene 1)	Bag1	sp|Q60739|BAG1_MOUSE BAG family molecular chaperone regulator 1 OS=Mus musculus OX=10090 GN=Bag1 PE=1 SV=3;tr|F6TCF9|F6TCF9_MOUSE BAG family molecular chaperone regulator 1 OS=Mus musculus OX=10090 GN=Bag1 PE=1 SV=1;tr|Q9CUY1|Q9CUY1_MOUSE BAG domain-contai	5	4	4	5	4	4	3	15.2	39.74	52.814	4	3	5	2	3	3	3701200	3747200	3195100	3498800	2581600	2932400
Q91YN9	BAG family molecular chaperone regulator 2 (BAG-2) (Bcl-2-associated athanogene 2)	Bag2	sp|Q91YN9|BAG2_MOUSE BAG family molecular chaperone regulator 2 OS=Mus musculus OX=10090 GN=Bag2 PE=1 SV=1	2	2	0	0	0	1	1	9	23.473	12.77	2	0	0	0	1	1	0	0	0	0	0	0
Q8CI32	BAG family molecular chaperone regulator 5 (BAG-5) (Bcl-2-associated athanogene 5)	Bag5	sp|Q8CI32|BAG5_MOUSE BAG family molecular chaperone regulator 5 OS=Mus musculus OX=10090 GN=Bag5 PE=1 SV=1	6	5	5	4	5	5	5	17.9	50.942	57.094	5	5	4	6	6	5	2663700	1963500	1969800	1987600	1323000	2003700
Q3UF95	Large proline-rich protein BAG6 (BCL2-associated athanogene 6) (HLA-B-associated transcript 3)	Bag6 Bat3	tr|Q3UF95|Q3UF95_MOUSE Large proline-rich protein BAG6 OS=Mus musculus OX=10090 GN=Bag6 PE=1 SV=1;sp|Q9Z1R2|BAG6_MOUSE Large proline-rich protein BAG6 OS=Mus musculus OX=10090 GN=Bag6 PE=1 SV=1;tr|G3UYQ2|G3UYQ2_MOUSE Large proline-rich protein BAG6 OS=Mus	13	10	12	13	11	10	12	16.5	119.14	220	9	9	10	9	9	12	7348800	6840300	8921200	5715800	5077800	6282600
B1AZ46	Brain-specific angiogenesis inhibitor 1-associated protein 2	Baiap2	tr|B1AZ46|B1AZ46_MOUSE Brain-specific angiogenesis inhibitor 1-associated protein 2 OS=Mus musculus OX=10090 GN=Baiap2 PE=1 SV=1;tr|Q3UKP6|Q3UKP6_MOUSE Brain-specific angiogenesis inhibitor 1-associated protein 2 OS=Mus musculus OX=10090 GN=Baiap2 PE=2 SV=	1	0	0	0	1	1	1	2.5	57.681	8.9367	0	0	0	1	1	1	0	0	0	0	68518	30734
Q9DBJ3	Brain-specific angiogenesis inhibitor 1-associated protein 2-like protein 1 (BAI1-associated protein 2-like protein 1) (Insulin receptor tyrosine kinase substrate)	Baiap2l1 Irtks	sp|Q9DBJ3|BI2L1_MOUSE Brain-specific angiogenesis inhibitor 1-associated protein 2-like protein 1 OS=Mus musculus OX=10090 GN=Baiap2l1 PE=1 SV=1	3	0	0	0	2	2	2	9.7	57.187	24.125	0	0	0	1	2	2	0	0	0	89350	117920	114430
O54962	Barrier-to-autointegration factor (LAP2-binding protein 1) [Cleaved into: Barrier-to-autointegration factor, N-terminally processed]	Banf1 Baf L2bp1	sp|O54962|BAF_MOUSE Barrier-to-autointegration factor OS=Mus musculus OX=10090 GN=Banf1 PE=1 SV=1	4	3	4	4	3	3	2	29.2	10.102	52.181	3	3	4	3	2	5	12881000	7868400	14398000	7333900	9487300	11936000
Q91XV3	Brain acid soluble protein 1 (22 kDa neuronal tissue-enriched acidic protein) (Neuronal axonal membrane protein NAP-22)	Basp1 Nap22	sp|Q91XV3|BASP1_MOUSE Brain acid soluble protein 1 OS=Mus musculus OX=10090 GN=Basp1 PE=1 SV=3	17	14	14	16	17	16	16	92.9	22.086	323.31	13	14	14	18	21	21	140280000	116070000	154340000	358060000	352900000	270270000
Q9CWF6	Bardet-Biedl syndrome 2 protein homolog	Bbs2	sp|Q9CWF6|BBS2_MOUSE Bardet-Biedl syndrome 2 protein homolog OS=Mus musculus OX=10090 GN=Bbs2 PE=1 SV=1	1	1	1	1	0	1	1	1.4	79.931	9.7106	0	2	1	0	1	0	17204	29906	31751	0	0	43657
Q80ZS7	Dynein light chain	BC048507	tr|Q80ZS7|Q80ZS7_MOUSE Dynein light chain OS=Mus musculus OX=10090 GN=BC048507 PE=1 SV=1	1	1	1	1	1	1	1	37.1	10.393	7.55	0	0	0	0	0	0	3325700	5586600	4542200	4028700	3780900	4453600
Q80ZQ7	cDNA sequence BC048562	BC048562	tr|Q80ZQ7|Q80ZQ7_MOUSE cDNA sequence BC048562 OS=Mus musculus OX=10090 GN=BC048562 PE=2 SV=1;tr|Q8CDT2|Q8CDT2_MOUSE HDNR domain-containing protein (Fragment) OS=Mus musculus OX=10090 GN=BC048562 PE=2 SV=1	2	2	2	2	2	2	2	17.2	23.281	22.411	5	2	4	2	1	2	1579100	1471900	1544200	1031400	608490	1467400
Q3U9U5	B-cell receptor-associated protein (BCR-associated protein)	Bcap31	tr|Q3U9U5|Q3U9U5_MOUSE B-cell receptor-associated protein OS=Mus musculus OX=10090 GN=Bcap31 PE=2 SV=1;sp|Q61335|BAP31_MOUSE B-cell receptor-associated protein 31 OS=Mus musculus OX=10090 GN=Bcap31 PE=1 SV=4	8	6	7	7	7	7	7	28.6	27.986	134.56	1	6	5	8	9	8	16740000	22524000	18848000	56895000	49159000	43791000
Q05CL7	Pre-mRNA-splicing factor SPF27	Bcas2	tr|Q05CL7|Q05CL7_MOUSE Pre-mRNA-splicing factor SPF27 OS=Mus musculus OX=10090 GN=Bcas2 PE=2 SV=1;tr|Q3U5M2|Q3U5M2_MOUSE Pre-mRNA-splicing factor SPF27 OS=Mus musculus OX=10090 GN=Bcas2 PE=2 SV=1;sp|Q9D287|SPF27_MOUSE Pre-mRNA-splicing factor SPF27 OS=Mus	2	2	1	1	1	1	1	15	19.029	11.099	1	0	0	1	1	0	68626	40656	42571	91268	77395	99765
O88374	Branched-chain-amino-acid aminotransferase (EC 2.6.1.42)	Bcat2 Eca40	tr|O88374|O88374_MOUSE Branched-chain-amino-acid aminotransferase OS=Mus musculus OX=10090 GN=Bcat2 PE=1 SV=1;tr|A0A1B0GX27|A0A1B0GX27_MOUSE Branched-chain-amino-acid aminotransferase OS=Mus musculus OX=10090 GN=Bcat2 PE=1 SV=1;tr|Q3ULU3|Q3ULU3_MOUSE Branc	3	3	1	2	2	2	2	10.2	39.774	27.535	3	1	1	2	1	2	1487200	462620	735040	559750	606280	467720
Q99L69	2-oxoisovalerate dehydrogenase subunit alpha (EC 1.2.4.4) (Branched-chain alpha-keto acid dehydrogenase E1 component alpha chain)	Bckdha	tr|Q99L69|Q99L69_MOUSE 2-oxoisovalerate dehydrogenase subunit alpha OS=Mus musculus OX=10090 GN=Bckdha PE=2 SV=1;tr|Q3U3J1|Q3U3J1_MOUSE 2-oxoisovalerate dehydrogenase subunit alpha OS=Mus musculus OX=10090 GN=Bckdha PE=1 SV=1;sp|P50136|ODBA_MOUSE 2-oxoisov	4	3	2	4	3	2	2	12.2	50.358	40.536	3	3	3	3	2	2	370120	225460	855000	815060	611960	743950
Q6P3A8	2-oxoisovalerate dehydrogenase subunit beta, mitochondrial (EC 1.2.4.4) (Branched-chain alpha-keto acid dehydrogenase E1 component beta chain) (BCKDE1B) (BCKDH E1-beta)	Bckdhb	sp|Q6P3A8|ODBB_MOUSE 2-oxoisovalerate dehydrogenase subunit beta, mitochondrial OS=Mus musculus OX=10090 GN=Bckdhb PE=1 SV=2	1	0	0	0	0	0	1	2.3	42.88	6.0083	0	0	0	0	0	1	0	0	0	0	0	0
Q3UGC5	BCL domain-containing protein	Bcl2l13	tr|Q3UGC5|Q3UGC5_MOUSE BCL domain-containing protein OS=Mus musculus OX=10090 GN=Bcl2l13 PE=2 SV=1;tr|Q3TNR7|Q3TNR7_MOUSE BCL domain-containing protein OS=Mus musculus OX=10090 GN=Bcl2l13 PE=2 SV=1;sp|P59017|B2L13_MOUSE Bcl-2-like protein 13 OS=Mus musculu	1	0	0	0	1	1	0	3.7	46.647	11.572	0	0	0	1	1	0	0	0	0	0	0	0
A0A087WRN1	Bcl-2-associated transcription factor 1	Bclaf1	tr|A0A087WRN1|A0A087WRN1_MOUSE Bcl-2-associated transcription factor 1 (Fragment) OS=Mus musculus OX=10090 GN=Bclaf1 PE=1 SV=1;tr|Q3TSZ0|Q3TSZ0_MOUSE Uncharacterized protein OS=Mus musculus OX=10090 GN=Bclaf1 PE=2 SV=1;tr|A0A087WQA0|A0A087WQA0_MOUSE Bcl-2-	6	5	6	4	6	6	6	12.3	67.703	45.339	3	2	2	3	2	3	1044400	676790	594510	2336800	2123100	1794800
Q9CZP5	Mitochondrial chaperone BCS1 (BCS1-like protein)	Bcs1l	sp|Q9CZP5|BCS1_MOUSE Mitochondrial chaperone BCS1 OS=Mus musculus OX=10090 GN=Bcs1l PE=1 SV=1	4	4	3	2	1	2	2	12.2	47.406	51.644	4	2	2	1	0	1	652860	559370	751250	422990	424770	617860
Q80XN0	D-beta-hydroxybutyrate dehydrogenase, mitochondrial (EC 1.1.1.30) (3-hydroxybutyrate dehydrogenase) (BDH)	Bdh1 Bdh	sp|Q80XN0|BDH_MOUSE D-beta-hydroxybutyrate dehydrogenase, mitochondrial OS=Mus musculus OX=10090 GN=Bdh1 PE=1 SV=2;tr|A1E283|A1E283_MOUSE 3-hydroxybutyrate dehydrogenase (Fragment) OS=Mus musculus OX=10090 GN=Bdh1 PE=2 SV=1	6	6	4	5	6	5	4	20.4	38.299	61.337	4	4	4	7	4	4	7220800	2649200	4040200	6398200	3348000	4020900
A0A3Q4EBK4	Myc box-dependent-interacting protein 1	Bin1	tr|A0A3Q4EBK4|A0A3Q4EBK4_MOUSE Myc box-dependent-interacting protein 1 OS=Mus musculus OX=10090 GN=Bin1 PE=1 SV=1;tr|Q6P1B9|Q6P1B9_MOUSE Bin1 protein OS=Mus musculus OX=10090 GN=Bin1 PE=1 SV=1;sp|O08539|BIN1_MOUSE Myc box-dependent-interacting protein 1 OS	1	0	1	1	0	0	0	4.9	45.786	7.5569	0	0	2	0	0	0	0	160520	272420	0	0	0
Q8R016	Bleomycin hydrolase (BH) (BLM hydrolase) (BMH) (EC 3.4.22.40)	Blmh	sp|Q8R016|BLMH_MOUSE Bleomycin hydrolase OS=Mus musculus OX=10090 GN=Blmh PE=1 SV=1;tr|E9PY26|E9PY26_MOUSE Bleomycin hydrolase (Fragment) OS=Mus musculus OX=10090 GN=Blmh PE=1 SV=1	3	3	3	3	3	3	3	7	52.511	29.739	3	2	1	2	2	1	2784000	2038100	1404500	2081300	1765800	1564900
Q3U6G1	NAD(P)-bd_dom domain-containing protein	Blvrb	tr|Q3U6G1|Q3U6G1_MOUSE NAD(P)-bd_dom domain-containing protein OS=Mus musculus OX=10090 GN=Blvrb PE=1 SV=1;tr|E9PZC3|E9PZC3_MOUSE Flavin reductase (NADPH) OS=Mus musculus OX=10090 GN=Blvrb PE=1 SV=1;sp|Q923D2|BLVRB_MOUSE Flavin reductase (NADPH) OS=Mus mus	3	3	1	2	2	2	2	17.5	22.197	29.475	3	0	2	0	3	1	1432100	1062400	361930	2325300	865820	2062900
Q9D8S9	BolA-like protein 1	Bola1	sp|Q9D8S9|BOLA1_MOUSE BolA-like protein 1 OS=Mus musculus OX=10090 GN=Bola1 PE=1 SV=1	3	3	2	1	2	2	2	28.5	14.379	23.248	0	3	0	0	1	1	4299800	441500	2252600	2491400	3285900	2772100
Q3TSQ5	BolA family transcriptional regulator	Bola3	tr|Q3TSQ5|Q3TSQ5_MOUSE Uncharacterized protein (Fragment) OS=Mus musculus OX=10090 GN=Bola3 PE=2 SV=1;tr|E9Q705|E9Q705_MOUSE BolA-like protein 3 OS=Mus musculus OX=10090 GN=Bola3 PE=1 SV=1;tr|Q14A77|Q14A77_MOUSE BolA-like 3 (E. coli) OS=Mus musculus OX=100	3	2	1	1	1	3	3	61.5	4.5863	42.692	3	1	0	0	1	2	17530000	10866000	13516000	11245000	15623000	16267000
Q3TAQ8	Phosphoglycerate mutase (EC 5.4.2.11) (EC 5.4.2.4)	Bpgm	tr|Q3TAQ8|Q3TAQ8_MOUSE Phosphoglycerate mutase OS=Mus musculus OX=10090 GN=Bpgm PE=2 SV=1;sp|P15327|PMGE_MOUSE Bisphosphoglycerate mutase OS=Mus musculus OX=10090 GN=Bpgm PE=1 SV=2;tr|D3Z223|D3Z223_MOUSE Phosphoglycerate mutase (Fragment) OS=Mus musculus O	8	7	6	6	6	7	6	39.8	30.077	100.91	8	6	8	6	6	6	15032000	11378000	13937000	8743400	6972300	10728000
Q8R164	Valacyclovir hydrolase (VACVase) (Valacyclovirase) (EC 3.1.-.-) (Biphenyl hydrolase-like protein)	Bphl	sp|Q8R164|BPHL_MOUSE Valacyclovir hydrolase OS=Mus musculus OX=10090 GN=Bphl PE=1 SV=1;tr|Q3TDN8|Q3TDN8_MOUSE AB hydrolase-1 domain-containing protein OS=Mus musculus OX=10090 GN=Bphl PE=2 SV=1	8	8	8	7	7	7	8	29.2	32.851	94.51	8	7	6	6	7	7	14278000	9648300	10924000	11965000	11860000	11966000
Q67E05	Bactericidal permeability-increasing protein (BPI)	Bpi	sp|Q67E05|BPI_MOUSE Bactericidal permeability-increasing protein OS=Mus musculus OX=10090 GN=Bpi PE=1 SV=1	4	4	4	4	4	4	4	9.5	53.939	30.431	2	2	5	3	2	2	3541600	3919900	4463000	3046200	2437800	4228000
Q3UBN8	3'(2'), 5'-bisphosphate nucleotidase 1	Bpnt1	tr|Q3UBN8|Q3UBN8_MOUSE Uncharacterized protein OS=Mus musculus OX=10090 GN=Bpnt1 PE=2 SV=1;sp|Q9Z0S1|BPNT1_MOUSE 3(2),5-bisphosphate nucleotidase 1 OS=Mus musculus OX=10090 GN=Bpnt1 PE=1 SV=2;tr|D3Z0E6|D3Z0E6_MOUSE 3(2),5-bisphosphate nucleotidase 1	3	2	1	2	1	2	1	15.6	33.212	35.185	1	1	3	0	1	0	2168900	1462700	2143100	1330500	1942300	1874100
E5D6T0	Bromodomain PHD finger transcription factor splice variant	Bptf	tr|E5D6T0|E5D6T0_MOUSE Bromodomain PHD finger transcription factor splice variant OS=Mus musculus OX=10090 GN=Bptf PE=2 SV=1;tr|E9Q6A7|E9Q6A7_MOUSE Bromodomain PHD finger transcription factor OS=Mus musculus OX=10090 GN=Bptf PE=1 SV=1;tr|A2A655|A2A655_MOUS	1	1	1	1	1	1	1	0.6	291.86	-2	0	0	0	0	1	0	122980	160680	129860	145120	107360	25885
A0A0G2JGE0	BRI3-binding protein	Bri3bp	tr|A0A0G2JGE0|A0A0G2JGE0_MOUSE BRI3-binding protein (Fragment) OS=Mus musculus OX=10090 GN=Bri3bp PE=1 SV=1;sp|Q8BXV2|BRI3B_MOUSE BRI3-binding protein OS=Mus musculus OX=10090 GN=Bri3bp PE=1 SV=1	1	1	0	0	1	1	1	12.7	16.304	7.1158	1	0	0	1	0	1	0	0	0	1750900	2247800	1799600
Q80Y55	BSD domain-containing protein 1	Bsdc1	sp|Q80Y55|BSDC1_MOUSE BSD domain-containing protein 1 OS=Mus musculus OX=10090 GN=Bsdc1 PE=1 SV=1	1	0	1	0	1	1	0	2.3	46.952	7.0493	0	0	0	1	0	0	0	152160	0	188570	169800	0
K3W4Q8	Basigin	Bsg	tr|K3W4Q8|K3W4Q8_MOUSE Basigin OS=Mus musculus OX=10090 GN=Bsg PE=1 SV=1;tr|O55108|O55108_MOUSE Basigin (Fragment) OS=Mus musculus OX=10090 GN=Bsg PE=1 SV=1;tr|O55107|O55107_MOUSE Basigin (Fragment) OS=Mus musculus OX=10090 GN=Bsg PE=2 SV=1;sp|P18572|BASI_	7	7	7	7	7	7	7	28.4	24.116	181.57	4	8	7	10	8	8	79295000	153390000	116230000	184910000	125460000	223820000
Q80YW5	B box and SPRY domain-containing protein	Bspry	sp|Q80YW5|BSPRY_MOUSE B box and SPRY domain-containing protein OS=Mus musculus OX=10090 GN=Bspry PE=1 SV=1;tr|B2RT02|B2RT02_MOUSE B-box and SPRY domain containing OS=Mus musculus OX=10090 GN=Bspry PE=2 SV=1;tr|B7ZNZ1|B7ZNZ1_MOUSE Bspry protein OS=Mus muscu	16	14	14	14	13	12	12	29.6	52.75	137.81	12	13	12	7	7	12	14658000	18265000	21259000	10979000	10671000	16652000
Q78IG7	Transcription factor BTF3	Btf3l4	tr|Q78IG7|Q78IG7_MOUSE Transcription factor BTF3 (Fragment) OS=Mus musculus OX=10090 GN=Btf3l4 PE=2 SV=1;tr|A2A7Z4|A2A7Z4_MOUSE Transcription factor BTF3 OS=Mus musculus OX=10090 GN=Btf3l4 PE=1 SV=1;sp|Q9CQH7|BT3L4_MOUSE Transcription factor BTF3 homolog 4	2	0	2	2	0	0	0	37.9	19.6	21.903	0	2	3	0	0	0	0	323170	1209500	0	0	0
Q9WVA3	Mitotic checkpoint protein BUB3 (WD repeat type I transmembrane protein A72.5)	Bub3	sp|Q9WVA3|BUB3_MOUSE Mitotic checkpoint protein BUB3 OS=Mus musculus OX=10090 GN=Bub3 PE=1 SV=2;tr|A0A140LHA2|A0A140LHA2_MOUSE Mitotic checkpoint protein BUB3 OS=Mus musculus OX=10090 GN=Bub3 PE=1 SV=1;tr|A0A140LIM5|A0A140LIM5_MOUSE Mitotic checkpoint prot	2	1	0	2	1	2	1	6.4	36.954	11.909	0	0	1	1	1	0	213800	0	459930	509760	527970	208880
A0A087WPF9	eIF5-mimic protein 2	Bzw1	tr|A0A087WPF9|A0A087WPF9_MOUSE eIF5-mimic protein 2 (Fragment) OS=Mus musculus OX=10090 GN=Bzw1 PE=1 SV=1;tr|A0A087WQS2|A0A087WQS2_MOUSE eIF5-mimic protein 2 OS=Mus musculus OX=10090 GN=Bzw1 PE=1 SV=1;sp|Q9CQC6|5MP2_MOUSE eIF5-mimic protein 2 OS=Mus muscul	1	1	0	0	1	1	0	3.6	29.032	6.8455	1	0	0	0	1	0	339090	0	0	361470	377500	0
Q9D1W4	RIKEN cDNA C030006K11 gene	C030006K11Rik	tr|Q9D1W4|Q9D1W4_MOUSE RIKEN cDNA C030006K11 gene OS=Mus musculus OX=10090 GN=C030006K11Rik PE=1 SV=1;sp|Q8VE95|CH082_MOUSE UPF0598 protein C8orf82 homolog OS=Mus musculus OX=10090 PE=1 SV=1	1	1	1	1	1	1	1	8.4	15.717	7.8033	1	1	1	1	1	1	847490	619270	762150	692720	0	0
Q8R5L1	Complement component 1 Q subcomponent-binding protein, mitochondrial	C1qbp	tr|Q8R5L1|Q8R5L1_MOUSE Complement component 1 Q subcomponent-binding protein, mitochondrial OS=Mus musculus OX=10090 GN=C1qbp PE=1 SV=1;sp|O35658|C1QBP_MOUSE Complement component 1 Q subcomponent-binding protein, mitochondrial OS=Mus musculus OX=10090 GN=C	4	4	4	3	4	4	4	16.8	31.025	35.561	8	4	8	9	6	9	4081200	3433200	6229200	5555600	5973600	6913000
Q8R2Z0	Adipolin (Adipose-derived insulin-sensitizing factor) (Complement C1q tumor necrosis factor-related protein 12) [Cleaved into: Adipolin fC1QTNF12 (Adipolin fCTRP12) (Adipolin full-length form); Adipolin gC1QTNF12 (Adipolin cleaved form) (Adipolin gCTRP12)]	C1qtnf12 C1qdc2 Ctrp12 Fam132a	sp|Q8R2Z0|ADIPL_MOUSE Adipolin OS=Mus musculus OX=10090 GN=C1qtnf12 PE=1 SV=2	1	0	0	0	0	1	0	5.2	33.267	6.6279	0	0	0	0	1	0	0	0	0	0	360290	0
A0A5F8MPU3	Cation channel sperm-associated targeting subunit tau (CatSper-tau) (C2 calcium-dependent domain-containing 6)	C2cd6 Als2cr11 CATSPERT	sp|A0A5F8MPU3|CTSRT_MOUSE Cation channel sperm-associated targeting subunit tau OS=Mus musculus OX=10090 GN=C2cd6 PE=1 SV=1;tr|A0A571BEL2|A0A571BEL2_MOUSE C2 calcium-dependent domain-containing 6 OS=Mus musculus OX=10090 GN=C2cd6 PE=4 SV=1;tr|Q8C639|Q8C639	9	5	6	7	6	5	6	4.5	257.62	66.877	4	2	6	5	6	6	265860	443500	476680	456960	177290	405600
P01027	Complement C3 (HSE-MSF) [Cleaved into: Complement C3 beta chain; C3-beta-c (C3bc); Complement C3 alpha chain; C3a anaphylatoxin; Acylation stimulating protein (ASP) (C3adesArg); Complement C3b alpha' chain; Complement C3c alpha' chain fragment 1; Complement C3dg fragment; Complement C3g fragment; Complement C3d fragment; Complement C3f fragment; Complement C3c alpha' chain fragment 2]	C3	sp|P01027|CO3_MOUSE Complement C3 OS=Mus musculus OX=10090 GN=C3 PE=1 SV=3	6	3	1	2	3	5	2	4.9	186.48	40.398	0	1	0	2	4	1	154790	31610	86555	53681	456270	67991
Q80SX2	C4b-binding protein alpha-chain	C4bp C4bpa	tr|Q80SX2|Q80SX2_MOUSE C4b-binding protein alpha-chain OS=Mus musculus OX=10090 GN=C4bp PE=2 SV=1;tr|Q3UW06|Q3UW06_MOUSE Uncharacterized protein OS=Mus musculus OX=10090 GN=C4bp PE=2 SV=1;sp|P08607|C4BPA_MOUSE C4b-binding protein OS=Mus musculus OX=10090 G	4	4	4	4	4	4	3	11.3	46.646	24.081	3	2	4	2	2	1	5469300	4007900	3646800	5483100	5154100	2694500
Q7M757	Lys-63-specific deubiquitinase BRCC36-like (EC 3.4.19.-)	C6.1al Gm5136	sp|Q7M757|BRC3L_MOUSE Lys-63-specific deubiquitinase BRCC36-like OS=Mus musculus OX=10090 GN=C6.1al PE=2 SV=1	1	1	0	1	1	0	1	3.4	33.079	6.2634	1	0	1	1	0	1	223070	0	147010	164210	0	0
P13634	Carbonic anhydrase 1 (EC 4.2.1.1) (Carbonate dehydratase I) (Carbonic anhydrase I) (CA-I)	Ca1 Car1	sp|P13634|CAH1_MOUSE Carbonic anhydrase 1 OS=Mus musculus OX=10090 GN=Ca1 PE=1 SV=4	5	5	0	1	0	1	1	26.8	28.33	33.505	4	0	0	0	0	0	4091000	0	312220	0	403630	893810
P00920	Carbonic anhydrase 2 (EC 4.2.1.1) (Carbonate dehydratase II) (Carbonic anhydrase II) (CA-II)	Ca2 Car2	sp|P00920|CAH2_MOUSE Carbonic anhydrase 2 OS=Mus musculus OX=10090 GN=Ca2 PE=1 SV=4;tr|A0A0A6YX78|A0A0A6YX78_MOUSE Carbonic anhydrase 2 (Fragment) OS=Mus musculus OX=10090 GN=Car2 PE=1 SV=1	9	9	9	9	9	8	9	41.2	29.032	116.1	12	11	10	9	9	9	82973000	39204000	52533000	39372000	32587000	35510000
P16015	Carbonic anhydrase 3 (EC 4.2.1.1) (Carbonate dehydratase III) (Carbonic anhydrase III) (CA-III)	Ca3 Car3	sp|P16015|CAH3_MOUSE Carbonic anhydrase 3 OS=Mus musculus OX=10090 GN=Ca3 PE=1 SV=3	6	0	1	0	3	6	2	32.7	29.366	45.971	0	0	0	0	6	2	0	162230	0	671680	2589500	1223300
Q64444	Carbonic anhydrase 4 (EC 4.2.1.1) (Carbonate dehydratase IV) (Carbonic anhydrase IV) (CA-IV)	Ca4 Car4	sp|Q64444|CAH4_MOUSE Carbonic anhydrase 4 OS=Mus musculus OX=10090 GN=Ca4 PE=1 SV=1;tr|Q3U3I1|Q3U3I1_MOUSE Carbonic anhydrase OS=Mus musculus OX=10090 GN=Car4 PE=2 SV=1;tr|F6ST32|F6ST32_MOUSE Carbonic anhydrase 4 (Fragment) OS=Mus musculus OX=10090 GN=Car4	10	8	10	10	10	10	10	30.2	34.351	106.78	10	12	10	14	12	13	22807000	68480000	26220000	65153000	53282000	75426000
Q9QZA0	Carbonic anhydrase 5B, mitochondrial (EC 4.2.1.1) (Carbonate dehydratase VB) (Carbonic anhydrase VB) (CA-VB)	Ca5b Car5b	sp|Q9QZA0|CAH5B_MOUSE Carbonic anhydrase 5B, mitochondrial OS=Mus musculus OX=10090 GN=Ca5b PE=1 SV=2	4	3	2	4	4	4	4	15.8	36.622	35.099	1	0	3	2	2	1	1125800	606470	1517000	1904200	1720800	1109000
Q8K312	Cab39 protein	Cab39	tr|Q8K312|Q8K312_MOUSE Cab39 protein (Fragment) OS=Mus musculus OX=10090 GN=Cab39 PE=2 SV=1;sp|Q06138|CAB39_MOUSE Calcium-binding protein 39 OS=Mus musculus OX=10090 GN=Cab39 PE=1 SV=2	3	3	2	2	2	3	2	14.1	24.582	19.22	2	1	1	3	0	1	1387000	1282000	667670	1215100	1677500	924120
A0A0R4J010	Ciliary-associated calcium-binding coiled-coil protein 1	Cabcoco1 1700040L02Rik	tr|A0A0R4J010|A0A0R4J010_MOUSE Ciliary-associated calcium-binding coiled-coil protein 1 OS=Mus musculus OX=10090 GN=Cabcoco1 PE=1 SV=1;sp|Q8CDT7|CBCO1_MOUSE Ciliary-associated calcium-binding coiled-coil protein 1 OS=Mus musculus OX=10090 GN=Cabcoco1 PE=1	1	0	0	0	0	1	0	3.2	34.901	6.7697	0	0	0	0	1	0	0	0	0	0	0	0
Q8C633	Calcium-binding and spermatid-specific protein 1	Cabs1	sp|Q8C633|CABS1_MOUSE Calcium-binding and spermatid-specific protein 1 OS=Mus musculus OX=10090 GN=Cabs1 PE=1 SV=1	5	4	2	2	3	4	4	20.5	42.301	43.988	3	1	1	2	3	4	2394900	3181600	1347800	4646900	5101000	4865900
Q3KNH8	Calcium-binding tyrosine-(Y)-phosphorylation regulated (Fibrousheathin 2)	Cabyr	tr|Q3KNH8|Q3KNH8_MOUSE Calcium-binding tyrosine-(Y)-phosphorylation regulated (Fibrousheathin 2) OS=Mus musculus OX=10090 GN=Cabyr PE=2 SV=1	5	3	1	4	2	5	5	44.4	41.306	35.873	2	1	3	0	3	3	2505700	1804900	2373100	1796700	2338500	2208500
Q9D424	Calcium-binding tyrosine phosphorylation-regulated protein (Calcium-binding protein 86) (Testis-specific calcium-binding protein CBP86)	Cabyr Cbp86	sp|Q9D424|CABYR_MOUSE Calcium-binding tyrosine phosphorylation-regulated protein OS=Mus musculus OX=10090 GN=Cabyr PE=1 SV=1;tr|A0A3Q4EGN8|A0A3Q4EGN8_MOUSE Calcium-binding tyrosine phosphorylation-regulated protein OS=Mus musculus OX=10090 GN=Cabyr PE=1 SV	5	5	5	5	5	5	5	40	48.332	199.78	10	11	9	10	10	17	154820000	165790000	139820000	189010000	153860000	237010000
A0A0A6YY29	Calcyclin-binding protein	Cacybp	tr|A0A0A6YY29|A0A0A6YY29_MOUSE Calcyclin-binding protein (Fragment) OS=Mus musculus OX=10090 GN=Cacybp PE=1 SV=1;sp|Q9CXW3|CYBP_MOUSE Calcyclin-binding protein OS=Mus musculus OX=10090 GN=Cacybp PE=1 SV=1	1	1	1	1	1	1	1	6.7	15.556	7.0376	0	0	0	0	1	0	1038000	704560	552780	959130	926790	602520
E9QAI5	CAD protein (EC 2.1.3.2) (EC 3.5.2.3) (EC 6.3.5.5)	Cad	tr|E9QAI5|E9QAI5_MOUSE CAD protein OS=Mus musculus OX=10090 GN=Cad PE=1 SV=1;sp|B2RQC6|PYR1_MOUSE CAD protein OS=Mus musculus OX=10090 GN=Cad PE=1 SV=1;tr|G3UWN2|G3UWN2_MOUSE CAD protein OS=Mus musculus OX=10090 GN=Cad PE=1 SV=1;tr|Q9CWQ9|Q9CWQ9_MOUSE Aspa	4	2	2	2	2	4	2	2.3	236.25	26.756	1	2	1	1	4	1	147130	140710	98901	239660	165800	120230
A0A668KLV1	Cell adhesion molecule 1	Cadm1	tr|A0A668KLV1|A0A668KLV1_MOUSE Cell adhesion molecule 1 OS=Mus musculus OX=10090 GN=Cadm1 PE=1 SV=1;tr|E0CY16|E0CY16_MOUSE Cell adhesion molecule 1 OS=Mus musculus OX=10090 GN=Cadm1 PE=1 SV=1;tr|Q1WIL9|Q1WIL9_MOUSE Nectin-like 2 (Fragment) OS=Mus musculus	1	0	0	1	0	1	0	3.6	39.723	7.8936	0	0	1	0	1	0	0	0	0	0	461210	0
Q8CEF3	Calbindin	Calb1	tr|Q8CEF3|Q8CEF3_MOUSE Calbindin OS=Mus musculus OX=10090 GN=Calb1 PE=2 SV=1;tr|Q8C5H2|Q8C5H2_MOUSE Calbindin OS=Mus musculus OX=10090 GN=Calb1 PE=2 SV=1;sp|P12658|CALB1_MOUSE Calbindin OS=Mus musculus OX=10090 GN=Calb1 PE=1 SV=2	1	1	1	1	0	0	0	8	30.021	28.057	0	2	5	0	0	0	133150	567350	285240	0	0	0
Q8VCQ8	Caldesmon 1	Cald1	tr|Q8VCQ8|Q8VCQ8_MOUSE Caldesmon 1 OS=Mus musculus OX=10090 GN=Cald1 PE=1 SV=1;tr|S4R1T7|S4R1T7_MOUSE Caldesmon 1 OS=Mus musculus OX=10090 GN=Cald1 PE=1 SV=1;tr|E9Q0M9|E9Q0M9_MOUSE Caldesmon 1 OS=Mus musculus OX=10090 GN=Cald1 PE=1 SV=1;tr|E9QA16|E9QA16_MO	8	1	6	0	4	5	2	15.8	60.452	66.443	0	5	0	4	5	2	175900	1567600	0	1782800	2367400	0
P0DP28	Calmodulin-3	Calm3 Cam3 Camc	sp|P0DP28|CALM3_MOUSE Calmodulin-3 OS=Mus musculus OX=10090 GN=Calm3 PE=1 SV=1;sp|P0DP27|CALM2_MOUSE Calmodulin-2 OS=Mus musculus OX=10090 GN=Calm2 PE=1 SV=1;sp|P0DP26|CALM1_MOUSE Calmodulin-1 OS=Mus musculus OX=10090 GN=Calm1 PE=1 SV=1;tr|Q3UKW2|Q3UKW2_MO	5	5	5	5	5	4	5	61.1	16.837	323.31	24	28	21	32	39	31	778510000	692820000	552590000	1054000000	1126300000	951780000
Q9D6P8	Calmodulin-like protein 3	Calml3	sp|Q9D6P8|CALL3_MOUSE Calmodulin-like protein 3 OS=Mus musculus OX=10090 GN=Calml3 PE=2 SV=1	2	1	1	2	1	1	1	35.6	16.701	14.28	1	1	1	1	0	0	823670	0	133550	1434000	1503900	468740
Q3UWP8	Calreticulin	Calr	tr|Q3UWP8|Q3UWP8_MOUSE Uncharacterized protein (Fragment) OS=Mus musculus OX=10090 GN=Calr PE=2 SV=1;tr|B2MWM9|B2MWM9_MOUSE Calreticulin OS=Mus musculus OX=10090 GN=Calr PE=1 SV=1;sp|P14211|CALR_MOUSE Calreticulin OS=Mus musculus OX=10090 GN=Calr PE=1 SV=1	18	12	14	10	18	18	18	51.1	42.195	223.36	6	15	7	22	23	24	19921000	55260000	11284000	189660000	179880000	137350000
Q3TUF3	Calumenin	Calu	tr|Q3TUF3|Q3TUF3_MOUSE Calumenin OS=Mus musculus OX=10090 GN=Calu PE=1 SV=1;sp|O35887|CALU_MOUSE Calumenin OS=Mus musculus OX=10090 GN=Calu PE=1 SV=1;tr|Q3UG11|Q3UG11_MOUSE Calumenin OS=Mus musculus OX=10090 GN=Calu PE=2 SV=1;tr|Q3TQD1|Q3TQD1_MOUSE Calumen	3	1	3	3	3	3	3	42.5	37.063	206.11	5	10	6	11	12	10	11654000	11734000	9636300	20722000	21468000	14470000
Q80TN1	Calcium/calmodulin-dependent protein kinase (EC 2.7.11.17)	Camk2a mKIAA0968	tr|Q80TN1|Q80TN1_MOUSE Calcium/calmodulin-dependent protein kinase (Fragment) OS=Mus musculus OX=10090 GN=Camk2a PE=2 SV=3;tr|F8WIS9|F8WIS9_MOUSE Calcium/calmodulin-dependent protein kinase OS=Mus musculus OX=10090 GN=Camk2a PE=1 SV=1;sp|P11798|KCC2A_MOUSE	2	1	1	2	1	1	1	16.2	55.013	98.461	4	7	9	3	4	5	278490	551510	178660	308310	1438300	439310
Q5SVI9	Calcium/calmodulin-dependent protein kinase (EC 2.7.11.17)	Camk2b	tr|Q5SVI9|Q5SVI9_MOUSE Calcium/calmodulin-dependent protein kinase OS=Mus musculus OX=10090 GN=Camk2b PE=1 SV=1;tr|Q5SVJ1|Q5SVJ1_MOUSE Calcium/calmodulin-dependent protein kinase OS=Mus musculus OX=10090 GN=Camk2b PE=1 SV=1;tr|Q5SVI3|Q5SVI3_MOUSE Calcium/c	2	1	2	1	0	1	0	16.1	54.103	30.283	0	3	1	0	0	0	196590	87268	801960	0	219330	0
P08414	Calcium/calmodulin-dependent protein kinase type IV (CaMK IV) (EC 2.7.11.17) (CaM kinase-GR)	Camk4	sp|P08414|KCC4_MOUSE Calcium/calmodulin-dependent protein kinase type IV OS=Mus musculus OX=10090 GN=Camk4 PE=1 SV=2;tr|Q8BGR3|Q8BGR3_MOUSE Calcium/calmodulin-dependent protein kinase IV OS=Mus musculus OX=10090 GN=Camk4 PE=1 SV=1	6	5	6	5	5	6	6	13.9	52.627	66.549	5	6	6	6	8	5	6534700	7652400	4984800	6487900	6250700	7229000
Q6ZQ38	Cullin-associated NEDD8-dissociated protein 1 (Cullin-associated and neddylation-dissociated protein 1) (p120 CAND1)	Cand1 D10Ertd516e Kiaa0829	sp|Q6ZQ38|CAND1_MOUSE Cullin-associated NEDD8-dissociated protein 1 OS=Mus musculus OX=10090 GN=Cand1 PE=1 SV=2;tr|Q3UMI9|Q3UMI9_MOUSE Uncharacterized protein (Fragment) OS=Mus musculus OX=10090 GN=Cand1 PE=2 SV=1	24	20	16	19	19	18	17	25.6	136.33	242.98	19	16	20	18	17	16	6579600	4916600	5815800	6721500	5620700	6975200
P35564	Calnexin	Canx	sp|P35564|CALX_MOUSE Calnexin OS=Mus musculus OX=10090 GN=Canx PE=1 SV=1;tr|Q5SUC3|Q5SUC3_MOUSE Uncharacterized protein OS=Mus musculus OX=10090 GN=Canx PE=1 SV=1;tr|Q3TXE5|Q3TXE5_MOUSE Uncharacterized protein OS=Mus musculus OX=10090 GN=Canx PE=2 SV=1	23	12	17	15	22	23	22	37.9	67.277	244.21	6	15	10	18	23	25	6555600	11583000	8205700	29905000	29595000	26245000
Q3UVJ2	Adenylyl cyclase-associated protein	Cap1	tr|Q3UVJ2|Q3UVJ2_MOUSE Adenylyl cyclase-associated protein OS=Mus musculus OX=10090 GN=Cap1 PE=2 SV=1;tr|Q3U0U5|Q3U0U5_MOUSE Adenylyl cyclase-associated protein OS=Mus musculus OX=10090 GN=Cap1 PE=2 SV=1;tr|Q3TC53|Q3TC53_MOUSE Adenylyl cyclase-associated p	8	7	4	5	6	8	6	23.2	51.55	55.952	6	6	2	8	9	7	1343600	707820	467570	2002100	2954700	1411200
Q9CYT6	Adenylyl cyclase-associated protein 2 (CAP 2)	Cap2	sp|Q9CYT6|CAP2_MOUSE Adenylyl cyclase-associated protein 2 OS=Mus musculus OX=10090 GN=Cap2 PE=1 SV=1;tr|Q8BKZ3|Q8BKZ3_MOUSE C-CAP/cofactor C-like domain-containing protein OS=Mus musculus OX=10090 GN=Cap2 PE=2 SV=1;tr|A0A286YCS6|A0A286YCS6_MOUSE Adenylyl	6	5	5	4	4	3	2	17.2	52.861	42.81	4	4	2	3	3	1	602980	221470	553000	668740	478090	472240
Q99LB4	Macrophage-capping protein (Actin regulatory protein CAP-G)	Capg	tr|Q99LB4|Q99LB4_MOUSE Macrophage-capping protein OS=Mus musculus OX=10090 GN=Capg PE=1 SV=1;tr|Q3UJ44|Q3UJ44_MOUSE Macrophage-capping protein OS=Mus musculus OX=10090 GN=Capg PE=2 SV=1;tr|Q3TNN6|Q3TNN6_MOUSE Macrophage-capping protein OS=Mus musculus OX=1	5	4	3	1	3	5	5	17.8	38.768	59.942	2	3	1	3	2	3	5363500	4365000	1249500	6610700	16326000	7123000
Q3UF24	Calpain-1 catalytic subunit (EC 3.4.22.52) (Calcium-activated neutral proteinase 1) (Calpain mu-type) (Calpain-1 large subunit) (Micromolar-calpain)	Capn1	tr|Q3UF24|Q3UF24_MOUSE Calpain-1 catalytic subunit (Fragment) OS=Mus musculus OX=10090 GN=Capn1 PE=2 SV=1;tr|Q3TB79|Q3TB79_MOUSE Calpain-1 catalytic subunit (Fragment) OS=Mus musculus OX=10090 GN=Capn1 PE=2 SV=1;tr|Q8C2J1|Q8C2J1_MOUSE Calpain-1 catalytic s	3	1	1	0	2	3	1	7.6	63.059	19.171	1	0	0	1	4	1	79536	42389	0	240250	377700	88793
A0A0A0MQJ1	Calpain-11	Capn11	tr|A0A0A0MQJ1|A0A0A0MQJ1_MOUSE Calpain-11 OS=Mus musculus OX=10090 GN=Capn11 PE=3 SV=1;sp|Q6J756|CAN11_MOUSE Calpain-11 OS=Mus musculus OX=10090 GN=Capn11 PE=1 SV=1	2	2	1	1	1	1	2	14.4	19.865	13.23	0	0	0	0	0	2	525300	452850	466100	765850	367420	2926500
Q3UTF3	C2 domain-containing protein	Capn5	tr|Q3UTF3|Q3UTF3_MOUSE C2 domain-containing protein (Fragment) OS=Mus musculus OX=10090 GN=Capn5 PE=2 SV=1;tr|Q3U2P3|Q3U2P3_MOUSE Uncharacterized protein OS=Mus musculus OX=10090 GN=Capn5 PE=2 SV=1;tr|Q3TPL4|Q3TPL4_MOUSE Uncharacterized protein OS=Mus musc	1	0	0	1	1	0	1	15.5	12.209	9.8161	0	0	1	1	0	1	0	0	0	1620400	0	1413100
O88456	Calpain small subunit 1 (CSS1) (Calcium-activated neutral proteinase small subunit) (CANP small subunit) (Calcium-dependent protease small subunit) (CDPS) (Calcium-dependent protease small subunit 1) (Calpain regulatory subunit)	Capns1 Capn4	sp|O88456|CPNS1_MOUSE Calpain small subunit 1 OS=Mus musculus OX=10090 GN=Capns1 PE=1 SV=2;tr|A0A0R4J1C2|A0A0R4J1C2_MOUSE Calpain small subunit 1 OS=Mus musculus OX=10090 GN=Capns1 PE=1 SV=1	4	3	3	4	3	3	3	27.6	28.406	35.447	1	5	4	2	3	2	2329700	1895800	888660	3044200	3195500	798310
Q5RKN9	F-actin-capping protein subunit alpha	Capza1	tr|Q5RKN9|Q5RKN9_MOUSE F-actin-capping protein subunit alpha OS=Mus musculus OX=10090 GN=Capza1 PE=1 SV=1;tr|Q3UAS2|Q3UAS2_MOUSE F-actin-capping protein subunit alpha OS=Mus musculus OX=10090 GN=Capza1 PE=2 SV=1;tr|Q3UJV2|Q3UJV2_MOUSE F-actin-capping prote	2	1	1	2	2	2	2	11.5	32.953	14.77	0	1	1	1	3	2	761720	682460	152180	189820	1032300	242770
Q5DQJ3	F-actin-capping protein subunit alpha	Capza2	tr|Q5DQJ3|Q5DQJ3_MOUSE F-actin-capping protein subunit alpha OS=Mus musculus OX=10090 GN=Capza2 PE=1 SV=1;tr|Q3UCD2|Q3UCD2_MOUSE F-actin-capping protein subunit alpha OS=Mus musculus OX=10090 GN=Capza2 PE=2 SV=1;tr|Q3UBZ3|Q3UBZ3_MOUSE F-actin-capping prote	3	3	1	2	3	3	2	18.2	32.967	27.213	2	1	1	2	2	1	1207300	591890	619690	1417800	1451600	860370
P70190	F-actin-capping protein subunit alpha-3 (CapZ alpha-3) (Germ cell-specific protein 3)	Capza3 Cappa3 Gsg3	sp|P70190|CAZA3_MOUSE F-actin-capping protein subunit alpha-3 OS=Mus musculus OX=10090 GN=Capza3 PE=2 SV=1	3	3	3	3	3	2	3	7.7	34.952	18.821	1	1	1	1	0	2	1930700	4193300	2529800	2358900	2390800	3262400
A2AMW0	F-actin-capping protein subunit beta	Capzb	tr|A2AMW0|A2AMW0_MOUSE F-actin-capping protein subunit beta OS=Mus musculus OX=10090 GN=Capzb PE=1 SV=1;tr|Q923G3|Q923G3_MOUSE F-actin-capping protein subunit beta OS=Mus musculus OX=10090 GN=Capzb PE=1 SV=1;tr|Q3TVK4|Q3TVK4_MOUSE F-actin-capping protein s	12	10	11	11	11	9	12	40	29.295	154.75	5	9	10	8	10	13	23506000	28119000	29857000	26022000	33012000	31137000
Q3U434	CSD domain-containing protein	Carhsp1	tr|Q3U434|Q3U434_MOUSE CSD domain-containing protein OS=Mus musculus OX=10090 GN=Carhsp1 PE=2 SV=1;tr|Q5M9P7|Q5M9P7_MOUSE Calcium regulated heat stable protein 1 OS=Mus musculus OX=10090 GN=Carhsp1 PE=1 SV=1;sp|Q9CR86|CHSP1_MOUSE Calcium-regulated heat sta	1	0	0	0	0	1	0	16.9	16.076	8.6513	0	0	0	0	1	0	0	0	0	0	582120	0
D6RFA7	Histone-arginine methyltransferase CARM1 (Coactivator-associated arginine methyltransferase 1) (Protein arginine N-methyltransferase 4)	Carm1	tr|D6RFA7|D6RFA7_MOUSE Histone-arginine methyltransferase CARM1 OS=Mus musculus OX=10090 GN=Carm1 PE=1 SV=1;tr|D3YUP1|D3YUP1_MOUSE Histone-arginine methyltransferase CARM1 OS=Mus musculus OX=10090 GN=Carm1 PE=1 SV=1;sp|Q9WVG6|CARM1_MOUSE Histone-arginine m	1	1	0	0	0	0	0	8	17.222	7.4559	1	0	0	0	0	0	0	0	0	0	0	0
F7AI27	F-actin-uncapping protein LRRC16A	Carmil1 Lrrc16a	tr|F7AI27|F7AI27_MOUSE F-actin-uncapping protein LRRC16A (Fragment) OS=Mus musculus OX=10090 GN=Carmil1 PE=1 SV=1;tr|D3Z030|D3Z030_MOUSE F-actin-uncapping protein LRRC16A OS=Mus musculus OX=10090 GN=Carmil1 PE=1 SV=2;sp|Q6EDY6|CARL1_MOUSE F-actin-uncapping	1	1	1	0	1	1	1	1	102.6	6.1348	1	1	0	1	1	1	9672.9	0	0	24464	20947	0
Q3U716	Cysteine--tRNA ligase (EC 6.1.1.16) (Cysteinyl-tRNA synthetase)	Cars	tr|Q3U716|Q3U716_MOUSE Cysteine--tRNA ligase OS=Mus musculus OX=10090 GN=Cars PE=2 SV=1;tr|Q3UXN3|Q3UXN3_MOUSE Cysteine--tRNA ligase OS=Mus musculus OX=10090 GN=Cars PE=2 SV=1;sp|Q9ER72|SYCC_MOUSE Cysteine--tRNA ligase, cytoplasmic OS=Mus musculus OX=10090	1	0	1	0	0	0	0	1.3	85.55	6.5525	0	1	0	0	0	0	0	0	0	0	0	0
A0A0R4J1G3	Dynein axonemal intermediate chain 7	Casc1	tr|A0A0R4J1G3|A0A0R4J1G3_MOUSE Dynein axonemal intermediate chain 7 OS=Mus musculus OX=10090 GN=Casc1 PE=1 SV=1;tr|A0A0R4J0S9|A0A0R4J0S9_MOUSE Dynein axonemal intermediate chain 7 OS=Mus musculus OX=10090 GN=Casc1 PE=1 SV=1;sp|Q6TDU8|DNAI7_MOUSE Dynein axo	5	3	4	2	2	2	3	9.1	79.142	42.251	3	3	1	3	2	4	220780	288120	339010	248870	331290	547220
A0A338P6J9	Calpastatin (Calpain inhibitor)	Cast	tr|A0A338P6J9|A0A338P6J9_MOUSE Calpastatin (Fragment) OS=Mus musculus OX=10090 GN=Cast PE=1 SV=1;tr|Q921U7|Q921U7_MOUSE Calpastatin OS=Mus musculus OX=10090 GN=Cast PE=1 SV=1;tr|Q8CB83|Q8CB83_MOUSE Calpastatin OS=Mus musculus OX=10090 GN=Cast PE=2 SV=1;tr|	3	3	2	1	3	3	3	8.5	55.292	27.965	1	1	1	2	3	1	342340	67407	63553	745200	535500	488020
Q3UF58	Catalase (EC 1.11.1.6)	Cat	tr|Q3UF58|Q3UF58_MOUSE Catalase OS=Mus musculus OX=10090 GN=Cat PE=2 SV=1;tr|Q8C6E3|Q8C6E3_MOUSE Catalase OS=Mus musculus OX=10090 GN=Cat PE=2 SV=1;tr|Q542K4|Q542K4_MOUSE Catalase OS=Mus musculus OX=10090 GN=Cat PE=2 SV=1;tr|Q3UZE7|Q3UZE7_MOUSE Catalase OS	3	2	2	2	3	3	2	8.6	59.697	40.25	1	0	0	1	3	0	1288500	508250	572880	735300	1104200	606910
Q4PZC8	Sperm protein CATSPER1	Catsper1	tr|Q4PZC8|Q4PZC8_MUSMC Sperm protein CATSPER1 (Fragment) OS=Mus musculus castaneus OX=10091 GN=Catsper1 PE=4 SV=1;tr|A0A060ILI2|A0A060ILI2_MOUSE Sperm calcium channel 1 (Fragment) OS=Mus musculus domesticus OX=10092 GN=Catsper1 PE=4 SV=1;tr|A0A060IKF0|A0A0	2	1	2	1	2	2	2	8.7	32.77	50.112	1	3	1	3	3	3	39052	378340	59119	473870	193020	643440
B3VNK5	Cation channel sperm-associated protein 4 (Catsper 4 retinal variant C)	Catsper4	tr|B3VNK5|B3VNK5_MOUSE Cation channel sperm-associated protein 4 OS=Mus musculus OX=10090 GN=Catsper4 PE=2 SV=1;sp|Q8BVN3|CTSR4_MOUSE Cation channel sperm-associated protein 4 OS=Mus musculus OX=10090 GN=Catsper4 PE=1 SV=1	4	1	4	0	4	3	4	12.2	42.735	32.943	0	4	0	2	0	3	130720	2712900	0	2221500	1171500	2702100
A2RTF1	Cation channel sperm-associated auxiliary subunit beta (CatSper-beta)	Catsperb	sp|A2RTF1|CTSRB_MOUSE Cation channel sperm-associated auxiliary subunit beta OS=Mus musculus OX=10090 GN=Catsperb PE=1 SV=1	3	1	2	2	2	2	3	3.3	126.11	20.143	1	1	2	2	2	3	0	314820	0	288900	238630	423760
A0A5F8MPP5	Cation channel sperm-associated auxiliary subunit epsilon 1	Catspere1	tr|A0A5F8MPP5|A0A5F8MPP5_MOUSE Cation channel sperm-associated auxiliary subunit epsilon 1 OS=Mus musculus OX=10090 GN=Catspere1 PE=3 SV=1;sp|P0DP43|CTSRE_MOUSE Cation channel sperm-associated auxiliary subunit epsilon OS=Mus musculus OX=10090 GN=Catspere	2	1	2	1	1	1	2	1.7	110.82	11.492	0	1	0	1	0	1	80176	653740	100580	268350	185110	619220
C6KI89	Cation channel sperm-associated auxiliary subunit gamma 2	Catsperg2 Catsperg	sp|C6KI89|CTSG2_MOUSE Cation channel sperm-associated auxiliary subunit gamma 2 OS=Mus musculus OX=10090 GN=Catsperg2 PE=1 SV=1;sp|E9Q355|CTSG1_MOUSE Cation channel sperm-associated protein subunit gamma 1 OS=Mus musculus OX=10090 GN=Catsperg1 PE=2 SV=1;tr	5	1	3	2	3	3	5	5.2	131.42	35.375	0	1	1	0	0	2	54289	430210	75731	322800	365860	614680
Q9CQP8	Cation channel sperm-associated auxiliary subunit zeta (CatSper-zeta) (CatSperzeta) (Protein expressed in male leptotene and zygotene spermatocytes 622) (MLZ-622) (Testis-expressed protein 40)	Catsperz Tex40	sp|Q9CQP8|CTSRZ_MOUSE Cation channel sperm-associated auxiliary subunit zeta OS=Mus musculus OX=10090 GN=Catsperz PE=1 SV=1;tr|A0A494BAH2|A0A494BAH2_MOUSE Cation channel sperm-associated auxiliary subunit zeta (Fragment) OS=Mus musculus OX=10090 GN=Catsper	2	2	2	2	2	2	2	10.3	22.74	14.041	1	0	0	0	0	0	7852000	6915800	7646800	5830800	4951500	5889400
H3BKG0	Caveolin-1	Cav1	tr|H3BKG0|H3BKG0_MOUSE Caveolin-1 OS=Mus musculus OX=10090 GN=Cav1 PE=1 SV=1;sp|P49817|CAV1_MOUSE Caveolin-1 OS=Mus musculus OX=10090 GN=Cav1 PE=1 SV=1;tr|D3Z0J2|D3Z0J2_MOUSE Caveolin (Fragment) OS=Mus musculus OX=10090 GN=Cav1 PE=1 SV=1;tr|D3Z148|D3Z148_M	2	2	2	1	2	2	2	22.6	10.391	14.644	1	2	0	2	3	2	1285700	3798000	1094100	5373900	8119300	5306000
O54724	Caveolae-associated protein 1 (Cav-p60) (Cavin-1) (Polymerase I and transcript release factor)	Cavin1 Ptrf	sp|O54724|CAVN1_MOUSE Caveolae-associated protein 1 OS=Mus musculus OX=10090 GN=Cavin1 PE=1 SV=1	7	6	6	4	6	7	7	21.2	43.953	113.11	1	4	2	4	10	5	2381000	4842700	1950300	8933900	12669000	7773900
Q63918	Caveolae-associated protein 2 (Cavin-2) (Phosphatidylserine-binding protein) (Serum deprivation-response protein)	Cavin2 Sdpr Sdr	sp|Q63918|CAVN2_MOUSE Caveolae-associated protein 2 OS=Mus musculus OX=10090 GN=Cavin2 PE=1 SV=3	4	3	3	3	3	3	3	11.7	46.763	32.554	1	2	1	1	3	1	1039000	901700	969810	1599300	1185600	1288600
Q91VJ2	Caveolae-associated protein 3 (Cavin-3) (Protein kinase C delta-binding protein) (Serum deprivation response factor-related gene product that binds to C-kinase)	Cavin3 Prkcdbp Srbc	sp|Q91VJ2|CAVN3_MOUSE Caveolae-associated protein 3 OS=Mus musculus OX=10090 GN=Cavin3 PE=1 SV=1	1	0	0	0	0	0	1	4.2	27.853	6.5366	0	0	0	0	0	1	0	0	0	0	0	87972
B2RXY7	Carbonyl reductase (NADPH) (EC 1.1.1.184)	Cbr1	tr|B2RXY7|B2RXY7_MOUSE Carbonyl reductase (NADPH) OS=Mus musculus OX=10090 GN=Cbr1 PE=1 SV=1;sp|P48758|CBR1_MOUSE Carbonyl reductase [NADPH] 1 OS=Mus musculus OX=10090 GN=Cbr1 PE=1 SV=3	8	8	7	7	6	8	7	41.9	30.641	106.05	7	7	7	6	8	8	7016900	5425900	6502600	7544800	9159900	5380400
P08074	Carbonyl reductase [NADPH] 2 (EC 1.1.1.184) (Adipocyte protein P27) (AP27) (Lung carbonyl reductase) (LCR) (NADPH-dependent carbonyl reductase 2)	Cbr2	sp|P08074|CBR2_MOUSE Carbonyl reductase [NADPH] 2 OS=Mus musculus OX=10090 GN=Cbr2 PE=1 SV=1;tr|Q542P5|Q542P5_MOUSE Uncharacterized protein OS=Mus musculus OX=10090 GN=Cbr2 PE=1 SV=1;tr|F6YNX9|F6YNX9_MOUSE Carbonyl reductase [NADPH] 2 (Fragment) OS=Mus mus	2	2	1	2	2	2	1	9	25.958	13.902	1	0	1	1	2	0	1319200	465360	749960	1484100	1981300	1423100
Q8K354	Carbonyl reductase [NADPH] 3 (EC 1.1.1.184) (NADPH-dependent carbonyl reductase 3) (Quinone reductase CBR3) (EC 1.6.5.10)	Cbr3	sp|Q8K354|CBR3_MOUSE Carbonyl reductase [NADPH] 3 OS=Mus musculus OX=10090 GN=Cbr3 PE=1 SV=1;tr|A0A338P797|A0A338P797_MOUSE Carbonyl reductase [NADPH] 3 OS=Mus musculus OX=10090 GN=Cbr3 PE=1 SV=1	2	1	0	1	2	2	2	18.1	30.953	30.585	1	0	0	1	2	2	2639600	0	2760600	1716600	1246500	2726800
Q91VT4	3-oxoacyl-[acyl-carrier-protein] reductase (EC 1.1.1.100) (3-ketoacyl-[acyl-carrier-protein] reductase beta subunit) (KAR beta subunit) (Carbonyl reductase family member 4) (CBR4) (Quinone reductase CBR4) (EC 1.6.5.10)	Cbr4	sp|Q91VT4|CBR4_MOUSE 3-oxoacyl-[acyl-carrier-protein] reductase OS=Mus musculus OX=10090 GN=Cbr4 PE=1 SV=2	4	4	4	4	4	4	4	18.6	25.414	63.399	5	6	5	4	5	4	20899000	13911000	17870000	11539000	11308000	13073000
Q91WT9	Cystathionine beta-synthase (EC 4.2.1.22) (Beta-thionase) (Serine sulfhydrase)	Cbs	sp|Q91WT9|CBS_MOUSE Cystathionine beta-synthase OS=Mus musculus OX=10090 GN=Cbs PE=1 SV=3;tr|D3YUF2|D3YUF2_MOUSE Cystathionine beta-synthase (Fragment) OS=Mus musculus OX=10090 GN=Cbs PE=1 SV=1;tr|D3YYN0|D3YYN0_MOUSE Cystathionine beta-synthase (Fragment)	6	5	6	5	5	6	3	11.2	61.543	52.412	2	2	2	5	4	1	2959000	2698000	1819500	3391300	3439300	618180
P83917	Chromobox protein homolog 1 (Heterochromatin protein 1 homolog beta) (HP1 beta) (Heterochromatin protein p25) (M31) (Modifier 1 protein)	Cbx1 Cbx	sp|P83917|CBX1_MOUSE Chromobox protein homolog 1 OS=Mus musculus OX=10090 GN=Cbx1 PE=1 SV=1;tr|Q7TPM0|Q7TPM0_MOUSE Cbx1 protein OS=Mus musculus OX=10090 GN=Cbx1 PE=1 SV=1;tr|Q9CYJ8|Q9CYJ8_MOUSE Chromobox protein homolog 1 OS=Mus musculus OX=10090 GN=Cbx1 P	2	2	2	1	1	1	1	14.6	21.418	10.558	0	1	0	0	0	0	2333400	1095200	640210	1634100	1238800	1365400
E9Q4B1	Protein chibby homolog 2 (Spermatid-associated protein)	Cby2 Spert	tr|E9Q4B1|E9Q4B1_MOUSE Protein chibby homolog 2 OS=Mus musculus OX=10090 GN=Cby2 PE=3 SV=1;sp|Q32MG2|CBY2_MOUSE Protein chibby homolog 2 OS=Mus musculus OX=10090 GN=Cby2 PE=1 SV=2	13	9	8	13	10	8	13	32.5	48.692	147.14	5	5	8	4	5	8	8737700	7181600	8487400	7193100	7948500	14793000
Q8VDP4	Cell cycle and apoptosis regulator protein 2 (Cell division cycle and apoptosis regulator protein 2)	Ccar2	sp|Q8VDP4|CCAR2_MOUSE Cell cycle and apoptosis regulator protein 2 OS=Mus musculus OX=10090 GN=Ccar2 PE=1 SV=2	1	0	0	0	1	0	0	1.5	103	7.155	0	0	0	1	0	0	0	0	0	16897	0	0
Q9D4K7	Coiled-coil domain-containing protein 105	Ccdc105	sp|Q9D4K7|CC105_MOUSE Coiled-coil domain-containing protein 105 OS=Mus musculus OX=10090 GN=Ccdc105 PE=1 SV=3	14	9	12	9	13	10	13	27.7	57.304	157.93	6	10	5	10	7	13	2202500	5400900	2940000	6642100	3433200	8197900
Q8C5T8	Coiled-coil domain-containing protein 113	Ccdc113	sp|Q8C5T8|CC113_MOUSE Coiled-coil domain-containing protein 113 OS=Mus musculus OX=10090 GN=Ccdc113 PE=2 SV=1	4	3	1	2	1	2	2	11.9	44.214	45.276	2	1	2	1	1	2	542100	0	1325800	0	445420	421140
A0A338P7I8	Coiled-coil domain-containing protein 116	Ccdc116	tr|A0A338P7I8|A0A338P7I8_MOUSE Coiled-coil domain-containing protein 116 OS=Mus musculus OX=10090 GN=Ccdc116 PE=4 SV=1;sp|Q80X53|CC116_MOUSE Coiled-coil domain-containing protein 116 OS=Mus musculus OX=10090 GN=Ccdc116 PE=2 SV=1	3	3	3	3	3	2	3	5.4	76.72	25.485	0	2	0	0	0	2	522470	683800	674270	602950	370410	1038800
S4R181	Coiled-coil domain-containing 166	Ccdc166	tr|S4R181|S4R181_MOUSE Coiled-coil domain-containing 166 OS=Mus musculus OX=10090 GN=Ccdc166 PE=4 SV=1;tr|Q8R1H4|Q8R1H4_MOUSE DUF4515 domain-containing protein OS=Mus musculus OX=10090 GN=Ccdc166 PE=2 SV=1	3	2	1	2	0	1	1	9.6	51.139	34.074	1	1	2	0	1	1	430910	0	196620	0	93677	104590
A2AJB1	Coiled-coil domain-containing protein 183	Ccdc183 Kiaa1984	sp|A2AJB1|CC183_MOUSE Coiled-coil domain-containing protein 183 OS=Mus musculus OX=10090 GN=Ccdc183 PE=2 SV=1	5	1	4	4	3	3	3	10.9	62.117	43.111	1	3	4	3	2	2	108890	1043500	755960	627950	543830	928770
A0PK78	Coiled-coil domain-containing protein 25	Ccdc25	tr|A0PK78|A0PK78_MOUSE Coiled-coil domain-containing protein 25 OS=Mus musculus OX=10090 GN=Ccdc25 PE=1 SV=1;sp|Q78PG9|CCD25_MOUSE Coiled-coil domain-containing protein 25 OS=Mus musculus OX=10090 GN=Ccdc25 PE=1 SV=1	2	0	0	0	0	2	0	10.1	24.48	11.387	0	0	0	0	2	0	0	0	0	0	0	0
B1AX94	Coiled-coil domain containing 27	Ccdc27	tr|B1AX94|B1AX94_MOUSE Coiled-coil domain containing 27 OS=Mus musculus OX=10090 GN=Ccdc27 PE=2 SV=1;sp|Q3V036|CCD27_MOUSE Coiled-coil domain-containing protein 27 OS=Mus musculus OX=10090 GN=Ccdc27 PE=2 SV=1	6	5	5	5	5	3	5	10.8	73.65	71.175	4	2	2	4	1	3	1842000	2059500	1288700	1966100	909230	2221800
Q8CDN8	Coiled-coil domain-containing protein 38	Ccdc38	sp|Q8CDN8|CCD38_MOUSE Coiled-coil domain-containing protein 38 OS=Mus musculus OX=10090 GN=Ccdc38 PE=2 SV=1	1	1	1	1	1	1	1	1.8	65.834	6.7007	1	1	1	1	1	1	0	203370	175770	152790	97834	140580
Q9D5Y1	Coiled-coil domain-containing protein 39	Ccdc39 D3Ertd789e	sp|Q9D5Y1|CCD39_MOUSE Coiled-coil domain-containing protein 39 OS=Mus musculus OX=10090 GN=Ccdc39 PE=1 SV=1	15	11	13	12	11	10	10	16.6	110.07	125.53	6	10	8	8	3	7	3287600	2801500	2845600	3704700	3411100	1765400
Q8BI79	Coiled-coil domain-containing protein 40 (Protein links)	Ccdc40 Lnks	sp|Q8BI79|CCD40_MOUSE Coiled-coil domain-containing protein 40 OS=Mus musculus OX=10090 GN=Ccdc40 PE=1 SV=1;tr|A0A494BAF9|A0A494BAF9_MOUSE Coiled-coil domain-containing protein 40 OS=Mus musculus OX=10090 GN=Ccdc40 PE=1 SV=1	6	1	1	0	2	2	4	5.3	136.77	37.805	1	1	0	2	1	4	0	94756	0	132140	104120	138630
Q5SV66	Coiled-coil domain-containing protein 42	Ccdc42	sp|Q5SV66|CCD42_MOUSE Coiled-coil domain-containing protein 42 OS=Mus musculus OX=10090 GN=Ccdc42 PE=2 SV=2;tr|Q5SV65|Q5SV65_MOUSE Coiled-coil domain-containing protein 42 OS=Mus musculus OX=10090 GN=Ccdc42 PE=1 SV=1	10	9	7	9	7	5	8	38.3	37.988	117.6	5	7	7	2	2	3	3977900	2804500	4257300	2774100	1417200	2746800
D3YZP9	Coiled-coil domain-containing protein 6	Ccdc6	sp|D3YZP9|CCDC6_MOUSE Coiled-coil domain-containing protein 6 OS=Mus musculus OX=10090 GN=Ccdc6 PE=1 SV=1	2	2	2	2	2	1	2	4.5	52.938	12.056	1	0	0	0	0	0	979790	697400	901800	837940	532660	756270
D3YUZ2	Coiled-coil domain-containing protein 63	Ccdc63	tr|D3YUZ2|D3YUZ2_MOUSE Coiled-coil domain-containing protein 63 OS=Mus musculus OX=10090 GN=Ccdc63 PE=4 SV=2;tr|D3YVN4|D3YVN4_MOUSE Coiled-coil domain-containing protein 63 OS=Mus musculus OX=10090 GN=Ccdc63 PE=4 SV=2;sp|Q8CDV6|CCD63_MOUSE Coiled-coil doma	18	16	17	16	12	11	16	30.5	65.6	194.65	9	15	13	7	4	13	9312100	9098600	10791000	5664200	4846800	8170700
Q8VHI7	Dynein regulatory complex subunit 2 (Coiled-coil domain-containing protein 65) (Testis development protein NYD-SP28)	Ccdc65 Drc2	sp|Q8VHI7|DRC2_MOUSE Dynein regulatory complex subunit 2 OS=Mus musculus OX=10090 GN=Ccdc65 PE=1 SV=1	12	10	10	11	7	5	10	23.5	58.169	135.23	8	8	9	6	3	6	2791400	3098000	3518400	1478200	1103600	2564300
A7MCT4	Ccdc81 protein	Ccdc81	tr|A7MCT4|A7MCT4_MOUSE Ccdc81 protein OS=Mus musculus OX=10090 GN=Ccdc81 PE=2 SV=1;tr|A7MCT3|A7MCT3_MOUSE Ccdc81 protein OS=Mus musculus OX=10090 GN=Ccdc81 PE=2 SV=1;sp|Q9D5W4|CCD81_MOUSE Coiled-coil domain-containing protein 81 OS=Mus musculus OX=10090 GN	2	1	1	2	0	1	2	4.2	70.85	45.323	1	1	2	0	1	2	211890	264540	183580	0	221950	563530
D3YUZ0	Coiled-coil domain-containing protein 83	Ccdc83	tr|D3YUZ0|D3YUZ0_MOUSE Coiled-coil domain-containing protein 83 OS=Mus musculus OX=10090 GN=Ccdc83 PE=4 SV=1;tr|D3YUZ1|D3YUZ1_MOUSE Coiled-coil domain-containing protein 83 OS=Mus musculus OX=10090 GN=Ccdc83 PE=4 SV=1;sp|Q9D4V3|CCD83_MOUSE Coiled-coil doma	2	2	1	1	1	2	1	4.2	48.02	14.772	3	1	1	1	2	1	456580	211160	429000	389980	192970	381090
Q08AT2	Coiled-coil domain containing 96	Ccdc96	tr|Q08AT2|Q08AT2_MOUSE Coiled-coil domain containing 96 OS=Mus musculus OX=10090 GN=Ccdc96 PE=2 SV=1;sp|Q9CR92|CCD96_MOUSE Coiled-coil domain-containing protein 96 OS=Mus musculus OX=10090 GN=Ccdc96 PE=2 SV=1	9	7	8	7	5	5	7	19	67.223	90.993	4	8	5	1	6	6	2796600	2878400	2581500	1136300	1131600	1788300
B2RX51	Calicin	Ccin	tr|B2RX51|B2RX51_MOUSE Calicin OS=Mus musculus OX=10090 GN=Ccin PE=1 SV=1;sp|Q8CDE2|CALI_MOUSE Calicin OS=Mus musculus OX=10090 GN=Ccin PE=1 SV=1	10	8	8	9	7	8	10	18.7	66.749	99.586	4	6	8	3	3	8	6111900	6981800	6432400	3665200	5230700	7226300
A0A494BB58	Superoxide dismutase copper chaperone	Ccs	tr|A0A494BB58|A0A494BB58_MOUSE Superoxide dismutase copper chaperone OS=Mus musculus OX=10090 GN=Ccs PE=1 SV=1;tr|A0A494BAJ5|A0A494BAJ5_MOUSE Superoxide dismutase [Cu-Zn] OS=Mus musculus OX=10090 GN=Ccs PE=1 SV=1;tr|A0A494BBF1|A0A494BBF1_MOUSE Superoxide d	1	0	0	0	0	1	0	5.7	24.23	7.975	0	0	0	0	1	0	0	0	0	0	0	0
Q542X7	T-complex protein 1 subunit beta (CCT-beta)	Cct2	tr|Q542X7|Q542X7_MOUSE T-complex protein 1 subunit beta OS=Mus musculus OX=10090 GN=Cct2 PE=1 SV=1;sp|P80314|TCPB_MOUSE T-complex protein 1 subunit beta OS=Mus musculus OX=10090 GN=Cct2 PE=1 SV=4;tr|Q9JJD8|Q9JJD8_MOUSE T-complex protein 1 subunit beta OS=M	24	24	24	24	23	22	19	56.3	57.477	323.31	32	33	37	27	25	22	49473000	36287000	50938000	42798000	33141000	43144000
Q3U4U6	T-complex protein 1 subunit gamma	Cct3	tr|Q3U4U6|Q3U4U6_MOUSE T-complex protein 1 subunit gamma OS=Mus musculus OX=10090 GN=Cct3 PE=1 SV=1;sp|P80318|TCPG_MOUSE T-complex protein 1 subunit gamma OS=Mus musculus OX=10090 GN=Cct3 PE=1 SV=1;tr|E9Q133|E9Q133_MOUSE T-complex protein 1 subunit gamma O	30	26	28	27	27	25	28	53.8	60.629	323.31	30	20	30	21	22	22	66955000	59282000	68056000	55392000	43495000	58872000
Q564F4	T-complex protein 1 subunit delta	Cct4	tr|Q564F4|Q564F4_MOUSE T-complex protein 1 subunit delta OS=Mus musculus OX=10090 GN=Cct4 PE=1 SV=1;tr|Q3TII0|Q3TII0_MOUSE T-complex protein 1 subunit delta OS=Mus musculus OX=10090 GN=Cct4 PE=2 SV=1;sp|P80315|TCPD_MOUSE T-complex protein 1 subunit delta O	22	15	16	20	17	16	18	40.6	58.066	269.51	10	11	16	15	10	14	60883000	45205000	57425000	41621000	36932000	45962000
P80316	T-complex protein 1 subunit epsilon (TCP-1-epsilon) (CCT-epsilon)	Cct5 Ccte Kiaa0098	sp|P80316|TCPE_MOUSE T-complex protein 1 subunit epsilon OS=Mus musculus OX=10090 GN=Cct5 PE=1 SV=1	27	24	23	26	21	23	25	50.6	59.623	278.21	23	23	22	23	21	24	70172000	49593000	62712000	52455000	38070000	54069000
Q52KG9	Chaperonin containing Tcp1, subunit 6a (Zeta) (T-complex protein 1 subunit zeta)	Cct6a	tr|Q52KG9|Q52KG9_MOUSE Chaperonin containing Tcp1, subunit 6a (Zeta) OS=Mus musculus OX=10090 GN=Cct6a PE=1 SV=1;tr|Q3TW97|Q3TW97_MOUSE Uncharacterized protein OS=Mus musculus OX=10090 GN=Cct6a PE=2 SV=1;tr|Q3TIX8|Q3TIX8_MOUSE Uncharacterized protein OS=Mu	1	1	1	1	1	1	1	36.7	58.076	239.18	19	21	16	13	16	20	62269000	54057000	60109000	49149000	42888000	53245000
Q3TI62	Chaperonin containing TCP1 subunit 6A	Cct6a	tr|Q3TI62|Q3TI62_MOUSE Uncharacterized protein OS=Mus musculus OX=10090 GN=Cct6a PE=2 SV=1	1	1	1	1	1	1	0	35	58.002	20.348	1	0	1	1	1	0	539350	345390	242520	310680	0	0
Q497N0	Chaperonin containing Tcp1, subunit 6b (Zeta)	Cct6b	tr|Q497N0|Q497N0_MOUSE Chaperonin containing Tcp1, subunit 6b (Zeta) OS=Mus musculus OX=10090 GN=Cct6b PE=1 SV=1;sp|Q61390|TCPW_MOUSE T-complex protein 1 subunit zeta-2 OS=Mus musculus OX=10090 GN=Cct6b PE=1 SV=4;tr|Q8BVT1|Q8BVT1_MOUSE Uncharacterized prot	7	5	5	7	5	6	7	24.3	58.184	57.423	5	5	6	1	2	4	3563800	2659900	3073100	1990800	2385200	2783400
Q3TIJ7	T-complex protein 1 subunit eta (TCP-1-eta) (CCT-eta)	Cct7	tr|Q3TIJ7|Q3TIJ7_MOUSE T-complex protein 1 subunit eta OS=Mus musculus OX=10090 GN=Cct7 PE=1 SV=1;tr|Q3THH8|Q3THH8_MOUSE T-complex protein 1 subunit eta OS=Mus musculus OX=10090 GN=Cct7 PE=2 SV=1;sp|P80313|TCPH_MOUSE T-complex protein 1 subunit eta OS=Mus	18	17	18	18	17	17	16	40.4	59.652	192.77	20	15	21	17	14	17	64023000	55424000	64970000	48937000	42802000	54749000
Q80YT3	Chaperonin-containing TCP1, subunit 8 (theta)-like 1 (Gene model 443, (NCBI))	Cct8l1 Gm443	tr|Q80YT3|Q80YT3_MOUSE Chaperonin-containing TCP1, subunit 8 (theta)-like 1 OS=Mus musculus OX=10090 GN=Cct8l1 PE=1 SV=1	6	6	6	6	6	5	6	12.8	60.718	81.429	3	4	3	3	1	4	8176800	6343400	7372700	6312800	4483400	7624000
Q9WVS5	T-complex protein 1 subunit theta (CCT-theta)	Cctq	tr|Q9WVS5|Q9WVS5_MOUSE T-complex protein 1 subunit theta OS=Mus musculus OX=10090 GN=Cctq PE=3 SV=1;tr|Q3UL22|Q3UL22_MOUSE T-complex protein 1 subunit theta OS=Mus musculus OX=10090 GN=Cct8 PE=1 SV=1;tr|Q6A0F1|Q6A0F1_MOUSE T-complex protein 1 subunit theta	30	25	24	28	26	25	27	55.2	59.568	268.04	16	17	22	21	12	20	69917000	61209000	75234000	66213000	49298000	65227000
A6MDD3	CD109 antigen	Cd109	tr|A6MDD3|A6MDD3_MOUSE CD109 antigen OS=Mus musculus OX=10090 GN=Cd109 PE=1 SV=1;sp|Q8R422|CD109_MOUSE CD109 antigen OS=Mus musculus OX=10090 GN=Cd109 PE=1 SV=1	11	9	9	10	7	9	10	9.2	161.66	99.98	8	8	7	6	6	8	2231200	1939200	1938100	1453300	1539600	2618400
Q921J7	Tetraspanin	Cd151	tr|Q921J7|Q921J7_MOUSE Tetraspanin OS=Mus musculus OX=10090 GN=Cd151 PE=2 SV=1;sp|O35566|CD151_MOUSE CD151 antigen OS=Mus musculus OX=10090 GN=Cd151 PE=1 SV=2	1	1	1	1	1	1	1	3.2	28.241	6.4085	0	0	1	0	1	0	1170700	592870	1240600	1364600	1432300	2395100
Q543Y2	Hematopoietic progenitor cell antigen CD34	Cd34	tr|Q543Y2|Q543Y2_MOUSE Uncharacterized protein OS=Mus musculus OX=10090 GN=Cd34 PE=2 SV=1;tr|Q3TJP6|Q3TJP6_MOUSE Uncharacterized protein OS=Mus musculus OX=10090 GN=Cd34 PE=2 SV=1;tr|Q8C2A1|Q8C2A1_MOUSE Uncharacterized protein OS=Mus musculus OX=10090 GN=C	1	1	1	1	1	1	1	3.4	35.262	11.993	1	0	1	1	0	0	830800	976100	519240	2526800	2382500	1232500
A0A0R4J1X9	Membrane cofactor protein	Cd46	tr|A0A0R4J1X9|A0A0R4J1X9_MOUSE Membrane cofactor protein OS=Mus musculus OX=10090 GN=Cd46 PE=4 SV=1;tr|B2RWQ6|B2RWQ6_MOUSE Membrane cofactor protein OS=Mus musculus OX=10090 GN=Cd46 PE=2 SV=1;sp|O88174|MCP_MOUSE Membrane cofactor protein OS=Mus musculus OX	2	1	2	1	1	1	1	7	33.658	12.476	1	1	0	0	1	0	0	2507500	1540400	2085600	1604200	2325100
Q61475	Complement decay-accelerating factor, GPI-anchored (DAF-GPI) (CD antigen CD55)	Cd55 Cd55a Daf Daf1	sp|Q61475|DAF1_MOUSE Complement decay-accelerating factor, GPI-anchored OS=Mus musculus OX=10090 GN=Cd55 PE=1 SV=2;tr|E9QAP4|E9QAP4_MOUSE Complement decay-accelerating factor transmembrane isoform OS=Mus musculus OX=10090 GN=Cd55b PE=4 SV=1;sp|Q61476|DAF2_	4	4	4	3	4	2	4	8.7	42.617	25.772	1	4	1	2	1	4	3007100	3778500	1916500	3225500	1796400	4126100
A0A140LJL0	CD81 antigen	Cd81	tr|A0A140LJL0|A0A140LJL0_MOUSE CD81 antigen (Fragment) OS=Mus musculus OX=10090 GN=Cd81 PE=1 SV=1;tr|Q3UWG5|Q3UWG5_MOUSE Tetraspanin OS=Mus musculus OX=10090 GN=Cd81 PE=2 SV=1;sp|P35762|CD81_MOUSE CD81 antigen OS=Mus musculus OX=10090 GN=Cd81 PE=1 SV=2	1	0	0	0	0	1	0	16.5	13.176	10.398	0	0	0	0	1	0	0	0	0	0	0	0
Q3UII2	Tetraspanin	Cd82	tr|Q3UII2|Q3UII2_MOUSE Tetraspanin OS=Mus musculus OX=10090 GN=Cd82 PE=1 SV=1;sp|P40237|CD82_MOUSE CD82 antigen OS=Mus musculus OX=10090 GN=Cd82 PE=1 SV=1;tr|A2AIJ2|A2AIJ2_MOUSE CD82 antigen (Fragment) OS=Mus musculus OX=10090 GN=Cd82 PE=1 SV=1;tr|A2AIJ1|A	2	2	2	2	2	2	2	8.3	29.628	13.976	2	2	1	2	1	2	2127600	1791400	1245500	2445600	3916800	2224700
P40240	CD9 antigen (CD antigen CD9)	Cd9	sp|P40240|CD9_MOUSE CD9 antigen OS=Mus musculus OX=10090 GN=Cd9 PE=1 SV=2	1	0	0	0	0	1	0	4.9	25.258	6.2145	0	0	0	0	1	0	0	0	0	0	210380	0
A0A1W2P7U9	Ubiquitin-conjugating enzyme E2 R1	Cdc34	tr|A0A1W2P7U9|A0A1W2P7U9_MOUSE Ubiquitin-conjugating enzyme E2 R1 (Fragment) OS=Mus musculus OX=10090 GN=Cdc34 PE=1 SV=1;tr|A0A1W2P7U1|A0A1W2P7U1_MOUSE Ubiquitin-conjugating enzyme E2 R1 OS=Mus musculus OX=10090 GN=Cdc34 PE=1 SV=1;tr|A0A087WP01|A0A087WP01_	1	1	1	0	1	0	1	6.8	18.76	10.299	0	1	0	1	0	1	2589100	1961200	0	1993700	0	1981000
Q61081	Hsp90 co-chaperone Cdc37 (Hsp90 chaperone protein kinase-targeting subunit) (p50Cdc37) [Cleaved into: Hsp90 co-chaperone Cdc37, N-terminally processed]	Cdc37	sp|Q61081|CDC37_MOUSE Hsp90 co-chaperone Cdc37 OS=Mus musculus OX=10090 GN=Cdc37 PE=1 SV=1	3	3	3	3	3	3	3	8.2	44.593	24.423	1	1	2	1	0	2	2764000	2298600	2101700	3216200	3097800	2204600
Q3UL78	Cell division control protein 42 homolog	Cdc42	tr|Q3UL78|Q3UL78_MOUSE Uncharacterized protein OS=Mus musculus OX=10090 GN=Cdc42 PE=2 SV=1;sp|P60766|CDC42_MOUSE Cell division control protein 42 homolog OS=Mus musculus OX=10090 GN=Cdc42 PE=1 SV=2	1	1	1	1	1	1	1	7.5	16.503	5.902	1	0	0	0	0	0	8331200	8316900	9031500	18847000	24021000	13040000
Q4KML8	Cadherin-1 (Epithelial cadherin)	Cdh1	tr|Q4KML8|Q4KML8_MOUSE Cadherin-1 OS=Mus musculus OX=10090 GN=Cdh1 PE=2 SV=1;tr|A0A0R4IZW5|A0A0R4IZW5_MOUSE Cadherin-1 OS=Mus musculus OX=10090 GN=Cdh1 PE=1 SV=1;sp|P09803|CADH1_MOUSE Cadherin-1 OS=Mus musculus OX=10090 GN=Cdh1 PE=1 SV=1	2	1	1	1	1	2	2	3.3	98.255	16.888	1	0	2	1	2	2	267910	255870	308950	276230	537740	489380
A0A0U1RP60	CDP-diacylglycerol--inositol 3-phosphatidyltransferase	Cdipt	tr|A0A0U1RP60|A0A0U1RP60_MOUSE CDP-diacylglycerol--inositol 3-phosphatidyltransferase (Fragment) OS=Mus musculus OX=10090 GN=Cdipt PE=1 SV=1;tr|A0A0U1RNI6|A0A0U1RNI6_MOUSE CDP-diacylglycerol--inositol 3-phosphatidyltransferase OS=Mus musculus OX=10090 GN=C	1	0	1	0	0	1	0	11	11.345	6.5866	0	0	0	0	0	0	0	980320	0	0	3303900	0
A0A1D5RLL8	CDIP transferase, opposite strand	Cdiptos D830044I16Rik	tr|A0A1D5RLL8|A0A1D5RLL8_MOUSE CDIP transferase, opposite strand OS=Mus musculus OX=10090 GN=Cdiptos PE=4 SV=1;tr|A0A1D5RL94|A0A1D5RL94_MOUSE CDIP transferase, opposite strand OS=Mus musculus OX=10090 GN=Cdiptos PE=4 SV=1;tr|A0A1D5RM53|A0A1D5RM53_MOUSE CDI	1	0	0	1	0	0	0	14.9	9.5205	6.482	0	0	1	0	0	0	0	0	2456900	0	0	0
Q3U506	CDK5 regulatory subunit associated protein 3	Cdk5rap3	tr|Q3U506|Q3U506_MOUSE Uncharacterized protein OS=Mus musculus OX=10090 GN=Cdk5rap3 PE=2 SV=1;tr|Q3TLJ5|Q3TLJ5_MOUSE Uncharacterized protein OS=Mus musculus OX=10090 GN=Cdk5rap3 PE=2 SV=1;sp|Q99LM2|CK5P3_MOUSE CDK5 regulatory subunit-associated protein 3 O	4	2	3	2	3	2	2	8.5	57.006	44.978	1	2	2	3	1	1	459450	186910	261400	589850	518460	418580
A0A3Q4L374	Cysteine dioxygenase (EC 1.13.11.20)	Cdo1	tr|A0A3Q4L374|A0A3Q4L374_MOUSE Cysteine dioxygenase OS=Mus musculus OX=10090 GN=Cdo1 PE=3 SV=1;tr|A0A3Q4EH84|A0A3Q4EH84_MOUSE Cysteine dioxygenase OS=Mus musculus OX=10090 GN=Cdo1 PE=3 SV=1;tr|A0A3Q4L347|A0A3Q4L347_MOUSE Cysteine dioxygenase OS=Mus musculu	1	1	1	1	1	1	1	7.3	11.136	6.5633	1	1	1	1	1	1	33312000	37295000	32044000	26165000	30805000	24272000
Q6PBC0	Phosphatidate cytidylyltransferase (EC 2.7.7.41)	Cds2	tr|Q6PBC0|Q6PBC0_MOUSE Phosphatidate cytidylyltransferase OS=Mus musculus OX=10090 GN=Cds2 PE=1 SV=1;sp|Q99L43|CDS2_MOUSE Phosphatidate cytidylyltransferase 2 OS=Mus musculus OX=10090 GN=Cds2 PE=1 SV=1;tr|A2AMQ5|A2AMQ5_MOUSE Phosphatidate cytidylyltransfer	3	0	1	0	3	3	2	35.7	14.931	45.902	0	0	0	3	3	2	0	253820	0	3642900	4198400	1927300
F8WGL9	Protein CDV3	Cdv3	tr|F8WGL9|F8WGL9_MOUSE Protein CDV3 OS=Mus musculus OX=10090 GN=Cdv3 PE=1 SV=1;tr|A0A087WS49|A0A087WS49_MOUSE Protein CDV3 OS=Mus musculus OX=10090 GN=Cdv3 PE=1 SV=1;tr|A0A087WRM0|A0A087WRM0_MOUSE Protein CDV3 (Fragment) OS=Mus musculus OX=10090 GN=Cdv3 PE	1	1	1	0	0	1	1	21.1	11.85	10.299	0	0	0	0	1	1	1909800	1288700	0	0	3018400	1917600
Q61400	Carcinoembryonic antigen-related cell adhesion molecule 10 (CEA-related cell adhesion molecule 10) (CEA10) (Carcinoembryonic antigen 10)	Ceacam10 Cea10	sp|Q61400|CEAMA_MOUSE Carcinoembryonic antigen-related cell adhesion molecule 10 OS=Mus musculus OX=10090 GN=Ceacam10 PE=1 SV=1;tr|A0A0R4J0G1|A0A0R4J0G1_MOUSE Carcinoembryonic antigen-related cell adhesion molecule 10 OS=Mus musculus OX=10090 GN=Ceacam10 P	4	3	2	3	4	3	3	12.1	29.473	24.105	3	3	4	4	3	2	13298000	5192300	9563900	8860000	11292000	8840900
Q8BTE5	Protein CEBPZOS	Cebpzos	sp|Q8BTE5|CEBOS_MOUSE Protein CEBPZOS OS=Mus musculus OX=10090 GN=Cebpzos PE=3 SV=2	1	1	0	1	0	0	1	10	9.2858	6.2019	1	0	1	0	0	0	975440	0	714910	0	0	564200
D3Z4M2	Ceramide synthase 2	Cers2 Lass2	tr|D3Z4M2|D3Z4M2_MOUSE Ceramide synthase 2 (Fragment) OS=Mus musculus OX=10090 GN=Cers2 PE=1 SV=1;tr|D3YTM0|D3YTM0_MOUSE Ceramide synthase 2 (Fragment) OS=Mus musculus OX=10090 GN=Cers2 PE=1 SV=1;tr|D3Z0Z2|D3Z0Z2_MOUSE Ceramide synthase 2 (Fragment) OS=Mus	1	0	1	0	1	1	0	12.3	15.505	9.0197	0	0	0	1	0	0	0	795940	0	875540	1406800	0
P23953	Carboxylesterase 1C (EC 3.1.1.1) (Liver carboxylesterase N) (Lung surfactant convertase) (PES-N)	Ces1c Es1	sp|P23953|EST1C_MOUSE Carboxylesterase 1C OS=Mus musculus OX=10090 GN=Ces1c PE=1 SV=4;tr|D3Z5G7|D3Z5G7_MOUSE Carboxylic ester hydrolase OS=Mus musculus OX=10090 GN=Ces1b PE=1 SV=1	3	0	0	1	1	3	1	11.9	61.055	24.19	0	0	1	1	3	1	0	0	0	0	965310	547950
Q8VCT4	Carboxylesterase 1D (Carboxylesterase 3) (EC 3.1.1.1, EC 3.1.1.67) (Fatty acid ethyl ester synthase) (FAEE synthase) (Triacylglycerol hydrolase) (TGH)	Ces1d Ces1 Ces3	sp|Q8VCT4|EST1D_MOUSE Carboxylesterase 1D OS=Mus musculus OX=10090 GN=Ces1d PE=1 SV=1	15	15	15	15	15	15	14	35	61.787	192.84	14	12	12	13	13	13	66474000	34085000	43439000	74656000	79881000	64480000
H3BL34	Carboxylic ester hydrolase (EC 3.1.1.-)	Ces1e	tr|H3BL34|H3BL34_MOUSE Carboxylic ester hydrolase OS=Mus musculus OX=10090 GN=Ces1e PE=1 SV=1;tr|Q3UN14|Q3UN14_MOUSE Carboxylic ester hydrolase OS=Mus musculus OX=10090 GN=Ces1e PE=1 SV=1;sp|Q64176|EST1E_MOUSE Carboxylesterase 1E OS=Mus musculus OX=10090 G	5	4	3	4	4	4	5	12.3	61.51	33.863	3	0	3	3	4	4	2864500	1203700	1438700	2722000	3156200	2625700
Q6AW46	Carboxylesterase 5A (EC 3.1.1.1) (Carboxylesterase-like urinary excreted protein homolog) (Cauxin)	Ces5a Ces7	sp|Q6AW46|EST5A_MOUSE Carboxylesterase 5A OS=Mus musculus OX=10090 GN=Ces5a PE=2 SV=1	13	9	7	8	11	13	12	22.8	64.166	120.54	6	1	6	7	10	9	11440000	8363200	7858000	20851000	27811000	19242000
P41209	Centrin-1 (Caltractin)	Cetn1 Calt	sp|P41209|CETN1_MOUSE Centrin-1 OS=Mus musculus OX=10090 GN=Cetn1 PE=1 SV=1	5	5	5	5	5	5	5	21.5	19.696	41.816	4	3	5	4	4	3	8405300	8093700	8793800	8298100	5899800	7838700
A0A0N4SUU7	Cilia- and flagella-associated protein 100	Cfap100	tr|A0A0N4SUU7|A0A0N4SUU7_MOUSE Cilia- and flagella-associated protein 100 OS=Mus musculus OX=10090 GN=Cfap100 PE=4 SV=1	1	0	0	0	0	1	0	23.1	4.4391	-2	0	0	0	0	1	0	0	0	0	0	0	0
Q4KKZ1	Cilia- and flagella-associated protein 107	Cfap107	sp|Q4KKZ1|CF107_MOUSE Cilia- and flagella-associated protein 107 OS=Mus musculus OX=10090 GN=Cfap107 PE=2 SV=2	2	0	1	1	0	0	2	9.2	23.026	12.483	0	0	1	0	0	2	0	221850	0	0	0	361240
Q6NZQ0	Cilia- and flagella-associated protein 119 (Coiled-coil domain-containing protein 189)	Cfap119 Ccdc189 Gm166	sp|Q6NZQ0|CF119_MOUSE Cilia- and flagella-associated protein 119 OS=Mus musculus OX=10090 GN=Cfap119 PE=1 SV=2;tr|A0A0U1RNT1|A0A0U1RNT1_MOUSE Coiled-coil domain-containing 189 (Fragment) OS=Mus musculus OX=10090 GN=Ccdc189 PE=4 SV=1	2	2	2	2	2	1	2	5.7	37.873	14.079	0	1	1	1	0	1	1490800	1744300	1886200	1820000	872320	2145700
D3Z0N5	Protein Flattop (Cilia- and flagella-associated protein 126)	Cfap126 1700009P17Rik	tr|D3Z0N5|D3Z0N5_MOUSE Protein Flattop (Fragment) OS=Mus musculus OX=10090 GN=Cfap126 PE=1 SV=1;sp|Q6P8X9|FLTOP_MOUSE Protein Flattop OS=Mus musculus OX=10090 GN=Cfap126 PE=1 SV=1;tr|F6VF16|F6VF16_MOUSE Protein Flattop (Fragment) OS=Mus musculus OX=10090 G	5	5	5	5	5	4	5	28.7	20.422	43.302	5	6	4	4	2	4	25738000	28257000	22156000	23077000	18032000	24786000
A0A0R4J089	Cilia- and flagella-associated protein 141	Cfap141	tr|A0A0R4J089|A0A0R4J089_MOUSE RIKEN cDNA 1700094D03 gene OS=Mus musculus OX=10090 GN=Cfap141 PE=1 SV=1;sp|Q9D9D9|CP141_MOUSE Cilia- and flagella-associated protein 141 OS=Mus musculus OX=10090 GN=Cfap141 PE=3 SV=2	2	2	2	2	2	2	2	22.6	12.79	57.098	1	1	3	1	1	2	3243800	3958700	4016800	3617500	2757000	3026000
Q0VFX2	Cilia- and flagella-associated protein 157	Cfap157	sp|Q0VFX2|CF157_MOUSE Cilia- and flagella-associated protein 157 OS=Mus musculus OX=10090 GN=Cfap157 PE=1 SV=1	4	4	1	3	2	3	3	9	61.047	34.399	3	0	1	1	0	4	371800	189260	263650	135730	437160	586160
Q6P8Y0	Cilia- and flagella-associated protein 161	Cfap161	sp|Q6P8Y0|CF161_MOUSE Cilia- and flagella-associated protein 161 OS=Mus musculus OX=10090 GN=Cfap161 PE=1 SV=1;tr|D3YVU5|D3YVU5_MOUSE Cilia- and flagella-associated protein 161 OS=Mus musculus OX=10090 GN=Cfap161 PE=1 SV=1;tr|D3YUC3|D3YUC3_MOUSE Cilia- and	6	3	4	4	5	3	5	21.8	34.388	75.708	3	3	4	5	2	3	4284000	9562400	5787500	5365300	5700300	8535300
Q8BTU1	Cilia- and flagella-associated protein 20 (Gene trap locus 3 protein)	Cfap20 Gtl3	sp|Q8BTU1|CFA20_MOUSE Cilia- and flagella-associated protein 20 OS=Mus musculus OX=10090 GN=Cfap20 PE=1 SV=1;tr|A0A1D5RLW3|A0A1D5RLW3_MOUSE Cilia- and flagella-associated protein 20 OS=Mus musculus OX=10090 GN=Cfap20 PE=1 SV=1;tr|A0A1D5RM82|A0A1D5RM82_MOUS	2	1	1	1	2	1	1	9.8	22.748	16.766	1	1	1	2	1	1	0	0	0	918760	0	5719200
Q6PE87	Cilia- and flagella-associated protein 206	Cfap206	sp|Q6PE87|CF206_MOUSE Cilia- and flagella-associated protein 206 OS=Mus musculus OX=10090 GN=Cfap206 PE=2 SV=2	4	3	2	2	3	1	2	7.2	70.945	26.481	0	1	0	3	1	1	451220	319940	338210	523720	286140	302670
A0JLY1	Cilia- and flagella- associated protein 210 (Coiled-coil domain-containing protein 173)	Cfap210 Ccdc173	sp|A0JLY1|CF210_MOUSE Cilia- and flagella- associated protein 210 OS=Mus musculus OX=10090 GN=Cfap210 PE=2 SV=1;tr|B7ZN54|B7ZN54_MOUSE 4930578N16Rik protein OS=Mus musculus OX=10090 GN=Ccdc173 PE=2 SV=1;tr|Q4KKZ3|Q4KKZ3_MOUSE 4930578N16Rik protein (Fragmen	17	10	15	11	11	8	15	29.3	65.131	160.11	10	20	9	8	6	12	1980900	3480900	3270400	2282000	1937500	4723300
Q9DAD0	Cilia- and flagella-associated protein 276	Cfap276	sp|Q9DAD0|CF276_MOUSE Cilia- and flagella-associated protein 276 OS=Mus musculus OX=10090 GN=Cfap276 PE=1 SV=1	8	7	7	5	7	7	7	46.4	18.931	104.53	9	5	4	5	6	8	27486000	25593000	21111000	20539000	23598000	25932000
E9Q7R9	Cilia- and flagella-associated protein 43	Cfap43	sp|E9Q7R9|CFA43_MOUSE Cilia- and flagella-associated protein 43 OS=Mus musculus OX=10090 GN=Cfap43 PE=1 SV=1	11	9	7	8	10	7	8	6.5	193.42	66.86	4	2	5	3	3	4	570700	449610	504740	771910	390980	563390
E9Q5M6	Cilia- and flagella-associated protein 44	Cfap44	sp|E9Q5M6|CFA44_MOUSE Cilia- and flagella-associated protein 44 OS=Mus musculus OX=10090 GN=Cfap44 PE=2 SV=1	14	8	9	9	9	8	12	9.8	211.54	119.68	3	3	4	4	4	8	1025900	1086100	1288700	1211600	830360	1443000
Q9D9U9	Cilia- and flagella-associated protein 45 (Coiled-coil domain-containing protein 19) (Nasopharyngeal epithelium-specific protein 1)	Cfap45 Ccdc19 Nesg1	sp|Q9D9U9|CFA45_MOUSE Cilia- and flagella-associated protein 45 OS=Mus musculus OX=10090 GN=Cfap45 PE=1 SV=1	26	18	20	22	19	15	22	44.8	65.825	224.59	14	16	18	10	7	16	20617000	17360000	20529000	18073000	13791000	19642000
Q147Z1	Cilia- and flagella-associated protein 52	Cfap52 Wdr16	tr|Q147Z1|Q147Z1_MOUSE Cilia- and flagella-associated protein 52 OS=Mus musculus OX=10090 GN=Cfap52 PE=2 SV=1;sp|Q5F201|CFA52_MOUSE Cilia- and flagella-associated protein 52 OS=Mus musculus OX=10090 GN=Cfap52 PE=1 SV=1	17	14	15	14	15	12	16	27.9	68.239	116.63	9	9	9	8	8	15	10726000	13568000	12493000	10333000	7468700	13888000
Q059Q0	Cilia- and flagella-associated protein 53	Cfap53 Ccdc11	tr|Q059Q0|Q059Q0_MOUSE Cilia- and flagella-associated protein 53 OS=Mus musculus OX=10090 GN=Cfap53 PE=2 SV=1;sp|Q9D439|CFA53_MOUSE Cilia- and flagella-associated protein 53 OS=Mus musculus OX=10090 GN=Cfap53 PE=2 SV=3	9	6	9	5	4	7	7	22.4	51.811	125.66	3	8	4	2	2	4	3882400	5987800	4280900	2702200	3042500	4579300
Q9D180	Cilia- and flagella-associated protein 57 (WD repeat-containing protein 65)	Cfap57 Wdr65	sp|Q9D180|CFA57_MOUSE Cilia- and flagella-associated protein 57 OS=Mus musculus OX=10090 GN=Cfap57 PE=1 SV=3	23	21	19	19	15	15	21	20.4	144.93	186.54	12	9	10	5	5	10	5944800	5393200	6314200	4123200	3320300	5615300
B2RW38	Cilia- and flagella-associated protein 58	Cfap58	sp|B2RW38|CFA58_MOUSE Cilia- and flagella-associated protein 58 OS=Mus musculus OX=10090 GN=Cfap58 PE=1 SV=1	23	21	21	17	17	15	18	26.1	103.52	307.35	17	18	15	15	6	14	7734400	6003900	7635900	4205000	3085200	4532900
A8Y5L4	Cilia- and flagella-associated protein 61	Cfap61 4930529M08Rik	tr|A8Y5L4|A8Y5L4_MOUSE Cilia- and flagella-associated protein 61 OS=Mus musculus OX=10090 GN=Cfap61 PE=1 SV=3;sp|Q8CEL2|CFA61_MOUSE Cilia- and flagella-associated protein 61 OS=Mus musculus OX=10090 GN=Cfap61 PE=1 SV=2;tr|B7ZCD4|B7ZCD4_MOUSE Cilia- and fla	2	1	1	0	2	2	2	1.3	140.61	13.04	1	1	0	1	1	1	0	32815	0	106420	62534	65602
D3YVL2	Cilia- and flagella-associated protein 70 (Tetratricopeptide repeat protein 18) (TPR repeat protein 18)	Cfap70 Ttc18	sp|D3YVL2|CFA70_MOUSE Cilia- and flagella-associated protein 70 OS=Mus musculus OX=10090 GN=Cfap70 PE=1 SV=2	6	5	3	4	5	5	6	6.8	128.27	41.778	1	1	2	1	3	3	504750	233050	266790	506150	560700	862410
A0A571BG73	Cilia- and flagella-associated protein 74	Cfap74	tr|A0A571BG73|A0A571BG73_MOUSE Cilia- and flagella-associated protein 74 OS=Mus musculus OX=10090 GN=Cfap74 PE=4 SV=1;tr|A0A571BED3|A0A571BED3_MOUSE Cilia- and flagella-associated protein 74 OS=Mus musculus OX=10090 GN=Cfap74 PE=4 SV=1;sp|Q3UY96|CFA74_MOUS	4	3	3	3	3	4	4	2.6	183.93	29.909	1	3	2	0	0	2	173400	264740	242220	137820	151660	202820
A0A087WRI3	Cilia and flagella-associated protein 77	Cfap77 1700101E01Rik	tr|A0A087WRI3|A0A087WRI3_MOUSE Cilia and flagella-associated protein 77 OS=Mus musculus OX=10090 GN=Cfap77 PE=1 SV=1;tr|B2RWG1|B2RWG1_MOUSE 1700101E01Rik protein OS=Mus musculus OX=10090 GN=Cfap77 PE=1 SV=1	5	3	5	5	4	5	5	19.8	32.728	34.985	2	6	5	3	4	3	1920000	4884000	2259300	4359700	3721200	6458600
Q8BRC6	Cilia- and flagella-associated protein 91 (CFAP91) (AMY-1-associating protein expressed in testis 1 homolog) (AAT-1) (MYCBP/AMY-1-associated testis-expressed protein 1) (Protein MAATS1)	Cfap91 Aat1 Maats1 Spata26	sp|Q8BRC6|CFA91_MOUSE Cilia- and flagella-associated protein 91 OS=Mus musculus OX=10090 GN=Cfap91 PE=1 SV=3	7	4	6	6	5	4	5	10.6	91.622	61.35	3	3	6	2	2	3	1336300	1662900	1743400	1359300	1089500	1571700
Q9CQC3	Cilia- and flagella-associated protein 95	Cfap95	sp|Q9CQC3|CFA95_MOUSE Cilia- and flagella-associated protein 95 OS=Mus musculus OX=10090 GN=Cfap95 PE=2 SV=1	1	0	1	1	1	1	1	5.3	26.594	7.7455	0	0	1	1	1	1	0	223320	319360	238330	237020	297810
Q9DAN9	Sperm axonemal maintenance protein CFAP97D1 (CFAP97 domain-containing protein 1)	Cfap97d1	sp|Q9DAN9|CF97D_MOUSE Sperm axonemal maintenance protein CFAP97D1 OS=Mus musculus OX=10090 GN=Cfap97d1 PE=2 SV=1;tr|H3BJ87|H3BJ87_MOUSE Sperm axonemal maintenance protein CFAP97D1 OS=Mus musculus OX=10090 GN=Cfap97d1 PE=1 SV=1	2	1	1	1	2	1	2	17.1	19.774	18.12	0	1	0	0	0	0	257240	368540	449200	1008700	339950	2027800
Q544Y7	Cofilin-1 (Cofilin, non-muscle isoform)	Cfl1	tr|Q544Y7|Q544Y7_MOUSE Cofilin-1 OS=Mus musculus OX=10090 GN=Cfl1 PE=2 SV=1;tr|A0A494B9A7|A0A494B9A7_MOUSE Cofilin-1 OS=Mus musculus OX=10090 GN=Cfl1 PE=1 SV=1;tr|F8WGL3|F8WGL3_MOUSE Cofilin-1 OS=Mus musculus OX=10090 GN=Cfl1 PE=1 SV=1;tr|Q9CX22|Q9CX22_MOU	3	3	3	3	3	3	2	45.2	18.559	36.486	4	2	4	3	3	1	9749100	9453900	9536900	20567000	24555000	13389000
P45591	Cofilin-2 (Cofilin, muscle isoform)	Cfl2	sp|P45591|COF2_MOUSE Cofilin-2 OS=Mus musculus OX=10090 GN=Cfl2 PE=1 SV=1;tr|Q3UHW9|Q3UHW9_MOUSE ADF-H domain-containing protein OS=Mus musculus OX=10090 GN=Cfl2 PE=1 SV=1	4	1	2	3	2	3	2	43.4	18.709	36.482	2	2	3	1	2	1	5248300	6253400	6637800	15325000	18107000	8866100
D3Z5B1	Coiled-coil-helix-coiled-coil-helix domain-containing 2-like	Chchd2l 2410018M08Rik	tr|D3Z5B1|D3Z5B1_MOUSE Zinc finger, BED type-containing 5 (Fragment) OS=Mus musculus OX=10090 GN=Chchd2l PE=4 SV=8;tr|Q8CEW7|Q8CEW7_MOUSE DUF4371 domain-containing protein OS=Mus musculus OX=10090 GN=Chchd2l PE=2 SV=1;tr|B2RPU8|B2RPU8_MOUSE SCAN domain con	2	2	2	1	1	2	2	13.1	19.183	39.251	3	2	2	2	2	2	2943200	1369700	1995400	2210400	1030500	1094800
Q9CRB9	MICOS complex subunit Mic19 (Coiled-coil-helix-coiled-coil-helix domain-containing protein 3)	Chchd3 Mic19	sp|Q9CRB9|MIC19_MOUSE MICOS complex subunit Mic19 OS=Mus musculus OX=10090 GN=Chchd3 PE=1 SV=1;tr|Q9D9P1|Q9D9P1_MOUSE MICOS complex subunit Mic19 OS=Mus musculus OX=10090 GN=Chchd3 PE=1 SV=1;tr|Q91VG6|Q91VG6_MOUSE Chchd3 protein (Fragment) OS=Mus musculus	7	5	5	4	6	4	4	31.7	26.334	64.845	2	3	1	5	3	3	26220000	22964000	23922000	14900000	11595000	20868000
Q3TJS8	MICOS complex subunit MIC25	Chchd6	tr|Q3TJS8|Q3TJS8_MOUSE Uncharacterized protein OS=Mus musculus OX=10090 GN=Chchd6 PE=2 SV=1;tr|Q8C2Z6|Q8C2Z6_MOUSE Uncharacterized protein OS=Mus musculus OX=10090 GN=Chchd6 PE=2 SV=1;tr|E9Q4M4|E9Q4M4_MOUSE MICOS complex subunit Mic25 OS=Mus musculus OX=10	6	5	6	5	6	5	5	27.8	24.619	124.44	4	2	4	4	5	2	20529000	22577000	23354000	24444000	17890000	21152000
Q8BJ64	Choline dehydrogenase, mitochondrial (CDH) (CHD) (EC 1.1.99.1)	Chdh	sp|Q8BJ64|CHDH_MOUSE Choline dehydrogenase, mitochondrial OS=Mus musculus OX=10090 GN=Chdh PE=1 SV=1;tr|Q8BIU1|Q8BIU1_MOUSE GMC_OxRdtase_N domain-containing protein OS=Mus musculus OX=10090 GN=Chdh PE=2 SV=1	12	9	8	7	9	10	9	21.5	66.414	113.57	8	5	4	7	6	8	3546400	4916800	4369600	6351600	8088400	6553500
Q9CRU8	GH18 domain-containing protein	Chid1	tr|Q9CRU8|Q9CRU8_MOUSE GH18 domain-containing protein (Fragment) OS=Mus musculus OX=10090 GN=Chid1 PE=2 SV=1;tr|A0A1B0GSH5|A0A1B0GSH5_MOUSE Chitinase domain-containing protein 1 OS=Mus musculus OX=10090 GN=Chid1 PE=1 SV=1;tr|D3YWG2|D3YWG2_MOUSE Chitinase d	1	1	1	1	1	1	1	6.4	19.763	7.9114	1	0	1	1	0	1	1533300	1537300	1519200	2646600	2470600	1689000
B2RS82	Chitinase (EC 3.2.1.14)	Chit1	tr|B2RS82|B2RS82_MOUSE Chitinase OS=Mus musculus OX=10090 GN=Chit1 PE=2 SV=1;sp|Q9D7Q1|CHIT1_MOUSE Chitotriosidase-1 OS=Mus musculus OX=10090 GN=Chit1 PE=1 SV=2	5	5	4	3	2	3	2	11.2	51.111	34.498	2	3	3	0	1	2	2660400	1067800	625470	431810	792160	727020
Q921W0	Charged multivesicular body protein 1a (Chromatin-modifying protein 1a) (CHMP1a)	Chmp1a Chmp1 Pcoln3	sp|Q921W0|CHM1A_MOUSE Charged multivesicular body protein 1a OS=Mus musculus OX=10090 GN=Chmp1a PE=1 SV=1	1	1	0	1	1	1	1	4.6	21.607	6.3576	0	0	1	1	1	1	271470	0	0	314380	360390	0
A0A1B0GT75	Charged multivesicular body protein 2a	Chmp2a	tr|A0A1B0GT75|A0A1B0GT75_MOUSE Charged multivesicular body protein 2a OS=Mus musculus OX=10090 GN=Chmp2a PE=1 SV=1;tr|A0A1B0GR63|A0A1B0GR63_MOUSE Charged multivesicular body protein 2a OS=Mus musculus OX=10090 GN=Chmp2a PE=1 SV=1;sp|Q9DB34|CHM2A_MOUSE Char	2	1	1	1	2	2	2	9.3	18.311	15.395	0	0	0	0	2	0	274840	319050	423610	1857800	2385900	500810
A0A0N4SUX9	Charged multivesicular body protein 3	Chmp3	tr|A0A0N4SUX9|A0A0N4SUX9_MOUSE Charged multivesicular body protein 3 (Fragment) OS=Mus musculus OX=10090 GN=Chmp3 PE=1 SV=1;sp|Q9CQ10|CHMP3_MOUSE Charged multivesicular body protein 3 OS=Mus musculus OX=10090 GN=Chmp3 PE=1 SV=3	1	0	0	0	0	1	1	9.4	11.129	6.052	0	0	0	0	1	1	0	0	0	0	0	0
Q9D8B3	Charged multivesicular body protein 4b (Chromatin-modifying protein 4b) (CHMP4b)	Chmp4b	sp|Q9D8B3|CHM4B_MOUSE Charged multivesicular body protein 4b OS=Mus musculus OX=10090 GN=Chmp4b PE=1 SV=2	5	3	3	3	4	5	4	30.4	24.936	35.583	1	2	2	3	4	2	3172200	2976600	2589400	5577500	7146600	4509700
B0R091	Calcineurin B homologous protein 1	Chp1 1500003O03Rik	tr|B0R091|B0R091_MOUSE Calcineurin B homologous protein 1 OS=Mus musculus OX=10090 GN=Chp1 PE=1 SV=1;sp|P61022|CHP1_MOUSE Calcineurin B homologous protein 1 OS=Mus musculus OX=10090 GN=Chp1 PE=1 SV=2	2	2	2	2	2	2	2	12	21.997	18.859	1	1	1	2	2	2	2358300	1797400	1698900	3641900	3271600	2565300
A0A0U1RPF3	Calcium and integrin-binding protein 1	Cib1	tr|A0A0U1RPF3|A0A0U1RPF3_MOUSE Calcium and integrin-binding protein 1 OS=Mus musculus OX=10090 GN=Cib1 PE=1 SV=1;sp|Q9Z0F4|CIB1_MOUSE Calcium and integrin-binding protein 1 OS=Mus musculus OX=10090 GN=Cib1 PE=1 SV=3;tr|Q8C2K4|Q8C2K4_MOUSE Calcium and integ	3	3	2	0	3	3	3	17.2	21.206	24.367	2	2	0	3	2	3	1213000	376300	0	1850800	2466100	1816200
D3YU80	Cold-inducible RNA-binding protein (Glycine-rich RNA-binding protein CIRP)	Cirbp	tr|D3YU80|D3YU80_MOUSE Cold-inducible RNA-binding protein (Fragment) OS=Mus musculus OX=10090 GN=Cirbp PE=1 SV=1;tr|K4DI65|K4DI65_MOUSE Cold-inducible RNA-binding protein OS=Mus musculus OX=10090 GN=Cirbp PE=1 SV=1;sp|P60824|CIRBP_MOUSE Cold-inducible RNA-	1	0	0	1	0	0	0	13	11.782	6.8721	0	0	1	0	0	0	0	0	0	0	0	0
Q91WS0	CDGSH iron-sulfur domain-containing protein 1 (MitoNEET)	Cisd1 D10Ertd214e Zcd1	sp|Q91WS0|CISD1_MOUSE CDGSH iron-sulfur domain-containing protein 1 OS=Mus musculus OX=10090 GN=Cisd1 PE=1 SV=1	6	5	5	6	6	5	6	55.6	12.097	87.377	6	4	7	7	6	7	168230000	142550000	142660000	118360000	101380000	144560000
D3Z3X4	CDGSH iron-sulfur domain-containing protein 2	Cisd2	tr|D3Z3X4|D3Z3X4_MOUSE CDGSH iron-sulfur domain-containing protein 2 OS=Mus musculus OX=10090 GN=Cisd2 PE=1 SV=1;sp|Q9CQB5|CISD2_MOUSE CDGSH iron-sulfur domain-containing protein 2 OS=Mus musculus OX=10090 GN=Cisd2 PE=1 SV=1	3	1	2	3	2	3	2	25.9	12.354	32.534	0	0	0	1	2	2	816330	2820000	1655100	4446000	6516800	3816100
Q8BMK4	Cytoskeleton-associated protein 4 (63-kDa cytoskeleton-linking membrane protein) (Climp-63) (p63)	Ckap4	sp|Q8BMK4|CKAP4_MOUSE Cytoskeleton-associated protein 4 OS=Mus musculus OX=10090 GN=Ckap4 PE=1 SV=2	4	0	2	1	2	4	2	9.7	63.691	44.141	0	2	1	2	3	2	0	313590	0	547510	1067000	365880
Q04447	Creatine kinase B-type (EC 2.7.3.2) (B-CK) (Creatine kinase B chain) (Creatine phosphokinase B-type) (CPK-B)	Ckb Ckbb	sp|Q04447|KCRB_MOUSE Creatine kinase B-type OS=Mus musculus OX=10090 GN=Ckb PE=1 SV=1	16	15	14	14	14	14	16	59.8	42.713	321.66	27	40	51	29	30	32	18271000	19488000	26204000	18805000	19471000	12526000
Q9D6U7	Creatine kinase (EC 2.7.3.2)	Ckm	tr|Q9D6U7|Q9D6U7_MOUSE Creatine kinase OS=Mus musculus OX=10090 GN=Ckm PE=2 SV=1;tr|A2RTA0|A2RTA0_MOUSE Creatine kinase OS=Mus musculus OX=10090 GN=Ckm PE=1 SV=1;sp|P07310|KCRM_MOUSE Creatine kinase M-type OS=Mus musculus OX=10090 GN=Ckm PE=1 SV=1;tr|A0A0J	3	3	2	1	2	2	2	10.5	43.03	19.464	1	1	0	0	0	1	1758300	1396400	337040	1202200	1612900	811970
A2ARP5	Creatine kinase (EC 2.7.3.2)	Ckmt1	tr|A2ARP5|A2ARP5_MOUSE Creatine kinase (Fragment) OS=Mus musculus OX=10090 GN=Ckmt1 PE=1 SV=1;tr|Q545N7|Q545N7_MOUSE Creatine kinase OS=Mus musculus OX=10090 GN=Ckmt1 PE=1 SV=1;sp|P30275|KCRU_MOUSE Creatine kinase U-type, mitochondrial OS=Mus musculus OX=1	2	1	2	2	1	1	1	17.5	27.744	13.888	1	2	2	2	1	1	4678500	1512600	1069700	2100500	2740000	1021300
Q9R070	Ca(2+)-sensitive chloride channel 2	Clca3a2 Cacc Clca2	tr|Q9R070|Q9R070_MOUSE Ca(2+)-sensitive chloride channel 2 OS=Mus musculus OX=10090 GN=Clca3a2 PE=2 SV=1;tr|Q9EQR4|Q9EQR4_MOUSE Chloride channel accessory 3A2 OS=Mus musculus OX=10090 GN=Clca3a2 PE=1 SV=1;sp|Q9QX15|CA3A1_MOUSE Calcium-activated chloride ch	9	0	6	8	8	9	8	15	99.866	158.07	0	5	8	5	10	6	0	1305100	1719600	3078900	2811200	2172100
Q3TMQ3	Claudin	Cldn3	tr|Q3TMQ3|Q3TMQ3_MOUSE Claudin (Fragment) OS=Mus musculus OX=10090 GN=Cldn3 PE=2 SV=1;tr|Q545A5|Q545A5_MOUSE Claudin OS=Mus musculus OX=10090 GN=Cldn3 PE=2 SV=1;sp|Q9Z0G9|CLD3_MOUSE Claudin-3 OS=Mus musculus OX=10090 GN=Cldn3 PE=1 SV=1	2	2	2	2	2	2	2	14.7	18.898	16.824	1	1	0	0	0	1	7378500	4747300	4478600	7973600	8514800	6974500
B1AR46	Claudin	Cldn7	tr|B1AR46|B1AR46_MOUSE Claudin (Fragment) OS=Mus musculus OX=10090 GN=Cldn7 PE=1 SV=1;sp|Q9Z261|CLD7_MOUSE Claudin-7 OS=Mus musculus OX=10090 GN=Cldn7 PE=1 SV=1	1	1	1	0	1	1	1	19.3	8.8854	8.8629	0	0	0	0	1	0	2160500	1688800	0	3718600	4184500	3007200
Q3UZK2	Claudin	Cldn8	tr|Q3UZK2|Q3UZK2_MOUSE Claudin OS=Mus musculus OX=10090 GN=Cldn8 PE=1 SV=1;sp|Q9Z260|CLD8_MOUSE Claudin-8 OS=Mus musculus OX=10090 GN=Cldn8 PE=1 SV=1	2	0	0	1	0	1	0	12.4	24.947	10.672	0	0	1	0	0	0	0	0	0	0	399790	0
Q8C634	C-type lectin domain family 2, member m (C-type lectin-like receptor 2m)	Clec2m 4922502D21Rik	tr|Q8C634|Q8C634_MOUSE C-type lectin domain family 2, member m OS=Mus musculus OX=10090 GN=Clec2m PE=2 SV=1;tr|A0A0S2SPY8|A0A0S2SPY8_MOUSE SPATA78 OS=Mus musculus OX=10090 GN=Clec2m PE=2 SV=1;tr|A0A0N4SVZ3|A0A0N4SVZ3_MOUSE C-type lectin domain family 2, me	2	1	1	2	1	1	1	11.6	22.107	13.276	1	0	2	1	1	0	222830	86020	828480	646070	341190	2190900
P52194	Calmegin (A2/6) (Calnexin-T) (MEG 1 antigen)	Clgn Meg1	sp|P52194|CLGN_MOUSE Calmegin OS=Mus musculus OX=10090 GN=Clgn PE=1 SV=2	1	0	0	0	1	1	1	3.1	69.43	10.197	0	0	0	1	1	1	0	0	0	65654	50069	129900
Q3TIP8	Chloride intracellular channel protein	Clic1	tr|Q3TIP8|Q3TIP8_MOUSE Chloride intracellular channel protein OS=Mus musculus OX=10090 GN=Clic1 PE=2 SV=1;tr|Q542F1|Q542F1_MOUSE Chloride intracellular channel protein OS=Mus musculus OX=10090 GN=Clic1 PE=1 SV=1;sp|Q9Z1Q5|CLIC1_MOUSE Chloride intracellular	5	5	4	5	5	5	5	24.5	27.072	55.843	3	2	2	5	6	3	12586000	9689500	13739000	23203000	32646000	18479000
A2AJ28	Chloride intracellular channel protein 3	Clic3	tr|A2AJ28|A2AJ28_MOUSE Chloride intracellular channel protein 3 OS=Mus musculus OX=10090 GN=Clic3 PE=1 SV=1;tr|Q6P912|Q6P912_MOUSE Clic3 protein OS=Mus musculus OX=10090 GN=Clic3 PE=2 SV=1;sp|Q9D7P7|CLIC3_MOUSE Chloride intracellular channel protein 3 OS=M	4	3	3	3	3	4	3	25.5	26.618	34.87	3	2	2	2	3	2	1515400	193870	769570	1419600	2786900	920050
Q543N5	Chloride intracellular channel protein	Clic4	tr|Q543N5|Q543N5_MOUSE Chloride intracellular channel protein OS=Mus musculus OX=10090 GN=Clic4 PE=1 SV=1;sp|Q9QYB1|CLIC4_MOUSE Chloride intracellular channel protein 4 OS=Mus musculus OX=10090 GN=Clic4 PE=1 SV=3	4	2	1	2	4	3	3	23.7	28.729	39.757	0	1	0	3	2	2	1796000	2039000	1481300	3449400	5514900	3335200
Q5SUH7	Clathrin interactor 1	Clint1 AI642036	tr|Q5SUH7|Q5SUH7_MOUSE Clathrin interactor 1 OS=Mus musculus OX=10090 GN=Clint1 PE=1 SV=1;tr|Q3UPG6|Q3UPG6_MOUSE ENTH domain-containing protein OS=Mus musculus OX=10090 GN=Clint1 PE=2 SV=1;tr|Q5SUH6|Q5SUH6_MOUSE Clathrin interactor 1 OS=Mus musculus OX=100	6	5	4	2	5	5	5	14.1	67.73	54.155	4	2	3	4	6	2	1845400	1046500	491540	2769600	1927000	1009700
B9EJ15	Calmin	Clmn	tr|B9EJ15|B9EJ15_MOUSE Calmin OS=Mus musculus OX=10090 GN=Clmn PE=2 SV=1;sp|Q8C5W0|CLMN_MOUSE Calmin OS=Mus musculus OX=10090 GN=Clmn PE=1 SV=2;tr|Q3UGS6|Q3UGS6_MOUSE Uncharacterized protein (Fragment) OS=Mus musculus OX=10090 GN=Clmn PE=2 SV=1	5	5	5	5	5	5	5	24.5	117.19	313.85	20	16	17	17	15	17	8712200	6153300	7069000	5755300	4345800	5704000
Q3UGS9	Caseinolytic peptidase B protein homolog	Clpb Skd3	tr|Q3UGS9|Q3UGS9_MOUSE Uncharacterized protein (Fragment) OS=Mus musculus OX=10090 GN=Clpb PE=2 SV=1;tr|Q3URM1|Q3URM1_MOUSE Uncharacterized protein OS=Mus musculus OX=10090 GN=Clpb PE=1 SV=1;tr|Q3U3U6|Q3U3U6_MOUSE Uncharacterized protein OS=Mus musculus OX	1	0	0	1	1	1	1	2	67.574	7.7939	0	0	1	1	0	0	0	0	409170	323230	306740	354610
O88696	ATP-dependent Clp protease proteolytic subunit, mitochondrial (EC 3.4.21.92) (Endopeptidase Clp)	Clpp	sp|O88696|CLPP_MOUSE ATP-dependent Clp protease proteolytic subunit, mitochondrial OS=Mus musculus OX=10090 GN=Clpp PE=1 SV=1;tr|Q3UGW4|Q3UGW4_MOUSE ATP-dependent Clp protease proteolytic subunit (Fragment) OS=Mus musculus OX=10090 GN=Clpp PE=2 SV=1;tr|Q8C	7	6	6	7	6	5	6	31.6	29.8	130.85	6	7	6	5	5	5	19110000	15235000	21927000	16813000	16762000	19230000
Q8VBZ3	Putative lipid scramblase CLPTM1 (Cleft lip and palate transmembrane protein 1 homolog) (Thymic epithelial cell surface antigen)	Clptm1 N14	sp|Q8VBZ3|CLPT1_MOUSE Putative lipid scramblase CLPTM1 OS=Mus musculus OX=10090 GN=Clptm1 PE=1 SV=1	2	1	0	0	2	2	1	4.5	75.29	11.427	0	0	0	0	2	0	297720	0	0	980290	740420	365950
Q6P8N8	ATP-dependent Clp protease ATP-binding subunit clpX-like, mitochondrial (Caseinolytic peptidase X (E.coli))	Clpx	tr|Q6P8N8|Q6P8N8_MOUSE ATP-dependent Clp protease ATP-binding subunit clpX-like, mitochondrial OS=Mus musculus OX=10090 GN=Clpx PE=1 SV=1;sp|Q9JHS4|CLPX_MOUSE ATP-dependent Clp protease ATP-binding subunit clpX-like, mitochondrial OS=Mus musculus OX=10090	4	4	3	4	4	3	2	6.6	67.335	40.058	3	2	3	4	2	1	263990	226700	58902	219880	241660	183410
B1AWE0	Clathrin light chain	Clta	tr|B1AWE0|B1AWE0_MOUSE Clathrin light chain OS=Mus musculus OX=10090 GN=Clta PE=1 SV=1;tr|Q6PFA2|Q6PFA2_MOUSE Clathrin light chain OS=Mus musculus OX=10090 GN=Clta PE=1 SV=1;tr|B1AWE1|B1AWE1_MOUSE Clathrin light chain OS=Mus musculus OX=10090 GN=Clta PE=1	7	6	6	6	6	6	7	29.2	23.478	75.798	7	4	4	6	7	7	25888000	19189000	23204000	31971000	36633000	29510000
F7BHJ0	Clathrin light chain	Cltb	tr|F7BHJ0|F7BHJ0_MOUSE Clathrin light chain (Fragment) OS=Mus musculus OX=10090 GN=Cltb PE=1 SV=1;tr|Q3TWZ9|Q3TWZ9_MOUSE Clathrin light chain OS=Mus musculus OX=10090 GN=Cltb PE=2 SV=1;tr|Q3TJ95|Q3TJ95_MOUSE Clathrin light chain OS=Mus musculus OX=10090 GN	2	0	0	1	1	1	0	12.2	14.191	10.746	0	0	1	0	0	0	0	0	0	1244600	1154300	0
Q5SXR6	Clathrin heavy chain	Cltc	tr|Q5SXR6|Q5SXR6_MOUSE Clathrin heavy chain OS=Mus musculus OX=10090 GN=Cltc PE=1 SV=1;sp|Q68FD5|CLH1_MOUSE Clathrin heavy chain 1 OS=Mus musculus OX=10090 GN=Cltc PE=1 SV=3;tr|Q80U89|Q80U89_MOUSE MKIAA0034 protein (Fragment) OS=Mus musculus OX=10090 GN=mK	42	32	33	37	28	30	30	33.1	191.98	323.31	31	32	40	28	34	33	6917200	5420700	6432000	8019000	10387000	7338600
Q549A5	Clusterin	Clu	tr|Q549A5|Q549A5_MOUSE Clusterin OS=Mus musculus OX=10090 GN=Clu PE=1 SV=1;sp|Q06890|CLUS_MOUSE Clusterin OS=Mus musculus OX=10090 GN=Clu PE=1 SV=1;tr|E9PUU2|E9PUU2_MOUSE Clusterin (Fragment) OS=Mus musculus OX=10090 GN=Clu PE=1 SV=1;tr|E9PXG5|E9PXG5_MOUSE	21	15	17	18	19	21	20	35.7	51.655	323.31	20	22	22	29	33	27	89194000	116070000	154980000	416150000	629710000	329640000
Q9D3N2	Calaxin (EF-hand calcium-binding domain-containing protein 1)	Clxn Efcab1	sp|Q9D3N2|CLXN_MOUSE Calaxin OS=Mus musculus OX=10090 GN=Clxn PE=2 SV=1	4	4	4	4	4	4	4	14.6	24.606	23.98	3	4	4	2	3	3	9456300	8405900	9308500	5216800	4604400	6192000
Q8R4N0	Citramalyl-CoA lyase, mitochondrial (EC 4.1.3.25) ((3S)-malyl-CoA thioesterase) (EC 3.1.2.30) (Beta-methylmalate synthase) (EC 2.3.3.-) (Citrate lyase subunit beta-like protein, mitochondrial) (Citrate lyase beta-like) (Malate synthase) (EC 2.3.3.9)	Clybl Clb	sp|Q8R4N0|CLYBL_MOUSE Citramalyl-CoA lyase, mitochondrial OS=Mus musculus OX=10090 GN=Clybl PE=1 SV=2	2	1	1	1	1	2	2	9.5	37.548	27.471	1	0	1	0	1	2	373630	247220	352810	621220	366760	459530
Q9CPZ8	COX assembly mitochondrial protein homolog (Cmc1p)	Cmc1	sp|Q9CPZ8|COXM1_MOUSE COX assembly mitochondrial protein homolog OS=Mus musculus OX=10090 GN=Cmc1 PE=1 SV=1	1	1	1	1	1	1	1	9.4	12.552	6.1918	1	1	1	1	1	1	2711400	0	1893800	4845900	3462600	4324800
A0A0R4J093	UMP-CMP kinase (EC 2.7.4.14) (Deoxycytidylate kinase) (CK) (dCMP kinase) (Nucleoside-diphosphate kinase) (EC 2.7.4.6) (Uridine monophosphate/cytidine monophosphate kinase) (UMP/CMP kinase) (UMP/CMPK)	Cmpk1 CMPK CMPK1	tr|A0A0R4J093|A0A0R4J093_MOUSE UMP-CMP kinase OS=Mus musculus OX=10090 GN=Cmpk1 PE=1 SV=1;sp|Q9DBP5|KCY_MOUSE UMP-CMP kinase OS=Mus musculus OX=10090 GN=Cmpk1 PE=1 SV=1	6	3	5	5	4	3	4	27.8	25.714	43.836	3	5	4	5	3	4	4299900	3165500	5298100	6130500	3505300	3664800
A0A1D5RLI2	CKLF-like MARVEL transmembrane domain-containing protein 2A	Cmtm2a	tr|A0A1D5RLI2|A0A1D5RLI2_MOUSE CKLF-like MARVEL transmembrane domain-containing protein 2A OS=Mus musculus OX=10090 GN=Cmtm2a PE=4 SV=1;tr|A0A1D5RMK3|A0A1D5RMK3_MOUSE CKLF-like MARVEL transmembrane domain-containing protein 2A OS=Mus musculus OX=10090 GN=C	1	0	0	0	1	1	1	6.6	19.256	7.5207	0	0	0	0	0	1	0	0	0	2326700	1987700	3786500
A0A1D5RLT3	CKLF-like MARVEL transmembrane domain-containing protein 2B	Cmtm2b	tr|A0A1D5RLT3|A0A1D5RLT3_MOUSE CKLF-like MARVEL transmembrane domain-containing protein 2B (Fragment) OS=Mus musculus OX=10090 GN=Cmtm2b PE=4 SV=1;sp|Q9DAC0|CLF2B_MOUSE CKLF-like MARVEL transmembrane domain-containing protein 2B OS=Mus musculus OX=10090 GN	1	1	1	1	1	1	1	6.3	14.842	6.5421	0	0	1	1	1	1	2266500	4638900	3670800	5838300	6824100	5935700
A0A3Q4EHZ1	Cap-specific mRNA (nucleoside-2'-O-)-methyltransferase 1 (EC 2.1.1.57) (Cap1 2'O-ribose methyltransferase 1)	Cmtr1	tr|A0A3Q4EHZ1|A0A3Q4EHZ1_MOUSE Cap-specific mRNA (nucleoside-2-O-)-methyltransferase 1 (Fragment) OS=Mus musculus OX=10090 GN=Cmtr1 PE=1 SV=1;sp|Q9DBC3|CMTR1_MOUSE Cap-specific mRNA (nucleoside-2-O-)-methyltransferase 1 OS=Mus musculus OX=10090 GN=Cmtr1	1	1	1	1	1	1	1	0.8	96.524	5.9611	0	1	0	1	0	1	3828600	13957000	5432100	10391000	9449600	10757000
Q9D1A2	Cytosolic non-specific dipeptidase (EC 3.4.13.18) (CNDP dipeptidase 2) (Glutamate carboxypeptidase-like protein 1) (Threonyl dipeptidase)	Cndp2 Cn2	sp|Q9D1A2|CNDP2_MOUSE Cytosolic non-specific dipeptidase OS=Mus musculus OX=10090 GN=Cndp2 PE=1 SV=1;tr|Q6KAT3|Q6KAT3_MOUSE MFLJ00064 protein (Fragment) OS=Mus musculus OX=10090 GN=Cndp2 PE=2 SV=1;tr|Q3TG71|Q3TG71_MOUSE M20_dimer domain-containing protein	7	6	6	5	6	7	6	18.9	52.767	69.516	4	6	3	6	7	5	1524600	1577200	1064200	2329100	3587600	2046800
A0A0A6YW87	Protein cornichon homolog 4	Cnih4	tr|A0A0A6YW87|A0A0A6YW87_MOUSE Protein cornichon homolog 4 OS=Mus musculus OX=10090 GN=Cnih4 PE=1 SV=1;sp|Q9CX13|CNIH4_MOUSE Protein cornichon homolog 4 OS=Mus musculus OX=10090 GN=Cnih4 PE=2 SV=1	1	0	0	0	1	0	1	25.6	9.22	7.6864	0	0	0	1	0	1	0	0	0	2219700	0	3415900
Q8CBQ2	Calponin	Cnn1	tr|Q8CBQ2|Q8CBQ2_MOUSE Calponin OS=Mus musculus OX=10090 GN=Cnn1 PE=2 SV=1;tr|B2RSH3|B2RSH3_MOUSE Calponin OS=Mus musculus OX=10090 GN=Cnn1 PE=2 SV=1;sp|Q08091|CNN1_MOUSE Calponin-1 OS=Mus musculus OX=10090 GN=Cnn1 PE=1 SV=1;tr|A0A1L1SRV0|A0A1L1SRV0_MOUSE	8	5	8	5	6	6	8	31	33.403	70.484	3	8	5	4	6	5	2807000	16643000	4292400	8492600	12280000	8003700
A0A1W2P729	Protein canopy homolog 2	Cnpy2	tr|A0A1W2P729|A0A1W2P729_MOUSE Protein canopy homolog 2 (Fragment) OS=Mus musculus OX=10090 GN=Cnpy2 PE=1 SV=1;sp|Q9QXT0|CNPY2_MOUSE Protein canopy homolog 2 OS=Mus musculus OX=10090 GN=Cnpy2 PE=1 SV=1	5	4	3	4	5	4	4	33.1	15.316	57.547	4	3	2	3	3	3	8988400	5947600	9157800	17197000	16212000	9632800
F7C0H6	CB1 cannabinoid receptor-interacting protein 1	Cnrip1	tr|F7C0H6|F7C0H6_MOUSE CB1 cannabinoid receptor-interacting protein 1 (Fragment) OS=Mus musculus OX=10090 GN=Cnrip1 PE=1 SV=1;tr|Q9CW19|Q9CW19_MOUSE CB1 cannabinoid receptor-interacting protein 1 (Fragment) OS=Mus musculus OX=10090 GN=Cnrip1 PE=2 SV=1;sp|Q	2	2	2	2	2	1	0	16.8	20.726	10.84	0	1	1	0	0	0	178880	349820	915660	143040	696480	0
E9Q6W2	Cytochrome c oxidase assembly factor 3 homolog, mitochondrial	Coa3 Ccdc56	tr|E9Q6W2|E9Q6W2_MOUSE Cytochrome c oxidase assembly factor 3 homolog, mitochondrial OS=Mus musculus OX=10090 GN=Coa3 PE=1 SV=1;sp|Q9D2R6|COA3_MOUSE Cytochrome c oxidase assembly factor 3 homolog, mitochondrial OS=Mus musculus OX=10090 GN=Coa3 PE=1 SV=1	2	2	1	2	2	2	2	23.3	9.8222	13.202	0	0	1	1	1	1	2984200	1474600	2425500	4303500	4453400	1901300
Q9DBL7	Bifunctional coenzyme A synthase (CoA synthase) [Includes: Phosphopantetheine adenylyltransferase (EC 2.7.7.3) (Dephospho-CoA pyrophosphorylase) (Pantetheine-phosphate adenylyltransferase) (PPAT); Dephospho-CoA kinase (DPCK) (EC 2.7.1.24) (Dephosphocoenzyme A kinase) (DPCOAK)]	Coasy Ukr1	sp|Q9DBL7|COASY_MOUSE Bifunctional coenzyme A synthase OS=Mus musculus OX=10090 GN=Coasy PE=1 SV=2	6	5	5	4	3	3	4	15.8	62.022	35.774	4	1	2	2	1	2	1344500	1015800	1304800	922880	820390	846730
Q3TNZ7	COCA1 protein	Col12a1	tr|Q3TNZ7|Q3TNZ7_MOUSE Uncharacterized protein (Fragment) OS=Mus musculus OX=10090 GN=Col12a1 PE=2 SV=1;tr|E9PX70|E9PX70_MOUSE Collagen alpha-1(XII) chain OS=Mus musculus OX=10090 GN=Col12a1 PE=1 SV=1;sp|Q60847|COCA1_MOUSE Collagen alpha-1(XII) chain OS=Mu	1	1	1	0	0	0	0	2.2	70.191	6.1582	1	1	0	0	0	0	369610	420250	0	0	0	0
B7ZNH7	Collagen alpha-1(XIV) chain (Collagen, type XIV, alpha 1)	Col14a1	tr|B7ZNH7|B7ZNH7_MOUSE Collagen alpha-1(XIV) chain OS=Mus musculus OX=10090 GN=Col14a1 PE=1 SV=1;tr|K3W4R4|K3W4R4_MOUSE Collagen alpha-1(XIV) chain OS=Mus musculus OX=10090 GN=Col14a1 PE=1 SV=1;sp|Q80X19|COEA1_MOUSE Collagen alpha-1(XIV) chain OS=Mus muscu	2	0	0	0	0	1	2	1.2	192.75	27.85	0	0	0	0	1	1	0	0	0	0	113710	85517
P11087	Collagen alpha-1(I) chain (Alpha-1 type I collagen)	Col1a1 Cola1	sp|P11087|CO1A1_MOUSE Collagen alpha-1(I) chain OS=Mus musculus OX=10090 GN=Col1a1 PE=1 SV=4;tr|Q99LL6|Q99LL6_MOUSE Col1a1 protein (Fragment) OS=Mus musculus OX=10090 GN=Col1a1 PE=2 SV=1	6	5	6	2	4	5	6	5.9	138.03	93.47	3	5	1	3	3	7	1682900	1851000	521630	3068800	2812400	1896700
Q3TP88	Fibrillar collagen NC1 domain-containing protein	Col1a2	tr|Q3TP88|Q3TP88_MOUSE Fibrillar collagen NC1 domain-containing protein (Fragment) OS=Mus musculus OX=10090 GN=Col1a2 PE=2 SV=1;tr|Q3TUE2|Q3TUE2_MOUSE Fibrillar collagen NC1 domain-containing protein (Fragment) OS=Mus musculus OX=10090 GN=Col1a2 PE=2 SV=1;	6	5	5	4	6	5	5	7.9	91.858	63.787	3	3	2	5	3	2	4784700	4199900	1825300	10159000	8156700	5932900
Q8BNA3	VWFC domain-containing protein	Col5a2	tr|Q8BNA3|Q8BNA3_MOUSE VWFC domain-containing protein OS=Mus musculus OX=10090 GN=Col5a2 PE=2 SV=1;sp|Q3U962|CO5A2_MOUSE Collagen alpha-2(V) chain OS=Mus musculus OX=10090 GN=Col5a2 PE=1 SV=1	1	0	1	0	0	0	0	7.1	28.305	6.3289	0	1	0	0	0	0	0	0	0	0	0	0
Q04857	Collagen alpha-1(VI) chain	Col6a1	sp|Q04857|CO6A1_MOUSE Collagen alpha-1(VI) chain OS=Mus musculus OX=10090 GN=Col6a1 PE=1 SV=1;tr|Q8C6Y0|Q8C6Y0_MOUSE VWFA domain-containing protein OS=Mus musculus OX=10090 GN=Col6a1 PE=2 SV=1	3	2	2	1	3	3	1	4.2	108.49	30.35	1	1	0	2	2	0	304390	374500	50780	675530	496910	119950
J3QQ16	Collagen, type VI, alpha 3	Col6a3	tr|J3QQ16|J3QQ16_MOUSE Collagen, type VI, alpha 3 OS=Mus musculus OX=10090 GN=Col6a3 PE=1 SV=1;tr|A0A087WS16|A0A087WS16_MOUSE Collagen, type VI, alpha 3 OS=Mus musculus OX=10090 GN=Col6a3 PE=1 SV=1;tr|Q9Z0I9|Q9Z0I9_MOUSE Collagen alpha3(VI) (Fragment) OS=M	4	1	2	2	2	4	1	1.6	288.69	27.159	1	1	0	1	5	0	16317	28752	36257	71754	51438	22580
A0A140T8W1	Collagen alpha-5(VI) chain	Col6a5	tr|A0A140T8W1|A0A140T8W1_MOUSE Collagen alpha-5(VI) chain OS=Mus musculus OX=10090 GN=Col6a5 PE=1 SV=1;tr|A0A140T8T7|A0A140T8T7_MOUSE Collagen alpha-5(VI) chain OS=Mus musculus OX=10090 GN=Col6a5 PE=1 SV=1;sp|A6H584|CO6A5_MOUSE Collagen alpha-5(VI) chain O	5	0	1	0	5	2	0	2.3	289.61	34.718	0	0	0	4	2	0	0	16307	0	640420	81018	0
Q8K297	Procollagen galactosyltransferase 1 (EC 2.4.1.50) (Collagen beta(1-O)galactosyltransferase 1) (Glycosyltransferase 25 family member 1) (Hydroxylysine galactosyltransferase 1)	Colgalt1 Glt25d1	sp|Q8K297|GT251_MOUSE Procollagen galactosyltransferase 1 OS=Mus musculus OX=10090 GN=Colgalt1 PE=1 SV=2	3	1	1	2	2	2	1	6.8	71.06	28.798	1	1	1	2	3	1	157970	104820	190770	378020	486230	187810
O88587	Catechol O-methyltransferase (EC 2.1.1.6)	Comt Comt1	sp|O88587|COMT_MOUSE Catechol O-methyltransferase OS=Mus musculus OX=10090 GN=Comt PE=1 SV=2;tr|D3Z227|D3Z227_MOUSE Catechol O-methyltransferase (Fragment) OS=Mus musculus OX=10090 GN=Comt PE=1 SV=1	3	1	2	2	3	1	2	10.9	29.486	19.505	0	2	1	2	0	1	943250	1022100	1972800	8359300	1773000	3827400
H3BJ37	Catechol O-methyltransferase domain-containing protein 1	Comtd1	tr|H3BJ37|H3BJ37_MOUSE Catechol O-methyltransferase domain-containing protein 1 OS=Mus musculus OX=10090 GN=Comtd1 PE=1 SV=1;sp|Q8BIG7|CMTD1_MOUSE Catechol O-methyltransferase domain-containing protein 1 OS=Mus musculus OX=10090 GN=Comtd1 PE=1 SV=1	1	1	1	1	1	1	0	4.5	22.215	6.4935	0	0	0	1	1	0	1120200	740770	971630	1895900	886570	0
Q63ZW9	Copa protein	Copa	tr|Q63ZW9|Q63ZW9_MOUSE Copa protein (Fragment) OS=Mus musculus OX=10090 GN=Copa PE=2 SV=1;tr|Q8BTF0|Q8BTF0_MOUSE Coatomer subunit alpha OS=Mus musculus OX=10090 GN=Copa PE=2 SV=1;tr|F8WHL2|F8WHL2_MOUSE Coatomer subunit alpha OS=Mus musculus OX=10090 GN=Cop	4	0	2	2	3	2	2	5.1	127.23	31.312	0	1	1	3	2	2	0	71641	44091	174430	148160	158090
Q9JIF7	Coatomer subunit beta (Beta-coat protein) (Beta-COP)	Copb1 Copb	sp|Q9JIF7|COPB_MOUSE Coatomer subunit beta OS=Mus musculus OX=10090 GN=Copb1 PE=1 SV=1	2	2	2	2	2	2	2	2.4	107.06	16.314	0	1	1	1	1	2	306700	275290	172210	355580	303930	221230
O55029	Coatomer subunit beta' (Beta'-coat protein) (Beta'-COP) (p102)	Copb2	sp|O55029|COPB2_MOUSE Coatomer subunit beta OS=Mus musculus OX=10090 GN=Copb2 PE=1 SV=2	4	4	3	2	3	3	3	4.2	102.45	103.05	1	1	1	2	1	1	1287700	808330	499340	1455500	1010200	893830
D3Z315	Coatomer subunit epsilon (Epsilon-coat protein)	Cope	tr|D3Z315|D3Z315_MOUSE Coatomer subunit epsilon (Fragment) OS=Mus musculus OX=10090 GN=Cope PE=1 SV=1;sp|O89079|COPE_MOUSE Coatomer subunit epsilon OS=Mus musculus OX=10090 GN=Cope PE=1 SV=3;tr|E9Q6I5|E9Q6I5_MOUSE Coatomer subunit epsilon OS=Mus musculus O	2	1	1	1	1	2	1	18.5	25.37	18.829	0	0	0	1	2	1	470490	383640	476510	0	1049800	678090
Q9QZE5	Coatomer subunit gamma-1 (Gamma-1-coat protein) (Gamma-1-COP)	Copg1 Copg	sp|Q9QZE5|COPG1_MOUSE Coatomer subunit gamma-1 OS=Mus musculus OX=10090 GN=Copg1 PE=1 SV=1	5	2	3	1	3	4	3	8.7	97.512	34.603	1	2	0	2	3	1	413440	243650	187340	661290	1093600	290410
A2AQE4	COP9 signalosome complex subunit 2	Cops2	tr|A2AQE4|A2AQE4_MOUSE COP9 signalosome complex subunit 2 OS=Mus musculus OX=10090 GN=Cops2 PE=1 SV=1;tr|Q3UK65|Q3UK65_MOUSE COP9 signalosome complex subunit 2 OS=Mus musculus OX=10090 GN=Cops2 PE=2 SV=1;tr|Q3V3N6|Q3V3N6_MOUSE COP9 signalosome complex subu	2	2	1	2	1	2	1	8.7	46.913	13.201	2	0	0	1	1	1	467360	117460	459230	106370	369030	311760
Q3UQL2	COP9 signalosome complex subunit 3	Cops3	tr|Q3UQL2|Q3UQL2_MOUSE COP9 signalosome complex subunit 3 OS=Mus musculus OX=10090 GN=Cops3 PE=1 SV=1;sp|O88543|CSN3_MOUSE COP9 signalosome complex subunit 3 OS=Mus musculus OX=10090 GN=Cops3 PE=1 SV=3;tr|D3Z036|D3Z036_MOUSE COP9 signalosome complex subuni	2	1	2	2	2	2	2	5.4	47.832	20.311	1	2	2	2	2	2	755560	446810	676760	631010	537070	605350
F6QTS1	COP9 signalosome complex subunit 4	Cops4	tr|F6QTS1|F6QTS1_MOUSE COP9 signalosome complex subunit 4 (Fragment) OS=Mus musculus OX=10090 GN=Cops4 PE=1 SV=1;tr|Q14AI7|Q14AI7_MOUSE COP9 signalosome complex subunit 4 OS=Mus musculus OX=10090 GN=Cops4 PE=1 SV=1;sp|O88544|CSN4_MOUSE COP9 signalosome com	4	4	3	3	4	4	3	19	29.167	49.9	2	2	2	2	3	1	5274000	2457500	3376000	5948900	6098200	3875700
O35864	COP9 signalosome complex subunit 5 (SGN5) (Signalosome subunit 5) (EC 3.4.-.-) (Jun activation domain-binding protein 1) (Kip1 C-terminus-interacting protein 2)	Cops5 Csn5 Jab1 Kic2	sp|O35864|CSN5_MOUSE COP9 signalosome complex subunit 5 OS=Mus musculus OX=10090 GN=Cops5 PE=1 SV=3;tr|A0A087WQA8|A0A087WQA8_MOUSE COP9 signalosome complex subunit 5 (Fragment) OS=Mus musculus OX=10090 GN=Cops5 PE=1 SV=1;tr|Q3V0K7|Q3V0K7_MOUSE MPN domain-c	2	0	0	2	0	0	1	4.8	37.548	12.129	0	0	2	0	0	1	0	0	0	0	0	0
F6QK86	COP9 signalosome complex subunit 6	Cops6	tr|F6QK86|F6QK86_MOUSE COP9 signalosome complex subunit 6 (Fragment) OS=Mus musculus OX=10090 GN=Cops6 PE=1 SV=1;tr|D3Z0F5|D3Z0F5_MOUSE COP9 signalosome complex subunit 6 OS=Mus musculus OX=10090 GN=Cops6 PE=1 SV=1;tr|Q3UIT2|Q3UIT2_MOUSE COP9 signalosome c	2	2	2	2	1	2	0	12.3	13.462	10.655	1	0	0	1	1	0	3760200	3581600	3288200	2968200	1786700	0
Q8VBV7	COP9 signalosome complex subunit 8 (SGN8) (Signalosome subunit 8) (COP9 homolog) (JAB1-containing signalosome subunit 8)	Cops8 Csn8	sp|Q8VBV7|CSN8_MOUSE COP9 signalosome complex subunit 8 OS=Mus musculus OX=10090 GN=Cops8 PE=1 SV=1	3	2	2	3	2	2	2	23.9	23.255	42.499	2	3	4	2	2	2	3760400	3302100	4502300	4182600	4800500	4524300
Q542M2	Coatomer subunit zeta	Copz1	tr|Q542M2|Q542M2_MOUSE Coatomer subunit zeta OS=Mus musculus OX=10090 GN=Copz1 PE=1 SV=1;sp|P61924|COPZ1_MOUSE Coatomer subunit zeta-1 OS=Mus musculus OX=10090 GN=Copz1 PE=1 SV=1;tr|A0A2R8VJV3|A0A2R8VJV3_MOUSE Coatomer subunit zeta OS=Mus musculus OX=10090	2	2	1	2	1	1	2	16.4	20.198	24.46	2	2	1	1	1	1	3289100	1085200	3163500	1650900	1953000	3457500
Q3TLJ6	Ubiquinone biosynthesis O-methyltransferase, mitochondrial (3-demethylubiquinol 3-O-methyltransferase) (EC 2.1.1.64) (Polyprenyldihydroxybenzoate methyltransferase) (EC 2.1.1.114)	Coq3 COQ3	tr|Q3TLJ6|Q3TLJ6_MOUSE Ubiquinone biosynthesis O-methyltransferase, mitochondrial OS=Mus musculus OX=10090 GN=Coq3 PE=2 SV=1;tr|Q3UQM8|Q3UQM8_MOUSE Ubiquinone biosynthesis O-methyltransferase, mitochondrial OS=Mus musculus OX=10090 GN=Coq3 PE=2 SV=1;sp|Q8B	1	1	1	1	1	1	1	5.1	34.503	7.6566	1	1	1	1	1	1	0	0	0	520120	798230	0
Q3TYT1	5-demethoxyubiquinone hydroxylase, mitochondrial (DMQ hydroxylase) (EC 1.14.99.60) (Timing protein clk-1 homolog) (Ubiquinone biosynthesis monooxygenase COQ7)	Coq7 COQ7	tr|Q3TYT1|Q3TYT1_MOUSE 5-demethoxyubiquinone hydroxylase, mitochondrial OS=Mus musculus OX=10090 GN=Coq7 PE=1 SV=1;tr|A0A140LIF0|A0A140LIF0_MOUSE 5-demethoxyubiquinone hydroxylase, mitochondrial OS=Mus musculus OX=10090 GN=Coq7 PE=1 SV=1;sp|P97478|COQ7_MOU	1	1	1	1	1	1	1	3.3	37.68	8.1456	1	2	2	1	2	1	270500	276960	318140	563780	358570	422490
Q8K1Z0	Ubiquinone biosynthesis protein COQ9, mitochondrial	Coq9	sp|Q8K1Z0|COQ9_MOUSE Ubiquinone biosynthesis protein COQ9, mitochondrial OS=Mus musculus OX=10090 GN=Coq9 PE=1 SV=1;tr|F6SFF5|F6SFF5_MOUSE Ubiquinone biosynthesis protein (Fragment) OS=Mus musculus OX=10090 GN=Coq9 PE=1 SV=2;tr|A0A1D5RLE9|A0A1D5RLE9_MOUSE	2	1	1	1	1	2	2	6.7	35.082	11.998	0	0	0	0	0	1	902900	673340	819950	1524800	2823800	2155700
Q3U9K3	Coronin	Coro1a	tr|Q3U9K3|Q3U9K3_MOUSE Coronin OS=Mus musculus OX=10090 GN=Coro1a PE=2 SV=1;tr|Q3U232|Q3U232_MOUSE Coronin OS=Mus musculus OX=10090 GN=Coro1a PE=2 SV=1;tr|Q3U1N0|Q3U1N0_MOUSE Coronin OS=Mus musculus OX=10090 GN=Coro1a PE=1 SV=1;tr|Q3T9L1|Q3T9L1_MOUSE Coron	5	4	4	2	3	4	2	10.6	50.962	30.273	2	1	0	2	4	0	1607200	888590	472630	1618000	1920800	499230
D3YUG6	Coronin	Coro1b	tr|D3YUG6|D3YUG6_MOUSE Coronin (Fragment) OS=Mus musculus OX=10090 GN=Coro1b PE=1 SV=1;tr|A0A494B9Y4|A0A494B9Y4_MOUSE Coronin (Fragment) OS=Mus musculus OX=10090 GN=Coro1b PE=1 SV=1;tr|A2RS22|A2RS22_MOUSE Coronin OS=Mus musculus OX=10090 GN=Coro1b PE=1 SV=	1	0	0	0	1	1	1	6.4	19.154	6.1973	0	0	0	0	0	1	0	0	0	893910	1241100	0
Q5PPQ7	Coronin	Coro1c	tr|Q5PPQ7|Q5PPQ7_MOUSE Coronin OS=Mus musculus OX=10090 GN=Coro1c PE=2 SV=1;tr|Q3TF74|Q3TF74_MOUSE Coronin OS=Mus musculus OX=10090 GN=Coro1c PE=2 SV=1;tr|Q3TEU8|Q3TEU8_MOUSE Coronin OS=Mus musculus OX=10090 GN=Coro1c PE=2 SV=1;sp|Q9WUM4|COR1C_MOUSE Coroni	2	2	2	2	2	2	1	6.1	53.092	55.546	1	2	2	2	2	1	425920	732810	893970	615000	534530	261890
Q3U4G8	Coronin	Coro2a	tr|Q3U4G8|Q3U4G8_MOUSE Coronin OS=Mus musculus OX=10090 GN=Coro2a PE=2 SV=1;tr|B1AVH4|B1AVH4_MOUSE Coronin OS=Mus musculus OX=10090 GN=Coro2a PE=2 SV=1;tr|B1AVH5|B1AVH5_MOUSE Coronin OS=Mus musculus OX=10090 GN=Coro2a PE=1 SV=1;sp|Q8C0P5|COR2A_MOUSE Coroni	4	3	4	4	3	4	4	7.3	59.601	30.884	2	1	2	1	2	2	1607400	1148900	1027200	1889300	1400400	1741100
Q9D2V7	Coronin-7 (Crn7) (70 kDa WD repeat tumor rejection antigen homolog)	Coro7	sp|Q9D2V7|CORO7_MOUSE Coronin-7 OS=Mus musculus OX=10090 GN=Coro7 PE=1 SV=2	1	1	0	1	0	0	0	3.1	100.81	10.412	1	0	1	0	0	0	56231	0	188420	0	0	0
Q9CQI6	Coactosin-like protein	Cotl1 Clp	sp|Q9CQI6|COTL1_MOUSE Coactosin-like protein OS=Mus musculus OX=10090 GN=Cotl1 PE=1 SV=3;tr|Q544F6|Q544F6_MOUSE Cotl1 protein OS=Mus musculus OX=10090 GN=Cotl1 PE=1 SV=1	8	7	6	7	6	7	7	40.8	15.944	64.71	5	3	6	6	5	5	26906000	9619700	27539000	55324000	78026000	35351000
Q54AC6	Cox17p	COX17	tr|Q54AC6|Q54AC6_MOUSE Cox17p OS=Mus musculus OX=10090 GN=COX17 PE=1 SV=1;tr|Q3UJM3|Q3UJM3_MOUSE Uncharacterized protein OS=Mus musculus OX=10090 PE=2 SV=1;sp|P56394|COX17_MOUSE Cytochrome c oxidase copper chaperone OS=Mus musculus OX=10090 GN=Cox17 PE=1 S	1	1	1	1	1	1	1	25.4	6.784	11.925	1	1	0	1	1	0	2758300	3662100	4193800	8065100	4868000	4966700
Q7JD03	Cytochrome c oxidase subunit 2	COX2 Co2 COX1I COXII mt-Co2	tr|Q7JD03|Q7JD03_MOUSE Cytochrome c oxidase subunit 2 OS=Mus musculus domesticus OX=10092 GN=COX2 PE=3 SV=1;tr|Q7JCZ1|Q7JCZ1_MOUSE Cytochrome c oxidase subunit 2 OS=Mus musculus OX=10090 GN=mt-Co2 PE=1 SV=1;tr|Q5GA81|Q5GA81_MUSMM Cytochrome c oxidase subun	3	2	3	3	3	2	3	14.5	25.976	22.578	1	2	1	3	1	2	55379000	53806000	49399000	67121000	52930000	77675000
Q9MQW4	Cytochrome c oxidase subunit 3	COX3 Co3 COXIII mt-Co3	tr|Q9MQW4|Q9MQW4_MOUSE Cytochrome c oxidase subunit 3 OS=Mus musculus domesticus OX=10092 GN=COX3 PE=3 SV=1;tr|Q7JCX7|Q7JCX7_MOUSE Cytochrome c oxidase subunit 3 OS=Mus musculus OX=10090 GN=mt-Co3 PE=1 SV=1;tr|Q7JCA9|Q7JCA9_MOUSE Cytochrome c oxidase subun	1	1	1	1	1	1	1	5.4	29.922	13.525	2	1	3	1	2	3	33259000	137900000	42056000	72844000	51807000	56241000
A2RSV8	Cytochrome c oxidase subunit 4	Cox4i1	tr|A2RSV8|A2RSV8_MOUSE Cytochrome c oxidase subunit 4 OS=Mus musculus OX=10090 GN=Cox4i1 PE=1 SV=1;sp|P19783|COX41_MOUSE Cytochrome c oxidase subunit 4 isoform 1, mitochondrial OS=Mus musculus OX=10090 GN=Cox4i1 PE=1 SV=2	12	12	11	10	12	12	12	56.2	19.53	166.94	15	15	18	20	16	19	176890000	217720000	224150000	204210000	191100000	261600000
P12787	Cytochrome c oxidase subunit 5A, mitochondrial (Cytochrome c oxidase polypeptide Va)	Cox5a	sp|P12787|COX5A_MOUSE Cytochrome c oxidase subunit 5A, mitochondrial OS=Mus musculus OX=10090 GN=Cox5a PE=1 SV=2	7	7	7	7	7	7	7	35.6	16.101	131.19	11	7	10	9	10	10	421050000	393870000	495050000	494260000	311920000	444850000
Q9D881	Cytochrome c oxidase subunit 5B, mitochondrial (Cytochrome c oxidase polypeptide Vb)	Cox5b-ps Cox5b	tr|Q9D881|Q9D881_MOUSE Cytochrome c oxidase subunit 5B, mitochondrial OS=Mus musculus OX=10090 GN=Cox5b-ps PE=1 SV=1;sp|P19536|COX5B_MOUSE Cytochrome c oxidase subunit 5B, mitochondrial OS=Mus musculus OX=10090 GN=Cox5b PE=1 SV=1	8	8	7	8	8	7	8	42.6	13.847	91.923	10	11	8	11	10	11	690610000	522890000	624140000	567200000	437550000	557930000
Q9DCW5	Cytochrome c oxidase subunit (Cytochrome c oxidase polypeptide VIa)	Cox6a1	tr|Q9DCW5|Q9DCW5_MOUSE Cytochrome c oxidase subunit OS=Mus musculus OX=10090 GN=Cox6a1 PE=1 SV=1;sp|P43024|CX6A1_MOUSE Cytochrome c oxidase subunit 6A1, mitochondrial OS=Mus musculus OX=10090 GN=Cox6a1 PE=1 SV=2	2	2	2	2	2	2	2	40.2	12.483	44.464	4	4	3	1	1	4	2583100	4188400	2671700	15342000	1933700	2279900
P56391	Cytochrome c oxidase subunit 6B1 (Cytochrome c oxidase subunit VIb isoform 1) (COX VIb-1)	Cox6b1 Cox6b	sp|P56391|CX6B1_MOUSE Cytochrome c oxidase subunit 6B1 OS=Mus musculus OX=10090 GN=Cox6b1 PE=1 SV=2;tr|A0A140LIU3|A0A140LIU3_MOUSE Cytochrome c oxidase subunit 6B1 OS=Mus musculus OX=10090 GN=Cox6b1 PE=1 SV=1	7	6	3	6	7	6	4	70.9	10.071	43.083	4	1	2	2	2	0	33418000	13406000	30937000	36696000	26856000	28694000
V9GWZ7	Cytochrome c oxidase subunit 6B2	Cox6b2	tr|V9GWZ7|V9GWZ7_MOUSE Cytochrome c oxidase subunit 6B2 OS=Mus musculus OX=10090 GN=Cox6b2 PE=1 SV=1;tr|Q059Q8|Q059Q8_MOUSE Cytochrome c oxidase subunit OS=Mus musculus OX=10090 GN=Cox6b2 PE=1 SV=1;sp|Q80ZN9|CX6B2_MOUSE Cytochrome c oxidase subunit 6B2 OS=	5	5	4	5	4	3	5	47.4	9.3505	38.916	4	1	5	4	3	3	238690000	153310000	236710000	113360000	74483000	136190000
Q9CPQ1	Cytochrome c oxidase subunit 6C (Cytochrome c oxidase polypeptide VIc)	Cox6c	sp|Q9CPQ1|COX6C_MOUSE Cytochrome c oxidase subunit 6C OS=Mus musculus OX=10090 GN=Cox6c PE=1 SV=3	7	6	7	7	6	7	7	61.8	8.4689	126.03	5	5	6	4	7	6	359170000	247250000	344470000	256200000	220460000	325880000
Q792A4	Cox7ah	Cox7a1	tr|Q792A4|Q792A4_MOUSE Cox7ah OS=Mus musculus OX=10090 GN=Cox7a1 PE=1 SV=1;tr|A0A140LIU4|A0A140LIU4_MOUSE Cytochrome c oxidase subunit 7A1, mitochondrial OS=Mus musculus OX=10090 GN=Cox7a1 PE=1 SV=1;sp|P56392|CX7A1_MOUSE Cytochrome c oxidase subunit 7A1, m	1	1	1	1	1	1	1	16.2	8.9863	8.4128	1	1	1	1	1	1	2266500	1350600	2192700	1961400	1993000	1803500
P48771	Cytochrome c oxidase subunit 7A2, mitochondrial (Cytochrome c oxidase subunit VIIa-liver/heart) (Cytochrome c oxidase subunit VIIa-L)	Cox7a2 Cox7a3 Cox7al	sp|P48771|CX7A2_MOUSE Cytochrome c oxidase subunit 7A2, mitochondrial OS=Mus musculus OX=10090 GN=Cox7a2 PE=1 SV=2	2	2	2	2	2	2	2	27.7	9.2908	15.128	4	3	3	3	4	3	478520000	409190000	498750000	179660000	323100000	417160000
Q5FW98	Cytochrome c oxidase subunit VIIb	Cox7b	tr|Q5FW98|Q5FW98_MOUSE Cytochrome c oxidase subunit VIIb OS=Mus musculus OX=10090 GN=Cox7b PE=2 SV=1;sp|P56393|COX7B_MOUSE Cytochrome c oxidase subunit 7B, mitochondrial OS=Mus musculus OX=10090 GN=Cox7b PE=1 SV=1	1	1	1	1	1	1	0	10	9.0113	6.557	1	1	1	1	1	0	13613000	8437300	17409000	21493000	15289000	0
Q9D2H1	Cytochrome c oxidase subunit 7B2 (Cytochrome c oxidase subunit VIIb2)	Cox7b2	tr|Q9D2H1|Q9D2H1_MOUSE Cytochrome c oxidase subunit 7B2 OS=Mus musculus OX=10090 GN=Cox7b2 PE=2 SV=2	1	1	1	1	1	1	1	8.5	9.4411	6.8972	1	1	1	1	1	1	307960000	178980000	310460000	216110000	160440000	262750000
P17665	Cytochrome c oxidase subunit 7C, mitochondrial (Cytochrome c oxidase polypeptide VIIc)	Cox7c Cox7c1	sp|P17665|COX7C_MOUSE Cytochrome c oxidase subunit 7C, mitochondrial OS=Mus musculus OX=10090 GN=Cox7c PE=1 SV=1	2	2	2	2	2	2	2	28.6	7.3325	19.31	2	2	2	2	1	2	207620000	145190000	180110000	102720000	77888000	109690000
E9PZD8	Ceruloplasmin	Cp	tr|E9PZD8|E9PZD8_MOUSE Ceruloplasmin OS=Mus musculus OX=10090 GN=Cp PE=1 SV=1;sp|Q61147|CERU_MOUSE Ceruloplasmin OS=Mus musculus OX=10090 GN=Cp PE=1 SV=2;tr|G3X9T8|G3X9T8_MOUSE Ceruloplasmin OS=Mus musculus OX=10090 GN=Cp PE=1 SV=1;tr|G3X8Q5|G3X8Q5_MOUSE C	4	2	2	2	3	3	4	3.8	124.21	25.484	0	1	0	2	2	1	1230800	954260	1173700	1828300	2206200	1394800
B2RQW9	Carboxypeptidase A5	Cpa5	tr|B2RQW9|B2RQW9_MOUSE Carboxypeptidase A5 OS=Mus musculus OX=10090 GN=Cpa5 PE=2 SV=1;sp|Q8R4H4|CBPA5_MOUSE Carboxypeptidase A5 OS=Mus musculus OX=10090 GN=Cpa5 PE=2 SV=1;tr|E9PYY7|E9PYY7_MOUSE Carboxypeptidase A5 OS=Mus musculus OX=10090 GN=Cpa5 PE=3 SV=1	6	5	4	5	5	4	4	11.2	49.151	35.646	3	3	3	2	1	3	7753700	6613600	6455700	4057300	3503700	6320700
Q80V42	Carboxypeptidase M (CPM) (EC 3.4.17.12)	Cpm	sp|Q80V42|CBPM_MOUSE Carboxypeptidase M OS=Mus musculus OX=10090 GN=Cpm PE=1 SV=2	1	0	0	0	0	1	0	2.9	50.555	6.7019	0	0	0	0	1	0	0	0	0	0	0	0
Q9WVJ3	Carboxypeptidase Q (EC 3.4.17.-) (Hematopoietic lineage switch 2) (Plasma glutamate carboxypeptidase)	Cpq Hls2 Pgcp	sp|Q9WVJ3|CBPQ_MOUSE Carboxypeptidase Q OS=Mus musculus OX=10090 GN=Cpq PE=1 SV=1;tr|A0A2I3BS14|A0A2I3BS14_MOUSE Carboxypeptidase Q (Fragment) OS=Mus musculus OX=10090 GN=Cpq PE=1 SV=1;tr|Q3U496|Q3U496_MOUSE Uncharacterized protein OS=Mus musculus OX=10090	6	4	5	5	3	6	5	16.4	51.813	61.154	3	4	3	1	6	3	13684000	8450400	11480000	13531000	17215000	12915000
Q7TQD5	Carnitine O-palmitoyltransferase (EC 2.3.1.21)	Cpt1a	tr|Q7TQD5|Q7TQD5_MOUSE Carnitine O-palmitoyltransferase OS=Mus musculus OX=10090 GN=Cpt1a PE=1 SV=1;tr|Q3UGT1|Q3UGT1_MOUSE Carnitine O-palmitoyltransferase OS=Mus musculus OX=10090 GN=Cpt1a PE=2 SV=1;tr|A8ASF5|A8ASF5_MOUSE Carnitine O-palmitoyltransferase	2	0	2	1	2	2	0	3.6	88.25	17.992	0	1	0	1	3	0	0	241080	89352	220180	594320	0
Q3UN55	Carn_acyltransf domain-containing protein	Cpt2	tr|Q3UN55|Q3UN55_MOUSE Carn_acyltransf domain-containing protein OS=Mus musculus OX=10090 GN=Cpt2 PE=2 SV=1;sp|P52825|CPT2_MOUSE Carnitine O-palmitoyltransferase 2, mitochondrial OS=Mus musculus OX=10090 GN=Cpt2 PE=1 SV=2	1	1	1	1	0	1	1	29.6	73.964	216.9	16	20	18	11	17	17	10797000	11120000	12455000	9971800	9405600	14143000
Q3UDA8	Carn_acyltransf domain-containing protein	Cpt2	tr|Q3UDA8|Q3UDA8_MOUSE Carn_acyltransf domain-containing protein OS=Mus musculus OX=10090 GN=Cpt2 PE=2 SV=1	1	1	1	1	1	1	1	29.6	73.923	5.9549	1	1	1	1	0	1	0	145880	191480	237040	126920	159430
Q9D3S9	Probable serine carboxypeptidase CPVL (EC 3.4.16.-)	Cpvl	sp|Q9D3S9|CPVL_MOUSE Probable serine carboxypeptidase CPVL OS=Mus musculus OX=10090 GN=Cpvl PE=2 SV=2;tr|B7ZN25|B7ZN25_MOUSE Carboxypeptidase OS=Mus musculus OX=10090 GN=Cpvl PE=2 SV=1	6	5	6	6	5	4	6	11.3	54.762	44.138	3	3	6	2	2	5	2106900	2885200	4168200	3171000	1501400	4655100
E9Q3Y7	Capping protein-inhibiting regulator of actin dynamics (Cancer-related regulator of actin dynamics)	Cracd Crad Kiaa1211	tr|E9Q3Y7|E9Q3Y7_MOUSE Capping protein-inhibiting regulator of actin dynamics OS=Mus musculus OX=10090 GN=Cracd PE=1 SV=1;tr|E9Q5L4|E9Q5L4_MOUSE Capping protein-inhibiting regulator of actin dynamics OS=Mus musculus OX=10090 GN=Cracd PE=1 SV=1;tr|A0A5F8MPP	1	0	1	0	1	1	1	1.2	142.54	5.9948	0	0	0	0	1	0	0	15946	0	29205	31783	25373
H7BX88	Carnitine O-acetyltransferase	Crat	tr|H7BX88|H7BX88_MOUSE Carnitine O-acetyltransferase OS=Mus musculus OX=10090 GN=Crat PE=1 SV=1;sp|P47934|CACP_MOUSE Carnitine O-acetyltransferase OS=Mus musculus OX=10090 GN=Crat PE=1 SV=3	22	19	20	21	22	21	20	37	68.644	308.85	32	30	34	29	26	33	174760000	146630000	179380000	137460000	98370000	153820000
Q9CYA0	Protein disulfide isomerase Creld2 (EC 5.3.4.1) (Cysteine-rich with EGF-like domain protein 2)	Creld2	sp|Q9CYA0|CREL2_MOUSE Protein disulfide isomerase Creld2 OS=Mus musculus OX=10090 GN=Creld2 PE=1 SV=1	3	2	2	2	3	2	2	10	38.219	42.396	1	1	1	1	2	2	4923700	3065800	3356800	5194700	4930400	3636200
Q6P3B4	Cysteine-rich protein 1 (Intestinal)	Crip1	tr|Q6P3B4|Q6P3B4_MOUSE Cysteine-rich protein 1 (Intestinal) OS=Mus musculus OX=10090 GN=Crip1 PE=2 SV=1;tr|A0A0G2JEK2|A0A0G2JEK2_MOUSE Cysteine-rich protein 1 OS=Mus musculus OX=10090 GN=Crip1 PE=1 SV=1;sp|P63254|CRIP1_MOUSE Cysteine-rich protein 1 OS=Mus	4	4	3	4	4	4	4	51.9	8.6258	28.189	0	1	3	4	5	2	6677600	2604400	4337400	8907100	13645000	11389000
Q545H0	ShKT domain-containing protein	Crisp1	tr|Q545H0|Q545H0_MOUSE ShKT domain-containing protein OS=Mus musculus OX=10090 GN=Crisp1 PE=2 SV=1;sp|Q03401|CRIS1_MOUSE Cysteine-rich secretory protein 1 OS=Mus musculus OX=10090 GN=Crisp1 PE=2 SV=1;tr|Q91XA3|Q91XA3_MOUSE Cysteine-rich secretory protein 1	10	9	7	7	10	9	10	31.1	27.679	160.47	31	25	30	38	50	42	281850000	228330000	251480000	366320000	421980000	280080000
Q3TXY0	Amidohydro-rel domain-containing protein	Crmp1	tr|Q3TXY0|Q3TXY0_MOUSE Amidohydro-rel domain-containing protein (Fragment) OS=Mus musculus OX=10090 GN=Crmp1 PE=2 SV=1;tr|Q6P1J1|Q6P1J1_MOUSE Crmp1 protein OS=Mus musculus OX=10090 GN=Crmp1 PE=1 SV=1;sp|P97427|DPYL1_MOUSE Dihydropyrimidinase-related protei	3	0	1	3	0	1	0	19.4	70.245	26.881	0	2	4	0	0	0	0	343370	1180800	0	62250	0
P63154	Crooked neck-like protein 1 (Crooked neck homolog)	Crnkl1	sp|P63154|CRNL1_MOUSE Crooked neck-like protein 1 OS=Mus musculus OX=10090 GN=Crnkl1 PE=1 SV=1	1	1	1	1	1	1	1	1.6	83.415	6.3156	0	1	2	1	1	1	5111300	6405900	5483300	5563300	5455800	3632500
Q9DC50	Peroxisomal carnitine O-octanoyltransferase (COT) (EC 2.3.1.137)	Crot Cot	sp|Q9DC50|OCTC_MOUSE Peroxisomal carnitine O-octanoyltransferase OS=Mus musculus OX=10090 GN=Crot PE=1 SV=1;tr|Q3V3N1|Q3V3N1_MOUSE Carn_acyltransf domain-containing protein OS=Mus musculus OX=10090 GN=Crot PE=2 SV=1	7	4	4	5	7	7	5	13.1	70.264	60.857	3	2	2	5	6	2	2051800	1699800	2033600	3568400	3412700	2180600
Q4VC42	Aim1 protein	Crybg1 Aim1	tr|Q4VC42|Q4VC42_MOUSE Aim1 protein (Fragment) OS=Mus musculus OX=10090 GN=Crybg1 PE=2 SV=2;tr|E9PVP1|E9PVP1_MOUSE Crystallin beta-gamma domain-containing 1 OS=Mus musculus OX=10090 GN=Crybg1 PE=1 SV=1;tr|A0A0G2JG52|A0A0G2JG52_MOUSE Crystallin beta-gamma d	1	0	0	1	1	0	0	1.5	110.95	5.9143	0	0	0	1	0	0	0	0	9404.8	12671	0	0
A3RLD5	Gamma-crystallin C (GammaCins-crystallin splice variant)	Crygc	tr|A3RLD5|A3RLD5_MOUSE Gamma-crystallin C OS=Mus musculus OX=10090 GN=Crygc PE=2 SV=1;tr|A3RLD4|A3RLD4_MOUSE GammaC-crystallin OS=Mus musculus OX=10090 GN=Crygc PE=2 SV=1;sp|Q61597|CRGC_MOUSE Gamma-crystallin C OS=Mus musculus OX=10090 GN=Crygc PE=1 SV=3;s	4	1	2	2	3	3	3	19.4	21.045	23.34	1	0	2	2	5	0	1310900	1486000	1993600	4394800	5282900	2630200
A7VMV2	L-gulonate 3-dehydrogenase (EC 1.1.1.45)	Cryl1 gul3dh	tr|A7VMV2|A7VMV2_MOUSE L-gulonate 3-dehydrogenase OS=Mus musculus OX=10090 GN=Cryl1 PE=1 SV=1;sp|Q99KP3|CRYL1_MOUSE Lambda-crystallin homolog OS=Mus musculus OX=10090 GN=Cryl1 PE=1 SV=3	2	1	1	0	0	1	1	8.8	35.208	19.378	1	0	0	0	1	1	464140	337470	0	0	0	442140
Q3UPX0	Ketimine reductase mu-crystallin (EC 1.5.1.25) (NADP-regulated thyroid-hormone-binding protein)	Crym	tr|Q3UPX0|Q3UPX0_MOUSE Ketimine reductase mu-crystallin OS=Mus musculus OX=10090 GN=Crym PE=1 SV=1;sp|O54983|CRYM_MOUSE Ketimine reductase mu-crystallin OS=Mus musculus OX=10090 GN=Crym PE=1 SV=1	4	1	1	4	1	0	1	35.1	33.523	28.191	1	1	5	0	0	0	433140	405560	1826900	166650	0	104370
Q80XR3	Crystallin, zeta	Cryz	tr|Q80XR3|Q80XR3_MOUSE Crystallin, zeta OS=Mus musculus OX=10090 GN=Cryz PE=2 SV=1;sp|P47199|QOR_MOUSE Quinone oxidoreductase OS=Mus musculus OX=10090 GN=Cryz PE=1 SV=1;tr|Q3UYY0|Q3UYY0_MOUSE PKS_ER domain-containing protein OS=Mus musculus OX=10090 GN=Cry	6	5	3	5	6	4	4	27.8	35.367	61.748	3	1	1	4	4	2	1055300	617030	1137400	1725400	599520	1138300
Q3UZ08	Alcohol dehydrogenase	Cryzl2 BC026585	tr|Q3UZ08|Q3UZ08_MOUSE Uncharacterized protein (Fragment) OS=Mus musculus OX=10090 GN=Cryzl2 PE=2 SV=1;tr|A0A0A6YXW5|A0A0A6YXW5_MOUSE Quinone oxidoreductase-like protein 2 (Fragment) OS=Mus musculus OX=10090 GN=Cryzl2 PE=1 SV=1;tr|A0A0A6YWV6|A0A0A6YWV6_MOU	1	0	0	0	0	1	0	15.5	8.1164	6.9523	0	0	0	0	1	0	0	0	0	0	1755700	0
Q9CZU6	Citrate synthase, mitochondrial (EC 2.3.3.1) (Citrate (Si)-synthase)	Cs	sp|Q9CZU6|CISY_MOUSE Citrate synthase, mitochondrial OS=Mus musculus OX=10090 GN=Cs PE=1 SV=1;tr|Q0QEL9|Q0QEL9_MOUSE Citrate synthase (Fragment) OS=Mus musculus OX=10090 GN=Cs PE=2 SV=1	10	9	10	10	10	9	10	30.6	51.736	194.83	13	18	15	15	16	16	367060000	278370000	362520000	215800000	178450000	300080000
F6ZEW4	Exportin-2	Cse1l	tr|F6ZEW4|F6ZEW4_MOUSE Exportin-2 (Fragment) OS=Mus musculus OX=10090 GN=Cse1l PE=1 SV=1;sp|Q9ERK4|XPO2_MOUSE Exportin-2 OS=Mus musculus OX=10090 GN=Cse1l PE=1 SV=1;tr|E9Q1T9|E9Q1T9_MOUSE Exportin-2 OS=Mus musculus OX=10090 GN=Cse1l PE=1 SV=1	5	2	3	2	3	4	4	8.5	74.406	33.485	2	3	2	0	2	3	475670	399560	185830	538130	469570	350840
Q9DAM4	Citrate synthase	Csl	tr|Q9DAM4|Q9DAM4_MOUSE Citrate synthase OS=Mus musculus OX=10090 GN=Csl PE=2 SV=1;tr|Q80X68|Q80X68_MOUSE Citrate synthase OS=Mus musculus OX=10090 GN=Csl PE=1 SV=1	10	10	10	10	9	10	10	35.8	52.353	97.115	9	9	12	7	9	7	122430000	83691000	129130000	60851000	51374000	96940000
H7BXB1	Casein kinase I isoform alpha	Csnk1a1	tr|H7BXB1|H7BXB1_MOUSE Casein kinase I isoform alpha OS=Mus musculus OX=10090 GN=Csnk1a1 PE=1 SV=1;tr|Q6PJ87|Q6PJ87_MOUSE Casein kinase 1, alpha 1 OS=Mus musculus OX=10090 GN=Csnk1a1 PE=2 SV=1;tr|Q3U844|Q3U844_MOUSE Protein kinase domain-containing protein	8	7	7	8	8	8	8	29.3	38.559	74.127	6	9	10	8	9	9	9557900	11133000	10128000	9438500	7339500	11296000
Q99K78	Non-specific serine/threonine protein kinase (EC 2.7.11.1)	Csnk1g2	tr|Q99K78|Q99K78_MOUSE Non-specific serine/threonine protein kinase OS=Mus musculus OX=10090 GN=Csnk1g2 PE=1 SV=1;tr|A0A494BAP2|A0A494BAP2_MOUSE Non-specific serine/threonine protein kinase OS=Mus musculus OX=10090 GN=Csnk1g3 PE=1 SV=1;sp|Q8BVP5|KC1G2_MOUS	3	1	3	2	2	2	2	6.8	50.356	19.304	1	3	2	1	1	2	365590	795950	296970	853900	725180	936190
Q61177	Casein kinase II alpha subunit	Csnk2a1	tr|Q61177|Q61177_MOUSE Casein kinase II alpha subunit OS=Mus musculus OX=10090 GN=Csnk2a1 PE=1 SV=1;sp|Q60737|CSK21_MOUSE Casein kinase II subunit alpha OS=Mus musculus OX=10090 GN=Csnk2a1 PE=1 SV=2;tr|Q9D0E8|Q9D0E8_MOUSE Protein kinase domain-containing p	6	5	5	5	5	6	5	20.5	45.179	56.579	5	4	4	5	5	5	2135400	2273600	2124600	2322400	1967900	2269200
Q8BPF9	Protein kinase domain-containing protein	Csnk2a2	tr|Q8BPF9|Q8BPF9_MOUSE Protein kinase domain-containing protein OS=Mus musculus OX=10090 GN=Csnk2a2 PE=2 SV=1;tr|Q545V8|Q545V8_MOUSE Protein kinase domain-containing protein OS=Mus musculus OX=10090 GN=Csnk2a2 PE=1 SV=1;sp|O54833|CSK22_MOUSE Casein kinase	9	8	9	9	8	7	8	31.4	41.171	96.168	10	12	12	13	10	11	7516200	12693000	9962700	9580400	8024800	12757000
G3UZA4	Casein kinase II subunit beta (CK II beta)	Csnk2b	tr|G3UZA4|G3UZA4_MOUSE Casein kinase II subunit beta (Fragment) OS=Mus musculus OX=10090 GN=Csnk2b PE=1 SV=8;tr|N0E462|N0E462_MOUSE Casein kinase II subunit beta OS=Mus musculus OX=10090 GN=Csnk2b PE=2 SV=1;tr|G3UZJ5|G3UZJ5_MOUSE Casein kinase II subunit b	2	1	2	2	2	2	2	18	14.279	46.698	1	1	1	1	2	2	11819000	14499000	7168800	19161000	17212000	15169000
A0A087WRQ0	Centrosome and spindle pole-associated protein 1	Cspp1	tr|A0A087WRQ0|A0A087WRQ0_MOUSE Centrosome and spindle pole-associated protein 1 (Fragment) OS=Mus musculus OX=10090 GN=Cspp1 PE=1 SV=1;sp|B2RX88|CSPP1_MOUSE Centrosome and spindle pole associated protein 1 OS=Mus musculus OX=10090 GN=Cspp1 PE=1 SV=2	2	0	2	1	0	1	1	30.5	11.343	18.867	0	2	1	0	1	1	0	0	0	0	0	1618300
Q4FJX4	Csrp1 protein	Csrp1	tr|Q4FJX4|Q4FJX4_MOUSE Csrp1 protein OS=Mus musculus OX=10090 GN=Csrp1 PE=1 SV=1;sp|P97315|CSRP1_MOUSE Cysteine and glycine-rich protein 1 OS=Mus musculus OX=10090 GN=Csrp1 PE=1 SV=3	4	4	4	3	4	4	4	33.2	20.583	133.92	5	5	4	3	7	4	4875400	4303400	2799200	3247200	6813400	3969600
Q80ZN5	Cystatin-13 (Cystatin-T)	Cst13 Cymg1	sp|Q80ZN5|CST13_MOUSE Cystatin-13 OS=Mus musculus OX=10090 GN=Cst13 PE=1 SV=1	1	1	1	1	1	1	1	6.4	16.825	7.1042	0	0	0	1	0	1	5837900	4905600	6494500	4222200	3577300	4815200
A2APX3	Cystatin-C	Cst3	tr|A2APX3|A2APX3_MOUSE Cystatin-C (Fragment) OS=Mus musculus OX=10090 GN=Cst3 PE=1 SV=1;tr|Q3U5K7|Q3U5K7_MOUSE Cystatin domain-containing protein (Fragment) OS=Mus musculus OX=10090 GN=Cst3 PE=2 SV=1;tr|Q9EPX9|Q9EPX9_MOUSE Cystatin C OS=Mus musculus OX=100	2	2	1	1	1	2	2	27.5	11.141	41.995	2	1	1	1	2	1	5382800	2572000	3763500	3317500	6739400	5760800
Q62426	Cystatin-B (Stefin-B)	Cstb Cst6 Stfb	sp|Q62426|CYTB_MOUSE Cystatin-B OS=Mus musculus OX=10090 GN=Cstb PE=1 SV=1	2	1	1	1	0	2	1	32.7	11.045	14.367	1	1	0	0	3	0	3994500	3919800	1745000	0	2920900	2501800
B3V097	BetaCstF-64 variant 3	Cstf2	tr|B3V097|B3V097_MOUSE BetaCstF-64 variant 3 OS=Mus musculus OX=10090 GN=Cstf2 PE=2 SV=1;sp|Q8BIQ5|CSTF2_MOUSE Cleavage stimulation factor subunit 2 OS=Mus musculus OX=10090 GN=Cstf2 PE=1 SV=2;tr|A2AEK1|A2AEK1_MOUSE AlphaCstF-64 variant 4 OS=Mus musculus O	3	0	1	1	2	3	1	6	66.424	18.165	0	0	0	0	1	1	0	247790	383120	707270	1049400	313350
E9Q0T4	C-terminal-binding protein 2	Ctbp2	tr|E9Q0T4|E9Q0T4_MOUSE C-terminal-binding protein 2 (Fragment) OS=Mus musculus OX=10090 GN=Ctbp2 PE=1 SV=8;tr|E9PWQ9|E9PWQ9_MOUSE C-terminal-binding protein 2 (Fragment) OS=Mus musculus OX=10090 GN=Ctbp2 PE=1 SV=1;tr|A0A0J9YUM4|A0A0J9YUM4_MOUSE C-terminal-	2	2	0	2	0	0	0	9.7	19.578	13.771	2	0	2	0	0	0	3738700	0	3108800	0	0	0
Q102J0	Di-N-acetylchitobiase	Ctbs	tr|Q102J0|Q102J0_MOUSE Di-N-acetylchitobiase OS=Mus musculus OX=10090 GN=Ctbs PE=2 SV=1;sp|Q8R242|DIAC_MOUSE Di-N-acetylchitobiase OS=Mus musculus OX=10090 GN=Ctbs PE=1 SV=2	1	0	0	0	0	1	0	3.6	41.295	6.6079	0	0	0	0	1	0	0	0	0	0	0	0
Q8VCN5	Cystathionine gamma-lyase (CGL) (CSE) (EC 4.4.1.1) (Cysteine desulfhydrase) (Cysteine-protein sulfhydrase) (Gamma-cystathionase) (Homocysteine desulfhydrase) (EC 4.4.1.2)	Cth	sp|Q8VCN5|CGL_MOUSE Cystathionine gamma-lyase OS=Mus musculus OX=10090 GN=Cth PE=1 SV=1	5	2	1	2	4	3	2	14.1	43.567	34.311	1	0	1	3	2	1	821660	210930	555650	662720	1704000	656550
Q545R0	Catenin (Cadherin associated protein), alpha 1	Ctnna1	tr|Q545R0|Q545R0_MOUSE Catenin (Cadherin associated protein), alpha 1 OS=Mus musculus OX=10090 GN=Ctnna1 PE=1 SV=1;tr|Q3TGQ3|Q3TGQ3_MOUSE Uncharacterized protein OS=Mus musculus OX=10090 GN=Ctnna1 PE=2 SV=1;sp|P26231|CTNA1_MOUSE Catenin alpha-1 OS=Mus musc	9	7	6	5	4	7	7	11.1	100.11	56.671	5	3	2	2	2	3	2006100	1165600	1306000	1028800	1610900	1551100
Q3UZT7	Catenin beta-1	Ctnnb1	tr|Q3UZT7|Q3UZT7_MOUSE Uncharacterized protein OS=Mus musculus OX=10090 GN=Ctnnb1 PE=2 SV=1;sp|Q02248|CTNB1_MOUSE Catenin beta-1 OS=Mus musculus OX=10090 GN=Ctnnb1 PE=1 SV=1;tr|E9Q6A9|E9Q6A9_MOUSE Catenin beta-1 OS=Mus musculus OX=10090 GN=Ctnnb1 PE=1 SV=1	8	7	4	4	6	6	7	16	85.496	92.442	3	0	1	4	6	6	2245200	987690	1480200	2203600	2588300	1920900
Q3UJX2	DUF1716 domain-containing protein	Ctnnbl1	tr|Q3UJX2|Q3UJX2_MOUSE DUF1716 domain-containing protein OS=Mus musculus OX=10090 GN=Ctnnbl1 PE=2 SV=1;tr|Q3UKS4|Q3UKS4_MOUSE DUF1716 domain-containing protein OS=Mus musculus OX=10090 GN=Ctnnbl1 PE=2 SV=1;sp|Q9CWL8|CTBL1_MOUSE Beta-catenin-like protein 1	1	0	0	0	1	1	0	1.4	65.038	6.0357	0	0	0	1	1	0	0	0	0	0	0	0
P30999	Catenin delta-1 (Cadherin-associated Src substrate) (CAS) (p120 catenin) (p120(ctn)) (p120(cas))	Ctnnd1 Catns Kiaa0384	sp|P30999|CTND1_MOUSE Catenin delta-1 OS=Mus musculus OX=10090 GN=Ctnnd1 PE=1 SV=2;tr|E9Q8Z8|E9Q8Z8_MOUSE Catenin delta-1 OS=Mus musculus OX=10090 GN=Ctnnd1 PE=1 SV=1;tr|E9Q8Z6|E9Q8Z6_MOUSE Catenin delta-1 OS=Mus musculus OX=10090 GN=Ctnnd1 PE=1 SV=1;tr|E9	7	4	5	5	6	5	5	9.4	104.92	55.785	2	3	0	5	3	1	831380	489320	342740	1041900	853430	457460
Q9D2D1	Carboxypeptidase (EC 3.4.16.-)	Ctsa Ppgb	tr|Q9D2D1|Q9D2D1_MOUSE Carboxypeptidase OS=Mus musculus OX=10090 GN=Ctsa PE=2 SV=1;tr|Q544R6|Q544R6_MOUSE Carboxypeptidase OS=Mus musculus OX=10090 GN=Ctsa PE=1 SV=1;tr|G3X8T3|G3X8T3_MOUSE Carboxypeptidase OS=Mus musculus OX=10090 GN=Ctsa PE=1 SV=1;sp|P166	2	2	2	2	1	2	2	4.6	53.829	13.88	1	1	1	1	2	2	461440	414300	320900	696190	734850	513410
Q6LAF6	Cathepsin B	Ctsb	tr|Q6LAF6|Q6LAF6_MOUSE Cathepsin B (Fragment) OS=Mus musculus OX=10090 GN=Ctsb PE=2 SV=1;tr|Q3TVS6|Q3TVS6_MOUSE Cathepsin B OS=Mus musculus OX=10090 GN=Ctsb PE=2 SV=1;tr|Q3TC17|Q3TC17_MOUSE Cathepsin B OS=Mus musculus OX=10090 GN=Ctsb PE=2 SV=1;sp|P10605|C	2	2	2	2	2	2	2	10.8	20.923	15.93	0	0	0	1	1	2	3567600	3829700	3138900	4590500	5743400	3182200
P18242	Cathepsin D (EC 3.4.23.5)	Ctsd	sp|P18242|CATD_MOUSE Cathepsin D OS=Mus musculus OX=10090 GN=Ctsd PE=1 SV=1;tr|Q3TWD0|Q3TWD0_MOUSE Cathepsin D OS=Mus musculus OX=10090 GN=Ctsd PE=2 SV=1;tr|Q3UCD9|Q3UCD9_MOUSE Cathepsin D OS=Mus musculus OX=10090 GN=Ctsd PE=1 SV=1;tr|Q3UCW4|Q3UCW4_MOUSE C	8	7	8	6	8	7	5	20.5	44.953	63.805	3	5	2	6	5	1	17141000	9876200	10185000	21313000	29698000	11053000
P49935	Pro-cathepsin H (Cathepsin B3) (Cathepsin BA) [Cleaved into: Cathepsin H mini chain; Cathepsin H (EC 3.4.22.16); Cathepsin H heavy chain; Cathepsin H light chain]	Ctsh	sp|P49935|CATH_MOUSE Pro-cathepsin H OS=Mus musculus OX=10090 GN=Ctsh PE=1 SV=2;tr|A0A087WR20|A0A087WR20_MOUSE Pro-cathepsin H (Fragment) OS=Mus musculus OX=10090 GN=Ctsh PE=1 SV=6;tr|Q922Q7|Q922Q7_MOUSE Cathepsin H OS=Mus musculus OX=10090 GN=Ctsh PE=2 SV	5	3	3	3	4	5	3	18.3	37.17	31.778	2	1	2	4	4	2	3838700	3124500	2583600	5371300	7863400	4707900
A0A1Y7VNQ4	Procathepsin L	Ctsl	tr|A0A1Y7VNQ4|A0A1Y7VNQ4_MOUSE Procathepsin L (Fragment) OS=Mus musculus OX=10090 GN=Ctsl PE=1 SV=1;tr|A0A1Y7VNM3|A0A1Y7VNM3_MOUSE Procathepsin L (Fragment) OS=Mus musculus OX=10090 GN=Ctsl PE=1 SV=1;tr|Q3UWH6|Q3UWH6_MOUSE Uncharacterized protein (Fragment	1	1	1	1	1	1	1	5.5	18.873	6.4657	1	1	1	1	1	0	911290	0	0	1317600	1491900	1354400
Q9ES94	Cathepsin X (EC 3.4.18.1)	Ctsz	tr|Q9ES94|Q9ES94_MOUSE Cathepsin X OS=Mus musculus OX=10090 GN=Ctsz PE=2 SV=1;tr|Q545I6|Q545I6_MOUSE Cathepsin X OS=Mus musculus OX=10090 GN=Ctsz PE=1 SV=1;sp|Q9WUU7|CATZ_MOUSE Cathepsin Z OS=Mus musculus OX=10090 GN=Ctsz PE=1 SV=1	1	0	1	0	0	1	0	3.3	34.175	6.3691	0	1	0	0	1	0	0	0	0	0	0	0
Q921L6	Cttn protein (Src substrate cortactin)	Cttn	tr|Q921L6|Q921L6_MOUSE Cttn protein OS=Mus musculus OX=10090 GN=Cttn PE=1 SV=1;tr|Q8BNA5|Q8BNA5_MOUSE SH3 domain-containing protein OS=Mus musculus OX=10090 GN=Cttn PE=2 SV=1;sp|Q60598|SRC8_MOUSE Src substrate cortactin OS=Mus musculus OX=10090 GN=Cttn PE=	7	6	4	4	6	6	6	13.2	57.086	52.173	5	3	3	3	6	5	3074400	773770	1439300	6667900	3020700	2160600
Q9D725	Copper homeostasis protein cutC homolog	Cutc	tr|Q9D725|Q9D725_MOUSE Copper homeostasis protein cutC homolog OS=Mus musculus OX=10090 GN=Cutc PE=2 SV=1;tr|F8WHX2|F8WHX2_MOUSE Copper homeostasis protein cutC homolog OS=Mus musculus OX=10090 GN=Cutc PE=1 SV=1;sp|Q9D8X1|CUTC_MOUSE Copper homeostasis prot	6	5	3	6	4	5	5	23.3	27.873	40.108	3	3	4	1	6	2	9892800	6743700	9336200	9210800	7991100	9138100
P70412	CUB and zona pellucida-like domain-containing protein 1 (CUB and ZP domain-containing protein 1) (Integral membrane-associated protein 1)	Cuzd1 Itmap1	sp|P70412|CUZD1_MOUSE CUB and zona pellucida-like domain-containing protein 1 OS=Mus musculus OX=10090 GN=Cuzd1 PE=1 SV=3	12	11	11	11	12	12	12	22.1	68.194	200.64	13	10	9	14	14	10	144370000	90389000	80618000	97389000	84463000	73433000
A0A1L1SVD8	Spliceosome-associated protein CWC15 homolog	Cwc15	tr|A0A1L1SVD8|A0A1L1SVD8_MOUSE Spliceosome-associated protein CWC15 homolog (Fragment) OS=Mus musculus OX=10090 GN=Cwc15 PE=1 SV=1;sp|Q9JHS9|CWC15_MOUSE Spliceosome-associated protein CWC15 homolog OS=Mus musculus OX=10090 GN=Cwc15 PE=1 SV=1	1	1	0	0	0	0	1	13.9	9.174	8.7253	0	0	0	0	0	0	1635200	0	0	0	0	866820
Q91YL7	PGAP2-interacting protein (Cell wall biogenesis protein 43 C-terminal homolog)	Cwh43 Pgap2ip	sp|Q91YL7|PG2IP_MOUSE PGAP2-interacting protein OS=Mus musculus OX=10090 GN=Cwh43 PE=1 SV=1	13	2	8	6	12	12	12	18.9	78.179	191.15	1	6	2	10	8	8	1075100	4377400	1720800	9455500	9749400	7501100
G5E850	Cytochrome b5	Cyb5a	tr|G5E850|G5E850_MOUSE Cytochrome b5 OS=Mus musculus OX=10090 GN=Cyb5a PE=1 SV=1;tr|Q544Z9|Q544Z9_MOUSE Cytochrome b5 heme-binding domain-containing protein OS=Mus musculus OX=10090 GN=Cyb5a PE=1 SV=1;sp|P56395|CYB5_MOUSE Cytochrome b5 OS=Mus musculus OX=1	5	5	5	5	5	5	5	65.3	11.142	86.917	5	5	5	5	5	5	144060000	94839000	111270000	157800000	176140000	152430000
Q9CQX2	Cytochrome b5 type B (Cytochrome b5 outer mitochondrial membrane isoform)	Cyb5b Cyb5m	sp|Q9CQX2|CYB5B_MOUSE Cytochrome b5 type B OS=Mus musculus OX=10090 GN=Cyb5b PE=1 SV=1;tr|Q3TN44|Q3TN44_MOUSE Cytochrome b5 heme-binding domain-containing protein OS=Mus musculus OX=10090 GN=Cyb5b PE=2 SV=1;tr|Q3TH64|Q3TH64_MOUSE Cytochrome b5 heme-binding	6	5	6	6	6	6	6	40.4	16.318	220.56	5	6	5	6	7	8	52895000	47959000	40998000	73341000	60985000	59252000
Q5NCY3	Cytochrome b5 domain-containing protein 1	Cyb5d1 Gm740	sp|Q5NCY3|CB5D1_MOUSE Cytochrome b5 domain-containing protein 1 OS=Mus musculus OX=10090 GN=Cyb5d1 PE=2 SV=1	2	2	2	2	2	1	2	10.1	26.719	41.883	2	2	1	1	1	1	3518700	3645300	3296800	3061700	3146900	3107300
Q3KNK3	NADH-cytochrome b5 reductase 2 (b5R.2) (EC 1.6.2.2)	Cyb5r2	sp|Q3KNK3|NB5R2_MOUSE NADH-cytochrome b5 reductase 2 OS=Mus musculus OX=10090 GN=Cyb5r2 PE=2 SV=2	2	1	1	1	1	1	2	5.8	31.36	11.376	1	1	1	1	0	1	1070700	818360	1028600	713620	646990	1212300
F2Z456	NADH-cytochrome b5 reductase (EC 1.6.2.2)	Cyb5r3	tr|F2Z456|F2Z456_MOUSE NADH-cytochrome b5 reductase OS=Mus musculus OX=10090 GN=Cyb5r3 PE=1 SV=1;tr|Q9CY59|Q9CY59_MOUSE NADH-cytochrome b5 reductase OS=Mus musculus OX=10090 GN=Cyb5r3 PE=2 SV=1;sp|Q9DCN2|NB5R3_MOUSE NADH-cytochrome b5 reductase 3 OS=Mus mu	8	6	6	7	8	8	7	25.6	34.929	105.64	5	4	5	8	7	5	9669700	10408000	10671000	16206000	26164000	13770000
Q3TYS2	Cytochrome b-245 chaperone 1 (Essential for reactive oxygen species protein) (Eros)	Cybc1 Eros	sp|Q3TYS2|CYBC1_MOUSE Cytochrome b-245 chaperone 1 OS=Mus musculus OX=10090 GN=Cybc1 PE=1 SV=2	1	1	1	1	1	1	1	4.8	20.921	6.1392	0	0	1	0	1	0	696010	586000	435650	1124900	1375800	922940
Q9D0M3	Cytochrome c1, heme protein, mitochondrial (EC 7.1.1.8) (Complex III subunit 4) (Complex III subunit IV) (Cytochrome b-c1 complex subunit 4) (Ubiquinol-cytochrome-c reductase complex cytochrome c1 subunit) (Cytochrome c-1)	Cyc1	sp|Q9D0M3|CY1_MOUSE Cytochrome c1, heme protein, mitochondrial OS=Mus musculus OX=10090 GN=Cyc1 PE=1 SV=1;tr|A0A2R8VHK1|A0A2R8VHK1_MOUSE Cytochrome c1, heme protein, mitochondrial (Fragment) OS=Mus musculus OX=10090 GN=Cyc1 PE=1 SV=1	10	7	10	9	9	9	10	25.2	35.327	132.03	7	8	9	6	8	11	39126000	59384000	57835000	74856000	58790000	87187000
Q56A15	Cytochrome c (Cytochrome c, somatic)	Cycs CYCS	tr|Q56A15|Q56A15_MOUSE Cytochrome c OS=Mus musculus OX=10090 GN=Cycs PE=1 SV=1;sp|P62897|CYC_MOUSE Cytochrome c, somatic OS=Mus musculus OX=10090 GN=Cycs PE=1 SV=2	5	4	4	5	5	5	5	63.8	11.605	58.269	5	4	7	4	5	4	112220000	60687000	102170000	68534000	61422000	71332000
P00015	Cytochrome c, testis-specific	Cyct	sp|P00015|CYC2_MOUSE Cytochrome c, testis-specific OS=Mus musculus OX=10090 GN=Cyct PE=1 SV=3;tr|Q6PBG3|Q6PBG3_MOUSE Cytochrome c, testis OS=Mus musculus OX=10090 GN=Cyct PE=2 SV=1	4	4	3	4	3	2	2	65.7	11.713	116.57	9	7	12	5	7	7	659050000	524660000	577130000	361310000	189690000	249690000
Q6PGK0	Cyfip2 protein	Cyfip2	tr|Q6PGK0|Q6PGK0_MOUSE Cyfip2 protein OS=Mus musculus OX=10090 GN=Cyfip2 PE=2 SV=1;tr|F6QD74|F6QD74_MOUSE Cytoplasmic FMR1-interacting protein 2 (Fragment) OS=Mus musculus OX=10090 GN=Cyfip2 PE=1 SV=1;sp|Q5SQX6|CYFP2_MOUSE Cytoplasmic FMR1-interacting prot	1	1	1	1	0	0	0	2.2	104.16	6.4063	1	2	1	0	0	0	32431	40376	0	0	0	0
A0A1B0GR13	Cylicin, basic protein of sperm head cytoskeleton 1	Cylc1	tr|A0A1B0GR13|A0A1B0GR13_MOUSE Cylicin, basic protein of sperm head cytoskeleton 1 OS=Mus musculus OX=10090 GN=Cylc1 PE=1 SV=1	4	2	2	2	2	3	4	9	71.773	65.487	1	2	1	2	2	3	523590	995110	649370	1197800	1332000	1277900
A0A571BEE2	Cylicin, basic protein of sperm head cytoskeleton 2	Cylc2	tr|A0A571BEE2|A0A571BEE2_MOUSE Cylicin, basic protein of sperm head cytoskeleton 2 OS=Mus musculus OX=10090 GN=Cylc2 PE=4 SV=1;tr|B1AWN8|B1AWN8_MOUSE Cylicin, basic protein of sperm head cytoskeleton 2 OS=Mus musculus OX=10090 GN=Cylc2 PE=4 SV=2;tr|Q9D595|	5	4	4	4	5	4	5	11.9	70.627	108.98	3	3	4	4	2	4	5998400	7419400	4631100	6480200	5857200	8680700
Q80Y48	Cyp20a1 protein	Cyp20a1	tr|Q80Y48|Q80Y48_MOUSE Cyp20a1 protein OS=Mus musculus OX=10090 GN=Cyp20a1 PE=2 SV=1;sp|Q8BKE6|CP20A_MOUSE Cytochrome P450 20A1 OS=Mus musculus OX=10090 GN=Cyp20a1 PE=1 SV=1	2	0	0	0	1	2	1	5.6	40.901	11.682	0	0	0	0	2	1	0	0	0	377880	341300	0
Q91WL5	Cytochrome P450 4A12A (EC 1.14.14.1) (CYPIVA12)	Cyp4a12a Cyp4a12	sp|Q91WL5|CP4CA_MOUSE Cytochrome P450 4A12A OS=Mus musculus OX=10090 GN=Cyp4a12a PE=1 SV=2;tr|B0G0Y2|B0G0Y2_MOUSE Cytochrome P450, family 4, subfamily a, polypeptide 12B OS=Mus musculus OX=10090 GN=Cyp4a12b PE=2 SV=1;tr|B0G0Y1|B0G0Y1_MOUSE cDNA fis, clone	4	1	3	1	3	3	3	7.1	58.349	29.569	1	3	1	3	3	2	50091	619150	534950	1068500	671960	1085600
Q8K0C4	Lanosterol 14-alpha demethylase (LDM) (EC 1.14.14.154) (CYPLI) (Cytochrome P450 51A1) (Cytochrome P450-14DM) (Cytochrome P45014DM) (Cytochrome P450LI) (Sterol 14-alpha demethylase)	Cyp51a1 Cyp51	sp|Q8K0C4|CP51A_MOUSE Lanosterol 14-alpha demethylase OS=Mus musculus OX=10090 GN=Cyp51a1 PE=1 SV=1	5	1	4	1	4	2	4	11.5	56.775	36.394	0	2	0	3	1	2	388270	1284700	367620	3566500	1607300	1217400
A0A2I3BQK1	CYFIP-related Rac1 interactor B	Cyrib	tr|A0A2I3BQK1|A0A2I3BQK1_MOUSE CYFIP-related Rac1 interactor B (Fragment) OS=Mus musculus OX=10090 GN=Cyrib PE=1 SV=1;tr|A0A2I3BPH9|A0A2I3BPH9_MOUSE CYFIP-related Rac1 interactor B (Fragment) OS=Mus musculus OX=10090 GN=Cyrib PE=1 SV=1;tr|A0A2I3BRN5|A0A2I3	2	2	0	0	1	1	0	30.3	8.6745	14.118	1	0	0	0	0	0	1084600	0	0	1977800	1231500	0
D3YVS7	Cysteine-rich and transmembrane domain-containing protein 1	Cystm1 0610010O12Rik	tr|D3YVS7|D3YVS7_MOUSE Cysteine-rich and transmembrane domain-containing protein 1 (Fragment) OS=Mus musculus OX=10090 GN=Cystm1 PE=1 SV=1;sp|Q8K353|CYTM1_MOUSE Cysteine-rich and transmembrane domain-containing protein 1 OS=Mus musculus OX=10090 GN=Cystm1	1	0	0	0	1	1	1	11.9	9.1651	8.3039	0	0	0	1	1	1	0	0	0	11203000	28283000	5218500
A0A0K1W397	Cytochrome b (Complex III subunit 3) (Complex III subunit III) (Cytochrome b-c1 complex subunit 3) (Ubiquinol-cytochrome-c reductase complex cytochrome b subunit)	cytb	tr|A0A0K1W397|A0A0K1W397_MOUSE Cytochrome b (Fragment) OS=Mus musculus OX=10090 GN=cytb PE=4 SV=1;tr|U3TI68|U3TI68_MOUSE Cytochrome b (Fragment) OS=Mus musculus musculus OX=39442 GN=cytb PE=3 SV=1;tr|U3TI41|U3TI41_MUSMC Cytochrome b (Fragment) OS=Mus muscu	1	1	1	1	1	1	1	9.7	10.707	7.3676	1	0	1	0	1	1	96287000	509310	5491700	5696300	3114200	5904400
A2A8E2	CXXC motif containing zinc binding protein	Czib 0610037L13Rik	tr|A2A8E2|A2A8E2_MOUSE CXXC motif containing zinc binding protein OS=Mus musculus OX=10090 GN=Czib PE=1 SV=1;sp|Q8BHG2|CZIB_MOUSE CXXC motif containing zinc binding protein OS=Mus musculus OX=10090 GN=Czib PE=1 SV=1;tr|B7ZC72|B7ZC72_MOUSE CXXC motif contai	3	3	3	3	2	3	3	32.6	15.783	24.672	2	2	3	0	1	2	4269000	3446900	4099600	2096000	3686300	4037200
Q3TRI2	PID domain-containing protein	Dab2	tr|Q3TRI2|Q3TRI2_MOUSE PID domain-containing protein OS=Mus musculus OX=10090 GN=Dab2 PE=2 SV=1;tr|E9PX84|E9PX84_MOUSE Disabled homolog 2 OS=Mus musculus OX=10090 GN=Dab2 PE=1 SV=1;tr|Q3TRE6|Q3TRE6_MOUSE Disabled homolog 2 OS=Mus musculus OX=10090 GN=Dab2	3	2	1	1	3	3	1	7.8	56.473	21.922	1	0	0	1	2	1	291250	87576	163650	718730	1015000	0
P61804	Dolichyl-diphosphooligosaccharide--protein glycosyltransferase subunit DAD1 (Oligosaccharyl transferase subunit DAD1) (Defender against cell death 1) (DAD-1)	Dad1	sp|P61804|DAD1_MOUSE Dolichyl-diphosphooligosaccharide--protein glycosyltransferase subunit DAD1 OS=Mus musculus OX=10090 GN=Dad1 PE=1 SV=3	1	0	1	0	1	0	1	8.8	12.497	6.4039	0	0	0	1	0	0	0	2727400	0	5486400	0	5232100
A0A0R4J1B9	28S ribosomal protein S29, mitochondrial	Dap3	tr|A0A0R4J1B9|A0A0R4J1B9_MOUSE 28S ribosomal protein S29, mitochondrial OS=Mus musculus OX=10090 GN=Dap3 PE=1 SV=1;tr|G3X9M0|G3X9M0_MOUSE 28S ribosomal protein S29, mitochondrial OS=Mus musculus OX=10090 GN=Dap3 PE=1 SV=1;sp|Q9ER88|RT29_MOUSE 28S ribosomal	1	0	0	0	1	0	0	3.8	42.123	5.9591	0	0	0	0	0	0	0	0	0	349550	0	0
Q3UKP8	Non-specific serine/threonine protein kinase (EC 2.7.11.1)	Dapk1	tr|Q3UKP8|Q3UKP8_MOUSE Non-specific serine/threonine protein kinase OS=Mus musculus OX=10090 GN=Dapk1 PE=2 SV=1;sp|Q80YE7|DAPK1_MOUSE Death-associated protein kinase 1 OS=Mus musculus OX=10090 GN=Dapk1 PE=1 SV=3	2	1	1	1	2	1	2	1.3	160	10.312	0	0	0	1	1	0	109120	173610	169150	269510	142390	243040
Q3UJQ3	Aspartate--tRNA ligase, cytoplasmic (EC 6.1.1.12) (Aspartyl-tRNA synthetase)	Dars	tr|Q3UJQ3|Q3UJQ3_MOUSE Aspartate--tRNA ligase, cytoplasmic OS=Mus musculus OX=10090 GN=Dars PE=2 SV=1;tr|Q3TMC5|Q3TMC5_MOUSE Aspartate--tRNA ligase, cytoplasmic OS=Mus musculus OX=10090 GN=Dars PE=2 SV=1;tr|Q3TF87|Q3TF87_MOUSE Aspartate--tRNA ligase, cytop	8	8	8	7	7	5	7	18.4	57.145	93.676	8	6	6	6	4	5	3660600	3905600	2396500	2359900	1493000	2504100
Q3U878	DAZ-associated protein 1	Dazap1	tr|Q3U878|Q3U878_MOUSE Uncharacterized protein OS=Mus musculus OX=10090 GN=Dazap1 PE=2 SV=1;tr|Q3UGB5|Q3UGB5_MOUSE DAZ-associated protein 1 OS=Mus musculus OX=10090 GN=Dazap1 PE=1 SV=1;sp|Q9JII5|DAZP1_MOUSE DAZ-associated protein 1 OS=Mus musculus OX=10090	1	1	1	1	1	1	1	3.7	43.077	26.059	1	1	1	1	1	1	1855000	1867300	2374000	1596700	2234300	2105400
Q548W7	Diazepam binding inhibitor	Dbi	tr|Q548W7|Q548W7_MOUSE Diazepam binding inhibitor OS=Mus musculus OX=10090 GN=Dbi PE=1 SV=1;sp|P31786|ACBP_MOUSE Acyl-CoA-binding protein OS=Mus musculus OX=10090 GN=Dbi PE=1 SV=2;tr|M0QWU8|M0QWU8_MOUSE Acyl-CoA-binding protein OS=Mus musculus OX=10090 GN=	3	3	3	3	3	3	3	55.2	10	101.48	2	3	5	4	5	4	22979000	20944000	29994000	61211000	84840000	40599000
Q545L5	ACB domain-containing protein	Dbil5	tr|Q545L5|Q545L5_MOUSE ACB domain-containing protein OS=Mus musculus OX=10090 GN=Dbil5 PE=1 SV=1;sp|O09035|DBIL5_MOUSE Diazepam-binding inhibitor-like 5 OS=Mus musculus OX=10090 GN=Dbil5 PE=1 SV=1	4	4	4	4	4	4	4	51.7	9.8645	42.346	3	4	5	4	2	5	156690000	133850000	191590000	135170000	127410000	133240000
Q62418	Drebrin-like protein (Actin-binding protein 1) (SH3 domain-containing protein 7)	Dbnl Abp1 Sh3p7	sp|Q62418|DBNL_MOUSE Drebrin-like protein OS=Mus musculus OX=10090 GN=Dbnl PE=1 SV=2	4	2	2	2	3	3	0	13.8	48.699	29.099	0	0	1	3	3	0	633390	477140	496100	1203300	1423800	0
Q7TND9	Dihydrolipoamide acetyltransferase component of pyruvate dehydrogenase complex (EC 2.3.1.-)	Dbt	tr|Q7TND9|Q7TND9_MOUSE Dihydrolipoamide acetyltransferase component of pyruvate dehydrogenase complex OS=Mus musculus OX=10090 GN=Dbt PE=2 SV=1;sp|P53395|ODB2_MOUSE Lipoamide acyltransferase component of branched-chain alpha-keto acid dehydrogenase complex	7	2	4	3	3	6	6	13.1	53.26	42.688	1	0	1	2	3	4	556020	1010200	1021200	1007700	2209800	1540500
Q80ZU1	WD repeat domain 68	Dcaf7 Wdr68	tr|Q80ZU1|Q80ZU1_MOUSE WD repeat domain 68 OS=Mus musculus OX=10090 GN=Dcaf7 PE=2 SV=1;tr|Q3U3H9|Q3U3H9_MOUSE Uncharacterized protein OS=Mus musculus OX=10090 GN=Dcaf7 PE=2 SV=1;sp|P61963|DCAF7_MOUSE DDB1- and CUL4-associated factor 7 OS=Mus musculus OX=10	1	1	1	1	1	1	1	4.4	38.813	10.473	0	1	0	0	0	0	317090	0	494340	378720	323810	341390
Q8N7N5	DDB1- and CUL4-associated factor 8 (WD repeat-containing protein 42A)	Dcaf8 D1Ucla4 H326 Wdr42a	sp|Q8N7N5|DCAF8_MOUSE DDB1- and CUL4-associated factor 8 OS=Mus musculus OX=10090 GN=Dcaf8 PE=1 SV=1	2	1	0	1	2	2	2	3.7	66.031	25.13	1	0	1	1	3	1	0	0	0	280670	274190	232570
Q6LAK9	Decorin (Bone proteoglycan II)	Dcn	tr|Q6LAK9|Q6LAK9_MOUSE Decorin (Fragment) OS=Mus musculus OX=10090 GN=Dcn PE=2 SV=1;tr|Q3UKR1|Q3UKR1_MOUSE Decorin OS=Mus musculus OX=10090 GN=Dcn PE=1 SV=1;tr|Q3TSV1|Q3TSV1_MOUSE Decorin OS=Mus musculus OX=10090 GN=Dcn PE=2 SV=1;sp|P28654|PGS2_MOUSE Decor	1	0	0	0	1	1	0	10.8	11.619	6.1907	0	0	0	1	1	0	0	0	0	0	3182400	0
Q9DAR7	m7GpppX diphosphatase (EC 3.6.1.59) (DCS-1) (Decapping scavenger enzyme) (Hint-related 7meGMP-directed hydrolase) (Histidine triad nucleotide-binding protein 5) (Histidine triad protein member 5) (HINT-5) (Scavenger mRNA-decapping enzyme DcpS)	Dcps Dcs1 Hint5	sp|Q9DAR7|DCPS_MOUSE m7GpppX diphosphatase OS=Mus musculus OX=10090 GN=Dcps PE=1 SV=1;tr|Q3TBW9|Q3TBW9_MOUSE m7GpppX diphosphatase OS=Mus musculus OX=10090 GN=Dcps PE=1 SV=1	2	1	0	0	0	1	0	6.5	38.988	11.757	1	0	0	0	1	0	0	0	0	0	156720	0
G3X908	Deoxycytidylate deaminase	Dctd	tr|G3X908|G3X908_MOUSE Deoxycytidylate deaminase OS=Mus musculus OX=10090 GN=Dctd PE=1 SV=1;sp|Q8K2D6|DCTD_MOUSE Deoxycytidylate deaminase OS=Mus musculus OX=10090 GN=Dctd PE=2 SV=1	1	1	1	1	1	1	1	3.8	20.691	6.8222	1	2	0	2	2	2	14136000	14148000	14708000	15841000	13099000	15846000
D3YX34	Dynactin subunit 1	Dctn1	tr|D3YX34|D3YX34_MOUSE Dynactin subunit 1 OS=Mus musculus OX=10090 GN=Dctn1 PE=1 SV=1;tr|Q3TB96|Q3TB96_MOUSE Dynactin subunit 1 OS=Mus musculus OX=10090 GN=Dctn1 PE=2 SV=1;tr|Q3T9V8|Q3T9V8_MOUSE Dynactin subunit 1 OS=Mus musculus OX=10090 GN=Dctn1 PE=2 SV=	1	0	1	0	0	0	0	1.5	126.82	9.0421	0	2	0	0	0	0	0	75221	0	0	0	0
Q3TPZ5	Dynactin subunit 2	Dctn2	tr|Q3TPZ5|Q3TPZ5_MOUSE Uncharacterized protein OS=Mus musculus OX=10090 GN=Dctn2 PE=1 SV=1;sp|Q99KJ8|DCTN2_MOUSE Dynactin subunit 2 OS=Mus musculus OX=10090 GN=Dctn2 PE=1 SV=3	2	2	2	2	2	2	2	6	44.116	13.752	1	2	0	1	1	0	1096600	643350	715730	1381100	1461200	818200
H3BJ75	Dynactin subunit 5	Dctn5	tr|H3BJ75|H3BJ75_MOUSE Dynactin subunit 5 OS=Mus musculus OX=10090 GN=Dctn5 PE=1 SV=1;tr|Q3UK85|Q3UK85_MOUSE Uncharacterized protein OS=Mus musculus OX=10090 GN=Dctn5 PE=2 SV=1;sp|Q9QZB9|DCTN5_MOUSE Dynactin subunit 5 OS=Mus musculus OX=10090 GN=Dctn5 PE=1	1	0	0	1	1	1	1	18.5	6.2671	6.1297	0	0	0	0	1	0	0	0	337580	330530	323580	443050
A0A140T8R8	DCN1-like protein (Defective in cullin neddylation protein 1-like protein)	Dcun1d1	tr|A0A140T8R8|A0A140T8R8_MOUSE DCN1-like protein (Fragment) OS=Mus musculus OX=10090 GN=Dcun1d1 PE=1 SV=1;tr|A0A0G2JGV7|A0A0G2JGV7_MOUSE DCN1-like protein (Fragment) OS=Mus musculus OX=10090 GN=Dcun1d1 PE=1 SV=1;tr|Q3UT23|Q3UT23_MOUSE DCN1-like protein OS=	3	2	2	2	2	2	3	10.7	24.94	17.752	1	2	1	1	0	2	1567400	1422600	1427100	912880	960980	959050
D3YU15	Dimethylargininase (EC 3.5.3.18)	Ddah1	tr|D3YU15|D3YU15_MOUSE Dimethylargininase OS=Mus musculus OX=10090 GN=Ddah1 PE=1 SV=1;tr|Q3UF01|Q3UF01_MOUSE Dimethylargininase (Fragment) OS=Mus musculus OX=10090 GN=Ddah1 PE=2 SV=1;sp|Q9CWS0|DDAH1_MOUSE N(G),N(G)-dimethylarginine dimethylaminohydrolase 1	1	0	0	1	0	0	0	16.5	20.241	6.0175	0	0	1	0	0	0	0	0	323670	0	0	0
Q99LD8	N(G),N(G)-dimethylarginine dimethylaminohydrolase 2 (DDAH-2) (Dimethylarginine dimethylaminohydrolase 2) (EC 3.5.3.18) (DDAHII) (Dimethylargininase-2)	Ddah2	sp|Q99LD8|DDAH2_MOUSE N(G),N(G)-dimethylarginine dimethylaminohydrolase 2 OS=Mus musculus OX=10090 GN=Ddah2 PE=1 SV=1;tr|O08972|O08972_MOUSE Dimethylargininase OS=Mus musculus OX=10090 GN=Ddah2 PE=1 SV=1	2	1	0	0	2	1	0	10.5	29.645	16.359	1	0	0	2	0	0	0	0	0	378850	528830	0
Q91YC8	DNA damage-binding protein 1 (Damage-specific DNA-binding protein 1)	Ddb1	tr|Q91YC8|Q91YC8_MOUSE DNA damage-binding protein 1 OS=Mus musculus OX=10090 GN=Ddb1 PE=2 SV=1;sp|Q3U1J4|DDB1_MOUSE DNA damage-binding protein 1 OS=Mus musculus OX=10090 GN=Ddb1 PE=1 SV=2;tr|A0A494BAF6|A0A494BAF6_MOUSE DNA damage-binding protein 1 (Fragmen	7	5	4	5	5	6	6	6.7	110.49	44.98	4	4	3	4	5	2	530100	280060	604870	867030	1016900	545170
Q9DAF3	Protein DDI1 homolog 1 (EC 3.4.23.-)	Ddi1	sp|Q9DAF3|DDI1_MOUSE Protein DDI1 homolog 1 OS=Mus musculus OX=10090 GN=Ddi1 PE=1 SV=1	4	2	2	3	1	2	4	13.5	45.712	41.484	2	1	2	1	1	2	1406800	1563700	1600500	812990	1346800	1791200
Q3UG68	Dolichyl-diphosphooligosaccharide--protein glycosyltransferase 48 kDa subunit (Oligosaccharyl transferase 48 kDa subunit)	Ddost	tr|Q3UG68|Q3UG68_MOUSE Dolichyl-diphosphooligosaccharide--protein glycosyltransferase 48 kDa subunit OS=Mus musculus OX=10090 GN=Ddost PE=2 SV=1;tr|Q3UC51|Q3UC51_MOUSE Dolichyl-diphosphooligosaccharide--protein glycosyltransferase 48 kDa subunit OS=Mus mus	9	9	8	8	9	9	8	19.3	48.985	72.838	4	3	5	4	5	4	11223000	8679900	10746000	16038000	17713000	13624000
Q80WW9	DDRGK domain-containing protein 1 (UFM1-binding and PCI domain-containing protein 1)	Ddrgk1 Ufbp1	sp|Q80WW9|DDRGK_MOUSE DDRGK domain-containing protein 1 OS=Mus musculus OX=10090 GN=Ddrgk1 PE=1 SV=2	1	0	0	0	1	0	0	4.8	35.977	6.974	0	0	0	1	0	0	0	0	0	307430	0	0
O35215	D-dopachrome decarboxylase (EC 4.1.1.84) (D-dopachrome tautomerase)	Ddt	sp|O35215|DOPD_MOUSE D-dopachrome decarboxylase OS=Mus musculus OX=10090 GN=Ddt PE=1 SV=3;tr|Q3UNI8|Q3UNI8_MOUSE D-dopachrome tautomerase OS=Mus musculus OX=10090 GN=Ddt PE=1 SV=1;tr|G3UZN1|G3UZN1_MOUSE D-dopachrome decarboxylase OS=Mus musculus OX=10090 G	4	4	4	4	4	4	4	53.4	13.077	64.19	7	5	6	7	6	4	120870000	80603000	96369000	90951000	46005000	82231000
A0A1S6GWH2	RNA helicase (EC 3.6.4.13)	Ddx39b	tr|A0A1S6GWH2|A0A1S6GWH2_MOUSE RNA helicase OS=Mus musculus OX=10090 GN=Ddx39b PE=2 SV=1;sp|Q9Z1N5|DX39B_MOUSE Spliceosome RNA helicase Ddx39b OS=Mus musculus OX=10090 GN=Ddx39b PE=1 SV=1	3	3	3	3	2	1	1	7.9	54.642	18.125	1	2	3	1	1	1	355180	218440	346540	559080	169350	240520
B9EKE9	RNA helicase (EC 3.6.4.13)	Ddx3x	tr|B9EKE9|B9EKE9_MOUSE RNA helicase OS=Mus musculus OX=10090 GN=Ddx3x PE=2 SV=1;tr|B7ZWF1|B7ZWF1_MOUSE RNA helicase OS=Mus musculus OX=10090 GN=Ddx3x PE=2 SV=1;tr|Q3TQX5|Q3TQX5_MOUSE RNA helicase OS=Mus musculus OX=10090 GN=Ddx3x PE=1 SV=1;sp|Q62167|DDX3X_	6	5	6	4	6	6	4	11.5	73.013	48.004	5	4	3	2	3	1	803340	1152100	866100	1659900	1617200	880540
Q8BTS0	Probable ATP-dependent RNA helicase DDX5 (EC 3.6.4.13) (DEAD box protein 5)	Ddx5	tr|Q8BTS0|Q8BTS0_MOUSE Probable ATP-dependent RNA helicase DDX5 OS=Mus musculus OX=10090 GN=Ddx5 PE=1 SV=1;tr|A1L333|A1L333_MOUSE Probable ATP-dependent RNA helicase DDX5 OS=Mus musculus OX=10090 GN=Ddx5 PE=2 SV=1;sp|Q61656|DDX5_MOUSE Probable ATP-dependen	9	6	6	6	6	7	5	13.8	69.265	65.819	5	6	6	5	6	2	3217800	2485300	2591200	2740300	2874400	2204100
Q4FJK0	Decr1 protein	Decr1	tr|Q4FJK0|Q4FJK0_MOUSE Decr1 protein OS=Mus musculus OX=10090 GN=Decr1 PE=1 SV=1;sp|Q9CQ62|DECR_MOUSE 2,4-dienoyl-CoA reductase [(3E)-enoyl-CoA-producing], mitochondrial OS=Mus musculus OX=10090 GN=Decr1 PE=1 SV=1	6	4	5	5	5	5	5	25.4	36.213	64.62	5	4	5	4	6	5	7211100	6563700	9852700	7398500	8673400	7755900
Q30KP3	Beta-defensin 20 (BD-20) (mBD-20) (Defensin, beta 20)	Defb20	sp|Q30KP3|DFB20_MOUSE Beta-defensin 20 OS=Mus musculus OX=10090 GN=Defb20 PE=3 SV=1	1	1	1	1	1	1	1	9.4	11.039	6.9584	0	0	1	1	0	1	1675600	1456800	1684600	1285300	1459800	1817400
Q30KP0	Beta-defensin	Defb23 EG629114	tr|Q30KP0|Q30KP0_MOUSE Beta-defensin OS=Mus musculus OX=10090 GN=Defb23 PE=2 SV=1	1	0	1	1	1	1	1	9.6	18.486	7.2348	0	0	0	1	1	1	0	287670	439290	293340	355000	797250
Q8BVB5	Beta-defensin 42 (BD-42) (mBD-42) (Defensin, beta 42)	Defb42 Defb44	sp|Q8BVB5|DFB42_MOUSE Beta-defensin 42 OS=Mus musculus OX=10090 GN=Defb42 PE=2 SV=1	1	1	1	1	1	1	1	13.3	8.2868	9.7431	1	1	0	1	1	1	4372200	7912100	5083200	5071700	4626100	7118100
Q3UGB8	Derlin	Derl1	tr|Q3UGB8|Q3UGB8_MOUSE Derlin OS=Mus musculus OX=10090 GN=Derl1 PE=2 SV=1;sp|Q99J56|DERL1_MOUSE Derlin-1 OS=Mus musculus OX=10090 GN=Derl1 PE=1 SV=1	1	1	0	1	1	1	1	4.4	28.774	5.9082	0	0	0	1	0	1	190720	0	146670	180290	305020	254400
Q3V2C6	IF rod domain-containing protein	Des	tr|Q3V2C6|Q3V2C6_MOUSE IF rod domain-containing protein OS=Mus musculus OX=10090 GN=Des PE=2 SV=1;tr|Q3V1K9|Q3V1K9_MOUSE IF rod domain-containing protein OS=Mus musculus OX=10090 GN=Des PE=1 SV=1;sp|P31001|DESM_MOUSE Desmin OS=Mus musculus OX=10090 GN=Des	13	6	13	6	13	12	10	37.1	53.513	172.89	1	10	1	12	10	5	1240000	12302000	815720	17654000	15679000	5239100
A0A0U1RPX3	Deoxyguanosine kinase, mitochondrial	Dguok	tr|A0A0U1RPX3|A0A0U1RPX3_MOUSE Deoxyguanosine kinase, mitochondrial (Fragment) OS=Mus musculus OX=10090 GN=Dguok PE=1 SV=1;tr|Q504N4|Q504N4_MOUSE Deoxyguanosine kinase, mitochondrial OS=Mus musculus OX=10090 GN=Dguok PE=1 SV=1;sp|Q9QX60|DGUOK_MOUSE Deoxygu	3	3	3	2	3	2	3	23.4	23.477	28.545	2	1	1	1	0	2	5147300	4742300	4806800	5493200	4364500	5771000
O35435	Dihydroorotate dehydrogenase (quinone), mitochondrial (DHOdehase) (EC 1.3.5.2) (Dihydroorotate oxidase)	Dhodh	sp|O35435|PYRD_MOUSE Dihydroorotate dehydrogenase (quinone), mitochondrial OS=Mus musculus OX=10090 GN=Dhodh PE=1 SV=2;tr|E9Q1V3|E9Q1V3_MOUSE Dihydroorotate dehydrogenase (quinone), mitochondrial OS=Mus musculus OX=10090 GN=Dhodh PE=1 SV=1;tr|Q3UET5|Q3UET5	5	3	3	3	4	4	5	14.2	42.699	37.153	2	1	3	3	2	4	2460300	1335400	264780	2563500	2278200	2244200
Q3TVU9	Dehydrogenase/reductase SDR family member 1	Dhrs1	tr|Q3TVU9|Q3TVU9_MOUSE Uncharacterized protein OS=Mus musculus OX=10090 GN=Dhrs1 PE=2 SV=1;sp|Q99L04|DHRS1_MOUSE Dehydrogenase/reductase SDR family member 1 OS=Mus musculus OX=10090 GN=Dhrs1 PE=1 SV=1	5	4	3	4	4	3	3	20.1	34.049	41.397	2	1	1	5	1	3	6783400	4422100	6279500	5102700	4437700	4859000
Q3U0B3	Dehydrogenase/reductase SDR family member 11 (17-beta-hydroxysteroid dehydrogenase) (3-beta-hydroxysteroid 3-dehydrogenase) (EC 1.1.1.270) (Estradiol 17-beta-dehydrogenase) (EC 1.1.1.62) (Short-chain dehydrogenase/reductase family 24C member 1)	Dhrs11 Sdr24c1	sp|Q3U0B3|DHR11_MOUSE Dehydrogenase/reductase SDR family member 11 OS=Mus musculus OX=10090 GN=Dhrs11 PE=1 SV=1	1	0	1	1	0	0	0	6.5	28.274	6.0633	0	1	1	0	0	0	0	850220	818390	0	0	0
Q3UIB5	NADPH-dependent carbonyl reductase/NADP-retinol dehydrogenase	Dhrs4	tr|Q3UIB5|Q3UIB5_MOUSE Uncharacterized protein OS=Mus musculus OX=10090 GN=Dhrs4 PE=2 SV=1;sp|Q99LB2|DHRS4_MOUSE Dehydrogenase/reductase SDR family member 4 OS=Mus musculus OX=10090 GN=Dhrs4 PE=1 SV=3;tr|A0A2I3BRG8|A0A2I3BRG8_MOUSE Dehydrogenase/reductase	11	10	10	9	7	7	7	35	27.726	82.879	6	9	6	5	5	4	56853000	43874000	62709000	36971000	30449000	39125000
Z4YKT6	Dehydrogenase/reductase SDR family member 7B	Dhrs7b	tr|Z4YKT6|Z4YKT6_MOUSE Dehydrogenase/reductase SDR family member 7B OS=Mus musculus OX=10090 GN=Dhrs7b PE=1 SV=1;tr|I7DM66|I7DM66_MOUSE PexRAP OS=Mus musculus OX=10090 GN=Dhrs7b PE=2 SV=1;sp|Q99J47|DRS7B_MOUSE Dehydrogenase/reductase SDR family member 7B O	2	2	2	2	2	2	2	7.5	33.225	15.136	2	2	2	2	2	2	785060	1275900	979880	1364700	1478700	1965100
A0A087WPL5	RNA helicase (EC 3.6.4.13) (DEAH box protein 9) (Nuclear DNA helicase II)	Dhx9	tr|A0A087WPL5|A0A087WPL5_MOUSE RNA helicase OS=Mus musculus OX=10090 GN=Dhx9 PE=1 SV=1;tr|E9QNN1|E9QNN1_MOUSE RNA helicase OS=Mus musculus OX=10090 GN=Dhx9 PE=1 SV=1;sp|O70133|DHX9_MOUSE ATP-dependent RNA helicase A OS=Mus musculus OX=10090 GN=Dhx9 PE=1 SV	11	7	5	6	7	9	7	9.8	149.62	70.209	6	4	3	5	7	6	717840	211870	548520	862440	1031600	688370
Q7TPS3	Direct IAP-binding protein with low pI (Second mitochondria-derived activator of caspase)	Diablo	tr|Q7TPS3|Q7TPS3_MOUSE Direct IAP-binding protein with low pI OS=Mus musculus OX=10090 GN=Diablo PE=2 SV=1;sp|Q9JIQ3|DBLOH_MOUSE Diablo IAP-binding mitochondrial protein OS=Mus musculus OX=10090 GN=Diablo PE=1 SV=2;tr|A0A0G2JGS0|A0A0G2JGS0_MOUSE Direct IAP	2	1	1	2	1	1	1	10.1	26.79	13.599	0	1	2	1	1	1	5072200	3129400	3316800	5348300	4590600	4501400
Q5EBR0	Dip2c protein	Dip2c	tr|Q5EBR0|Q5EBR0_MOUSE Dip2c protein (Fragment) OS=Mus musculus OX=10090 GN=Dip2c PE=2 SV=1;tr|Q6NY04|Q6NY04_MOUSE Dip2c protein (Fragment) OS=Mus musculus OX=10090 GN=Dip2c PE=2 SV=1;tr|Q6PGL8|Q6PGL8_MOUSE Dip2c protein (Fragment) OS=Mus musculus OX=10090	1	1	1	1	1	1	0	3.6	79.232	9.6882	1	1	1	0	1	0	88615	85485	142360	51920	61653	0
A0A1B0GRV4	Dickkopf-like protein 1	Dkkl1	tr|A0A1B0GRV4|A0A1B0GRV4_MOUSE Dickkopf-like protein 1 OS=Mus musculus OX=10090 GN=Dkkl1 PE=1 SV=1;tr|A0A1B0GRE6|A0A1B0GRE6_MOUSE Dickkopf-like protein 1 (Fragment) OS=Mus musculus OX=10090 GN=Dkkl1 PE=1 SV=1;tr|Q3V2N2|Q3V2N2_MOUSE Uncharacterized protein	6	3	4	5	4	5	4	31.7	21.372	97.532	4	6	7	5	5	4	13798000	10431000	13858000	10359000	9984600	10040000
Q8BMF4	Dihydrolipoyllysine-residue acetyltransferase component of pyruvate dehydrogenase complex, mitochondrial (EC 2.3.1.12) (Dihydrolipoamide acetyltransferase component of pyruvate dehydrogenase complex) (Pyruvate dehydrogenase complex component E2) (PDC-E2) (PDCE2)	Dlat	sp|Q8BMF4|ODP2_MOUSE Dihydrolipoyllysine-residue acetyltransferase component of pyruvate dehydrogenase complex, mitochondrial OS=Mus musculus OX=10090 GN=Dlat PE=1 SV=2	18	16	17	17	17	16	17	29.3	67.941	283.6	29	29	36	32	32	32	272980000	254780000	315130000	275480000	221190000	289270000
O08749	Dihydrolipoyl dehydrogenase, mitochondrial (EC 1.8.1.4) (Dihydrolipoamide dehydrogenase)	Dld	sp|O08749|DLDH_MOUSE Dihydrolipoyl dehydrogenase, mitochondrial OS=Mus musculus OX=10090 GN=Dld PE=1 SV=2;tr|Q3TIE8|Q3TIE8_MOUSE Dihydrolipoyl dehydrogenase OS=Mus musculus OX=10090 GN=Dld PE=2 SV=1	18	14	15	18	16	14	15	34.2	54.272	171.54	17	20	23	18	16	17	110130000	106840000	125110000	94887000	86367000	112750000
A0A2L2P595	Discs large MAGUK scaffold protein 2 eta	Dlg2	tr|A0A2L2P595|A0A2L2P595_MOUSE Discs large MAGUK scaffold protein 2 eta OS=Mus musculus OX=10090 GN=Dlg2 PE=2 SV=1;tr|D3YWU0|D3YWU0_MOUSE Disks large homolog 2 OS=Mus musculus OX=10090 GN=Dlg2 PE=1 SV=1;tr|D3YUZ8|D3YUZ8_MOUSE Disks large homolog 2 OS=Mus m	1	1	1	0	1	1	0	2.3	40.883	6.4251	1	0	0	1	1	0	336960	308260	0	379660	382170	0
Q9D2G2	Dihydrolipoyllysine-residue succinyltransferase component of 2-oxoglutarate dehydrogenase complex, mitochondrial (EC 2.3.1.61) (2-oxoglutarate dehydrogenase complex component E2) (OGDC-E2) (Dihydrolipoamide succinyltransferase component of 2-oxoglutarate dehydrogenase complex) (E2K)	Dlst	sp|Q9D2G2|ODO2_MOUSE Dihydrolipoyllysine-residue succinyltransferase component of 2-oxoglutarate dehydrogenase complex, mitochondrial OS=Mus musculus OX=10090 GN=Dlst PE=1 SV=1	12	9	10	10	11	11	10	37.2	48.994	119.92	7	11	9	6	8	7	46756000	36941000	51385000	45642000	41200000	51605000
Q9CRA7	ATP synthase subunit s, mitochondrial (ATP synthase-coupling factor B) (Distal membrane arm assembly complex 2-like protein) (Mitochondrial ATP synthase regulatory component factor B)	Dmac2l Atp5s Atpw	sp|Q9CRA7|ATP5S_MOUSE ATP synthase subunit s, mitochondrial OS=Mus musculus OX=10090 GN=Dmac2l PE=1 SV=1	6	6	6	6	6	6	6	30.5	23.275	46.227	4	5	5	6	5	4	19849000	15048000	17129000	13545000	11684000	14088000
E9Q8T7	Dynein axonemal heavy chain 1 (Axonemal beta dynein heavy chain 1) (Ciliary dynein heavy chain 1) (mDHC7)	Dnah1 Dhc7 Dnahc1	sp|E9Q8T7|DYH1_MOUSE Dynein axonemal heavy chain 1 OS=Mus musculus OX=10090 GN=Dnah1 PE=1 SV=1;tr|Q8C619|Q8C619_MOUSE Uncharacterized protein OS=Mus musculus OX=10090 GN=Dnah1 PE=2 SV=1	1	0	0	0	1	0	1	0.6	487.06	22.326	0	0	0	1	0	1	0	0	0	25454	0	35099
F7ABZ6	Dynein, axonemal, heavy chain 10	Dnah10 Dnahc10	tr|F7ABZ6|F7ABZ6_MOUSE Dynein, axonemal, heavy chain 10 OS=Mus musculus OX=10090 GN=Dnah10 PE=1 SV=2;tr|D3YYQ8|D3YYQ8_MOUSE Dynein, axonemal, heavy chain 10 OS=Mus musculus OX=10090 GN=Dnah10 PE=1 SV=2	2	0	1	1	0	1	1	0.8	522.69	10.326	0	0	0	0	1	1	0	37672	33361	0	1056400	27995
Q3V0Q1	Dynein axonemal heavy chain 12 (Axonemal beta dynein heavy chain 12) (Axonemal dynein heavy chain 12-like protein) (Axonemal dynein heavy chain 7-like protein) (Ciliary dynein heavy chain 12)	Dnah12 Dnah12l Dnah7l Dnahc12 Dnahc7l	sp|Q3V0Q1|DYH12_MOUSE Dynein axonemal heavy chain 12 OS=Mus musculus OX=10090 GN=Dnah12 PE=1 SV=2;tr|E9QPU2|E9QPU2_MOUSE Dynein heavy chain 12, axonemal (Fragment) OS=Mus musculus OX=10090 GN=Dnah12 PE=1 SV=1	3	2	1	1	2	1	3	1.1	356.23	20.307	0	0	0	2	0	3	24992	4746.1	16615	56381	44312	38735
E9Q7P0	Dynein axonemal heavy chain 17	Dnah17 Dnahc17	tr|E9Q7P0|E9Q7P0_MOUSE Dynein axonemal heavy chain 17 OS=Mus musculus OX=10090 GN=Dnah17 PE=1 SV=1;tr|A2A520|A2A520_MOUSE Dynein axonemal heavy chain 17 OS=Mus musculus OX=10090 GN=Dnah17 PE=1 SV=3;tr|K3W4R0|K3W4R0_MOUSE Dynein axonemal heavy chain 17 OS=M	23	8	8	5	22	13	12	6.2	509.03	164.85	4	4	4	16	10	6	161690	147190	158690	650220	290370	268580
Q8BW94	Dynein axonemal heavy chain 3 (Axonemal beta dynein heavy chain 3) (Ciliary dynein heavy chain 3)	Dnah3 Dnahc3	sp|Q8BW94|DYH3_MOUSE Dynein axonemal heavy chain 3 OS=Mus musculus OX=10090 GN=Dnah3 PE=1 SV=2;tr|A0A140LIN9|A0A140LIN9_MOUSE Dynein axonemal heavy chain 3 OS=Mus musculus OX=10090 GN=Dnah3 PE=1 SV=2	5	0	1	2	1	2	5	2.1	467.77	45.072	0	2	1	1	2	4	0	11216	10990	0	25997	67204
E9Q3H7	Dynein, axonemal, heavy chain 6	Dnah6 Dnahc6	tr|E9Q3H7|E9Q3H7_MOUSE Dynein, axonemal, heavy chain 6 OS=Mus musculus OX=10090 GN=Dnah6 PE=1 SV=1;tr|E9Q0B6|E9Q0B6_MOUSE Dynein, axonemal, heavy chain 6 OS=Mus musculus OX=10090 GN=Dnah6 PE=1 SV=1	5	0	1	1	3	4	3	1.6	468.64	38.775	0	0	0	3	4	2	0	1905.1	2387.4	55963	21065	36863
A0A087WR13	Dynein, axonemal, heavy chain 7C	Dnah7c	tr|A0A087WR13|A0A087WR13_MOUSE Dynein, axonemal, heavy chain 7C OS=Mus musculus OX=10090 GN=Dnah7c PE=1 SV=1;tr|E9Q0T8|E9Q0T8_MOUSE Dynein, axonemal, heavy chain 7A OS=Mus musculus OX=10090 GN=Dnah7a PE=1 SV=2;tr|A0A571BD48|A0A571BD48_MOUSE Dynein, axonema	4	0	0	0	2	1	3	1.6	462.04	24.534	0	0	0	2	0	3	0	0	0	18345	25706	43156
Q91XQ0	Dynein axonemal heavy chain 8 (Axonemal beta dynein heavy chain 8) (Ciliary dynein heavy chain 8)	Dnah8 Dnahc8	sp|Q91XQ0|DYH8_MOUSE Dynein axonemal heavy chain 8 OS=Mus musculus OX=10090 GN=Dnah8 PE=1 SV=2	9	5	5	3	7	5	6	2.1	541.23	66.138	4	3	0	4	2	4	224320	138550	132620	496120	312540	314300
Q8C0M8	Dynein axonemal intermediate chain 1 (Axonemal dynein intermediate chain 1)	Dnai1 Dnaic1	sp|Q8C0M8|DNAI1_MOUSE Dynein axonemal intermediate chain 1 OS=Mus musculus OX=10090 GN=Dnai1 PE=1 SV=1;tr|A2ANP4|A2ANP4_MOUSE Dynein, axonemal, intermediate chain 1 OS=Mus musculus OX=10090 GN=Dnai1 PE=1 SV=1	21	16	19	20	17	15	17	31.4	79.757	237.28	15	15	19	16	12	20	19022000	17245000	19891000	14399000	7732600	16828000
A2AC93	Dynein axonemal intermediate chain 2 (Axonemal dynein intermediate chain 2)	Dnai2 Dnaic2	sp|A2AC93|DNAI2_MOUSE Dynein axonemal intermediate chain 2 OS=Mus musculus OX=10090 GN=Dnai2 PE=1 SV=2;tr|R4GML5|R4GML5_MOUSE Dynein axonemal intermediate chain 2 (Fragment) OS=Mus musculus OX=10090 GN=Dnai2 PE=1 SV=1	7	3	5	5	3	4	5	13.8	70.967	52.735	2	4	3	2	2	5	3636500	4320700	2201500	2312600	2549500	4298700
Q8C0T4	WD repeat domain 63	Dnai3 Wdr63	tr|Q8C0T4|Q8C0T4_MOUSE WD repeat domain 63 OS=Mus musculus OX=10090 GN=Dnai3 PE=2 SV=1;sp|B2RY71|DNAI3_MOUSE Dynein axonemal intermediate chain 3 OS=Mus musculus OX=10090 GN=Dnai3 PE=1 SV=1	3	3	2	3	2	2	2	4.9	83.946	34.222	2	2	2	0	2	1	984550	896320	1004000	802900	799640	842040
E9PYY5	Dynein axonemal intermediate chain 4 (WD repeat-containing protein 78)	Dnai4 Wdr78	sp|E9PYY5|DNAI4_MOUSE Dynein axonemal intermediate chain 4 OS=Mus musculus OX=10090 GN=Dnai4 PE=1 SV=1	3	2	3	2	2	2	2	3.8	90.172	21.152	3	3	2	2	2	2	447510	752310	528060	375580	425420	494090
Q5NTY0	DnaJ (Hsp40) homolog, subfamily A, member 1	Dnaja1	tr|Q5NTY0|Q5NTY0_MOUSE DnaJ (Hsp40) homolog, subfamily A, member 1 OS=Mus musculus OX=10090 GN=Dnaja1 PE=1 SV=1;tr|Q3TK61|Q3TK61_MOUSE Uncharacterized protein OS=Mus musculus OX=10090 GN=Dnaja1 PE=2 SV=1;sp|P63037|DNJA1_MOUSE DnaJ homolog subfamily A membe	4	2	2	3	4	3	3	13.6	44.868	43.199	1	0	2	4	5	3	950580	714350	2656700	2589500	1428900	2478500
Q3TFF0	DnaJ homolog subfamily A member 2	Dnaja2	tr|Q3TFF0|Q3TFF0_MOUSE Uncharacterized protein OS=Mus musculus OX=10090 GN=Dnaja2 PE=2 SV=1;sp|Q9QYJ0|DNJA2_MOUSE DnaJ homolog subfamily A member 2 OS=Mus musculus OX=10090 GN=Dnaja2 PE=1 SV=1	9	7	7	8	6	8	6	25.2	45.746	83.314	5	7	5	7	7	7	5082900	3982800	4917100	4882600	4608000	4885400
Q3TJA9	DnaJ homolog subfamily A member 3, mitochondrial	Dnaja3	tr|Q3TJA9|Q3TJA9_MOUSE Uncharacterized protein OS=Mus musculus OX=10090 GN=Dnaja3 PE=2 SV=1;sp|Q99M87|DNJA3_MOUSE DnaJ homolog subfamily A member 3, mitochondrial OS=Mus musculus OX=10090 GN=Dnaja3 PE=1 SV=1	4	4	4	4	4	4	4	8.8	49.486	25.902	1	2	2	2	1	4	1010100	893600	1145400	1060600	1315700	1531500
A0A1S6GWG8	DnaJ homolog subfamily A member 4	Dnaja4	tr|A0A1S6GWG8|A0A1S6GWG8_MOUSE Uncharacterized protein OS=Mus musculus OX=10090 GN=Dnaja4 PE=2 SV=1;tr|A0A1S6GWG7|A0A1S6GWG7_MOUSE Uncharacterized protein OS=Mus musculus OX=10090 GN=Dnaja4 PE=2 SV=1;sp|Q9JMC3|DNJA4_MOUSE DnaJ homolog subfamily A member 4	13	7	12	10	10	10	10	26.5	47.981	103.65	5	11	10	9	7	8	9941800	8249100	10033000	11075000	9480500	12249000
Q3TU79	J domain-containing protein	Dnajb1	tr|Q3TU79|Q3TU79_MOUSE J domain-containing protein OS=Mus musculus OX=10090 GN=Dnajb1 PE=1 SV=1;tr|Q3TIT6|Q3TIT6_MOUSE J domain-containing protein OS=Mus musculus OX=10090 GN=Dnajb1 PE=2 SV=1;sp|Q9QYJ3|DNJB1_MOUSE DnaJ homolog subfamily B member 1 OS=Mus m	3	3	1	2	2	2	2	9.7	38.167	19.781	1	1	1	1	2	1	512970	99623	146750	108120	126190	213960
Q99KV1	DnaJ homolog subfamily B member 11 (APOBEC1-binding protein 2) (ABBP-2) (ER-associated DNAJ) (ER-associated Hsp40 co-chaperone) (Endoplasmic reticulum DNA J domain-containing protein 3) (ER-resident protein ERdj3) (ERdj3) (ERj3p)	Dnajb11	sp|Q99KV1|DJB11_MOUSE DnaJ homolog subfamily B member 11 OS=Mus musculus OX=10090 GN=Dnajb11 PE=1 SV=1	6	3	3	2	4	3	5	25.7	40.555	72.442	1	2	2	3	4	4	1906400	812950	1057200	1876200	2659900	1605300
Q80Y75	DnaJ homolog subfamily B member 13 (Testis and spermatogenesis cell-related protein 6) (Testis spermatocyte apoptosis-related gene 6 protein) (Testis spermatogenesis apoptosis-related gene 3 protein) (Testis spermatogenesis apoptosis-related gene 6 protein)	Dnajb13 Tsarg Tsarg3 Tsarg6	sp|Q80Y75|DJB13_MOUSE DnaJ homolog subfamily B member 13 OS=Mus musculus OX=10090 GN=Dnajb13 PE=1 SV=1;tr|A0A171EBK9|A0A171EBK9_MOUSE DnaJ homolog subfamily B member 13 (Fragment) OS=Mus musculus OX=10090 GN=Dnajb13 PE=1 SV=1	7	7	7	7	7	7	7	22.8	36.154	87.914	7	7	5	8	9	5	23893000	19033000	17540000	15295000	14192000	15699000
A0A087WR37	DnaJ homolog subfamily B member 2	Dnajb2	tr|A0A087WR37|A0A087WR37_MOUSE DnaJ homolog subfamily B member 2 (Fragment) OS=Mus musculus OX=10090 GN=Dnajb2 PE=1 SV=1;tr|A0A087WPZ9|A0A087WPZ9_MOUSE DnaJ homolog subfamily B member 2 OS=Mus musculus OX=10090 GN=Dnajb2 PE=1 SV=1;sp|Q9QYI5|DNJB2_MOUSE Dna	1	0	0	0	0	1	1	14.5	8.9359	7.807	0	0	0	0	1	1	0	0	0	0	932480	752670
Q9D832	DnaJ homolog subfamily B member 4	Dnajb4	sp|Q9D832|DNJB4_MOUSE DnaJ homolog subfamily B member 4 OS=Mus musculus OX=10090 GN=Dnajb4 PE=1 SV=1	2	2	2	2	2	0	1	7.1	37.781	46.888	1	2	1	0	0	0	733180	1046800	177450	526680	0	179480
O54946	DnaJ homolog subfamily B member 6 (Heat shock protein J2) (HSJ-2) (MRJ) (mDj4)	Dnajb6 Hsj2 Mrj	sp|O54946|DNJB6_MOUSE DnaJ homolog subfamily B member 6 OS=Mus musculus OX=10090 GN=Dnajb6 PE=1 SV=4;tr|A0A0G2JER9|A0A0G2JER9_MOUSE DnaJ homolog subfamily B member 6 OS=Mus musculus OX=10090 GN=Dnajb6 PE=1 SV=1;tr|Q9DAN5|Q9DAN5_MOUSE J domain-containing pr	9	7	6	8	5	6	7	24.7	39.807	92.626	8	7	9	3	5	7	6080100	5182700	8432700	4295500	5184200	6258700
Q9DC23	DnaJ homolog subfamily C member 10 (EC 1.8.4.-) (Endoplasmic reticulum DNA J domain-containing protein 5) (ER-resident protein ERdj5) (ERdj5) (Endoplasmic reticulum DnaJ-PDI fusion protein 1) (J domain-containing protein disulfide isomerase-like protein) (J domain-containing PDI-like protein) (JPDI)	Dnajc10 Erdj5 Jpdi	sp|Q9DC23|DJC10_MOUSE DnaJ homolog subfamily C member 10 OS=Mus musculus OX=10090 GN=Dnajc10 PE=1 SV=2	12	12	5	9	8	9	8	16	90.582	101.53	9	3	5	5	8	8	3075700	1808500	2220700	4018400	3488600	3444300
Q5U458	DnaJ homolog subfamily C member 11	Dnajc11	sp|Q5U458|DJC11_MOUSE DnaJ homolog subfamily C member 11 OS=Mus musculus OX=10090 GN=Dnajc11 PE=1 SV=2;tr|E9Q8B3|E9Q8B3_MOUSE DnaJ homolog subfamily C member 11 OS=Mus musculus OX=10090 GN=Dnajc11 PE=1 SV=1	6	3	4	5	2	5	4	11.3	63.232	37.14	2	2	2	2	2	2	296930	618970	1755900	569570	779750	1195300
D3Z5K6	Mitochondrial import inner membrane translocase subunit TIM14	Dnajc19	tr|D3Z5K6|D3Z5K6_MOUSE Mitochondrial import inner membrane translocase subunit TIM14 OS=Mus musculus OX=10090 GN=Dnajc19 PE=1 SV=1;tr|G3X8S1|G3X8S1_MOUSE Mitochondrial import inner membrane translocase subunit TIM14 OS=Mus musculus OX=10090 GN=Dnajc19 PE=1	3	3	3	3	3	3	3	27.3	12.191	27.842	1	1	3	0	0	2	4085300	2851200	4068800	2807800	2565900	4486900
Q3UFV9	J domain-containing protein	Dnajc3 Dnajc3a Dnajc3b	tr|Q3UFV9|Q3UFV9_MOUSE J domain-containing protein OS=Mus musculus OX=10090 GN=Dnajc3 PE=1 SV=1;tr|Q3UKA1|Q3UKA1_MOUSE J domain-containing protein OS=Mus musculus OX=10090 GN=Dnajc3 PE=2 SV=1;sp|Q91YW3|DNJC3_MOUSE DnaJ homolog subfamily C member 3 OS=Mus m	7	5	3	3	4	7	6	13.1	57.463	48.976	2	1	0	0	6	3	2601600	1787100	1794500	3298200	4004700	2151700
A2AUE1	DnaJ homolog subfamily C member 5	Dnajc5	tr|A2AUE1|A2AUE1_MOUSE DnaJ homolog subfamily C member 5 (Fragment) OS=Mus musculus OX=10090 GN=Dnajc5 PE=1 SV=1;tr|G5E8T0|G5E8T0_MOUSE DnaJ homolog subfamily C member 5 OS=Mus musculus OX=10090 GN=Dnajc5 PE=1 SV=1;tr|Q921J3|Q921J3_MOUSE Dnajc5 protein OS=	2	1	2	1	2	2	2	12.1	15.819	15.953	0	2	1	3	3	2	307650	738060	695200	1487000	849520	1037600
Q9CQ94	DnaJ homolog subfamily C member 5B (Cysteine-string protein isoform beta) (CSP-beta)	Dnajc5b Cspbeta	sp|Q9CQ94|DNJ5B_MOUSE DnaJ homolog subfamily C member 5B OS=Mus musculus OX=10090 GN=Dnajc5b PE=1 SV=1	4	2	4	1	2	1	4	23.1	22.661	48.631	1	5	2	3	1	4	865140	3428600	309710	1089500	138390	2002400
Q05A62	Dynein axonemal light chain 1	Dnal1 Dnalc1	sp|Q05A62|DNAL1_MOUSE Dynein axonemal light chain 1 OS=Mus musculus OX=10090 GN=Dnal1 PE=1 SV=2;tr|D3YYU7|D3YYU7_MOUSE Dynein axonemal light chain 1 OS=Mus musculus OX=10090 GN=Dnal1 PE=1 SV=1	5	5	3	5	4	3	3	26.3	21.465	79.997	2	3	4	2	1	2	10782000	10102000	8962800	7303600	6149900	7701000
A0A2R8W6G8	Dynein light chain	Dnal4	tr|A0A2R8W6G8|A0A2R8W6G8_MOUSE Dynein light chain (Fragment) OS=Mus musculus OX=10090 GN=Dnal4 PE=1 SV=1;tr|Q8CDT8|Q8CDT8_MOUSE Dynein light chain OS=Mus musculus OX=10090 GN=Dnal4 PE=1 SV=1;sp|Q9DCM4|DNAL4_MOUSE Dynein axonemal light chain 4 OS=Mus muscul	2	2	2	2	1	2	2	37.3	6.8396	20.274	2	2	1	0	1	1	24413000	20046000	23064000	15296000	14992000	12785000
Q8BVN8	Axonemal dynein light intermediate polypeptide 1 (Inner dynein arm light chain, axonemal)	Dnali1	sp|Q8BVN8|IDLC_MOUSE Axonemal dynein light intermediate polypeptide 1 OS=Mus musculus OX=10090 GN=Dnali1 PE=1 SV=1	10	9	10	9	9	8	9	30.6	29.68	189.85	7	8	9	3	6	5	55286000	53695000	60583000	43553000	36188000	41797000
Q9D1G0	Deoxyribonuclease-1-like 2 (EC 3.1.21.-) (Deoxyribonuclease I-like 2) (DNase I-like 2)	Dnase1l2	sp|Q9D1G0|DNSL2_MOUSE Deoxyribonuclease-1-like 2 OS=Mus musculus OX=10090 GN=Dnase1l2 PE=2 SV=1	3	2	1	2	2	3	3	14.7	31.138	28.074	2	1	2	2	3	3	2825800	887760	3963700	3744600	5641500	3440400
A0A0J9YUE9	Dynamin GTPase (EC 3.6.5.5)	Dnm1	tr|A0A0J9YUE9|A0A0J9YUE9_MOUSE Dynamin GTPase OS=Mus musculus OX=10090 GN=Dnm1 PE=1 SV=1;tr|A0A0J9YUN4|A0A0J9YUN4_MOUSE Dynamin GTPase OS=Mus musculus OX=10090 GN=Dnm1 PE=1 SV=1;sp|P39053|DYN1_MOUSE Dynamin-1 OS=Mus musculus OX=10090 GN=Dnm1 PE=1 SV=2	2	2	1	1	2	1	1	8.9	94.032	61.259	3	4	5	2	2	2	97179	159380	169110	121330	125850	109770
E9PUD2	Dynamin-1-like protein (EC 3.6.5.5)	Dnm1l	tr|E9PUD2|E9PUD2_MOUSE Dynamin-1-like protein OS=Mus musculus OX=10090 GN=Dnm1l PE=1 SV=1;sp|Q8K1M6|DNM1L_MOUSE Dynamin-1-like protein OS=Mus musculus OX=10090 GN=Dnm1l PE=1 SV=2;tr|Q3U4P3|Q3U4P3_MOUSE Dynamin-1-like protein (Fragment) OS=Mus musculus OX=1	4	2	2	1	1	3	2	8.6	79.532	33.932	1	1	2	1	1	1	114200	43945	49631	5968	164780	91660
Q9CUM4	Dynamin-type G domain-containing protein	Dnm2	tr|Q9CUM4|Q9CUM4_MOUSE Dynamin-type G domain-containing protein (Fragment) OS=Mus musculus OX=10090 GN=Dnm2 PE=2 SV=1;tr|G3UZZ3|G3UZZ3_MOUSE Dynamin GTPase (Fragment) OS=Mus musculus OX=10090 GN=Dnm2 PE=1 SV=1;tr|Q3T9X3|Q3T9X3_MOUSE Dynamin GTPase OS=Mus m	1	1	0	0	0	1	0	4.5	56.551	8.6975	1	0	0	0	1	0	0	0	0	0	339780	0
Q8BUT2	Dynamin GTPase (EC 3.6.5.5)	Dnm3	tr|Q8BUT2|Q8BUT2_MOUSE Dynamin GTPase OS=Mus musculus OX=10090 GN=Dnm3 PE=2 SV=1;tr|E9QLL2|E9QLL2_MOUSE Dynamin GTPase OS=Mus musculus OX=10090 GN=Dnm3 PE=1 SV=1;sp|Q8BZ98|DYN3_MOUSE Dynamin-3 OS=Mus musculus OX=10090 GN=Dnm3 PE=1 SV=1	1	1	1	1	0	0	0	5.7	92.862	7.2549	1	1	1	0	0	0	29242	41797	57529	0	0	0
Q8CAJ7	Aspartyl aminopeptidase (EC 3.4.11.21)	Dnpep	tr|Q8CAJ7|Q8CAJ7_MOUSE Aspartyl aminopeptidase OS=Mus musculus OX=10090 GN=Dnpep PE=2 SV=1;tr|Q3U3I6|Q3U3I6_MOUSE Aspartyl aminopeptidase OS=Mus musculus OX=10090 PE=2 SV=1;tr|Q3TVK3|Q3TVK3_MOUSE Aspartyl aminopeptidase OS=Mus musculus OX=10090 GN=Dnpep PE	18	18	17	17	17	17	18	41.6	52.206	225.08	14	14	13	15	13	17	132960000	113620000	129600000	101700000	71288000	118710000
Q80VJ3	2'-deoxynucleoside 5'-phosphate N-hydrolase 1 (EC 3.2.2.-) (c-Myc-responsive protein Rcl)	Dnph1 Rcl	sp|Q80VJ3|DNPH1_MOUSE 2-deoxynucleoside 5-phosphate N-hydrolase 1 OS=Mus musculus OX=10090 GN=Dnph1 PE=1 SV=2	1	1	0	0	0	0	0	8.1	18.977	8.7047	1	0	0	0	0	0	0	0	0	0	0	0
P31428	Dipeptidase 1 (DPEP-1) (EC 3.4.13.19) (Beta-lactamase) (EC 3.5.2.6) (Membrane-bound dipeptidase 1) (MBD-1) (Microsomal dipeptidase) (Renal dipeptidase)	Dpep1 Mbd1 Rdp	sp|P31428|DPEP1_MOUSE Dipeptidase 1 OS=Mus musculus OX=10090 GN=Dpep1 PE=1 SV=2;tr|A0A1D5RML1|A0A1D5RML1_MOUSE Dipeptidase (Fragment) OS=Mus musculus OX=10090 GN=Dpep1 PE=1 SV=1;tr|Q99LA8|Q99LA8_MOUSE Dipeptidase OS=Mus musculus OX=10090 GN=Dpep1 PE=2 SV=1	3	1	2	1	3	2	2	8.3	45.722	29.718	1	2	1	2	2	1	554450	372530	0	1145000	911630	462810
Q9DA79	Dipeptidase 3 (Membrane-bound dipeptidase 3) (MBD-3) (Protein expressed in male leptotene and zygotene spermatocytes 136) (MLZ-136)	Dpep3 Mbd3	sp|Q9DA79|DPEP3_MOUSE Dipeptidase 3 OS=Mus musculus OX=10090 GN=Dpep3 PE=1 SV=1	11	9	10	9	9	8	11	23.7	54.246	227.82	8	9	9	15	12	11	31678000	36851000	39869000	42598000	31323000	50564000
D3Z5N6	Zinc finger protein ubi-d4	Dpf2	tr|D3Z5N6|D3Z5N6_MOUSE Zinc finger protein ubi-d4 OS=Mus musculus OX=10090 GN=Dpf2 PE=1 SV=1;tr|Q3UKV4|Q3UKV4_MOUSE Uncharacterized protein OS=Mus musculus OX=10090 GN=Dpf2 PE=2 SV=1;sp|Q61103|REQU_MOUSE Zinc finger protein ubi-d4 OS=Mus musculus OX=10090	1	1	1	0	1	1	0	2.2	45.854	6.6502	1	1	0	1	1	0	150260	0	0	212070	0	0
O70152	Dolichol-phosphate mannosyltransferase subunit 1 (EC 2.4.1.83) (Dolichol-phosphate mannose synthase subunit 1) (DPM synthase subunit 1) (Dolichyl-phosphate beta-D-mannosyltransferase subunit 1) (Mannose-P-dolichol synthase subunit 1) (MPD synthase)	Dpm1	sp|O70152|DPM1_MOUSE Dolichol-phosphate mannosyltransferase subunit 1 OS=Mus musculus OX=10090 GN=Dpm1 PE=1 SV=1;tr|F8WII3|F8WII3_MOUSE Dolichol-phosphate mannosyltransferase subunit 1 (Fragment) OS=Mus musculus OX=10090 GN=Dpm1 PE=1 SV=1;tr|A2BDX2|A2BDX2_	3	3	1	1	2	3	3	14.6	29.174	30.84	1	1	1	0	0	1	1962400	361430	640190	1086400	2586000	1592200
Q3UDY7	Dipeptidyl aminopeptidase III	Dpp3	tr|Q3UDY7|Q3UDY7_MOUSE Uncharacterized protein (Fragment) OS=Mus musculus OX=10090 GN=Dpp3 PE=2 SV=1;tr|Q6NXZ0|Q6NXZ0_MOUSE Dipeptidyl peptidase 3 OS=Mus musculus OX=10090 GN=Dpp3 PE=2 SV=1;tr|Q3UDF3|Q3UDF3_MOUSE Dipeptidyl peptidase 3 OS=Mus musculus OX=1	13	12	13	13	12	13	12	25.6	65.78	181.85	9	11	13	10	10	8	13860000	9948400	12126000	11888000	9555500	11615000
P28843	Dipeptidyl peptidase 4 (EC 3.4.14.5) (Dipeptidyl peptidase IV) (DPP IV) (T-cell activation antigen CD26) (Thymocyte-activating molecule) (THAM) (CD antigen CD26) [Cleaved into: Dipeptidyl peptidase 4 membrane form (Dipeptidyl peptidase IV membrane form); Dipeptidyl peptidase 4 soluble form (Dipeptidyl peptidase IV soluble form)]	Dpp4 Cd26	sp|P28843|DPP4_MOUSE Dipeptidyl peptidase 4 OS=Mus musculus OX=10090 GN=Dpp4 PE=1 SV=3;tr|Q3TR43|Q3TR43_MOUSE Dipeptidyl peptidase 4 OS=Mus musculus OX=10090 GN=Dpp4 PE=2 SV=1	10	9	9	7	9	10	10	13.8	87.436	108.36	5	4	4	7	10	7	3118700	2284200	2176900	4608300	7356800	4652500
Q99LT0	Protein dpy-30 homolog (Dpy-30-like protein) (Dpy-30L)	Dpy30	sp|Q99LT0|DPY30_MOUSE Protein dpy-30 homolog OS=Mus musculus OX=10090 GN=Dpy30 PE=1 SV=1	1	1	1	1	1	1	1	9.1	11.213	9.9642	1	1	1	1	1	1	10229000	12625000	11439000	13164000	10025000	0
O08553	Dihydropyrimidinase-related protein 2 (DRP-2) (Unc-33-like phosphoprotein 2) (ULIP-2)	Dpysl2 Crmp2 Ulip2	sp|O08553|DPYL2_MOUSE Dihydropyrimidinase-related protein 2 OS=Mus musculus OX=10090 GN=Dpysl2 PE=1 SV=2	11	6	8	9	7	6	4	37.2	62.277	130.95	10	16	20	10	8	5	659290	1376600	3353300	1149900	2185400	623440
Q3TT92	Dihydropyrimidinase-related protein 3	Dpysl3	tr|Q3TT92|Q3TT92_MOUSE Dihydropyrimidinase-related protein 3 OS=Mus musculus OX=10090 GN=Dpysl3 PE=1 SV=1;tr|E9PWE8|E9PWE8_MOUSE Dihydropyrimidinase-related protein 3 OS=Mus musculus OX=10090 GN=Dpysl3 PE=1 SV=1;sp|Q62188|DPYL3_MOUSE Dihydropyrimidinase-re	3	3	3	1	2	3	1	12.9	61.779	29.938	3	1	0	0	2	1	681530	713910	208620	591090	974340	205870
Q3TMU8	Dihydropyrimidinase-like 4 (Dihydropyrimidinase-related protein 4)	Dpysl4	tr|Q3TMU8|Q3TMU8_MOUSE Dihydropyrimidinase-like 4 OS=Mus musculus OX=10090 GN=Dpysl4 PE=1 SV=1;tr|A0A0R4J1N0|A0A0R4J1N0_MOUSE Dihydropyrimidinase-related protein 4 OS=Mus musculus OX=10090 GN=Dpysl4 PE=1 SV=1;sp|O35098|DPYL4_MOUSE Dihydropyrimidinase-relat	2	2	2	2	1	1	0	12.9	61.927	12.99	1	0	1	0	1	0	93104	88172	222900	95213	96056	0
Q9EQF6	Dihydropyrimidinase-related protein 5 (DRP-5) (Collapsin response mediator protein 5) (CRMP-5)	Dpysl5 Crmp5	sp|Q9EQF6|DPYL5_MOUSE Dihydropyrimidinase-related protein 5 OS=Mus musculus OX=10090 GN=Dpysl5 PE=1 SV=1;tr|Q3SYJ1|Q3SYJ1_MOUSE Dihydropyrimidinase-related protein 5 OS=Mus musculus OX=10090 GN=Dpysl5 PE=1 SV=1	2	2	2	2	1	1	2	9.6	61.516	32.961	2	2	4	1	0	0	151730	454690	153530	346070	169260	215290
Q3USS3	Dynein regulatory complex protein 1 (Coiled-coil domain-containing protein 164)	Drc1 Ccdc164 Gm1060	sp|Q3USS3|DRC1_MOUSE Dynein regulatory complex protein 1 OS=Mus musculus OX=10090 GN=Drc1 PE=1 SV=1	7	6	5	5	6	4	6	10.1	88.506	43.267	5	1	2	2	3	5	693970	727570	678530	476770	204490	813120
Q5SX99	Dynein regulatory complex subunit 3	Drc3 Lrrc48	tr|Q5SX99|Q5SX99_MOUSE Dynein regulatory complex subunit 3 OS=Mus musculus OX=10090 GN=Drc3 PE=1 SV=1;tr|Q8BXE1|Q8BXE1_MOUSE Uncharacterized protein OS=Mus musculus OX=10090 GN=Drc3 PE=2 SV=1;tr|Q8BWX4|Q8BWX4_MOUSE Dynein regulatory complex subunit 3 OS=Mu	3	3	2	2	3	1	2	17.8	23.786	17.855	1	1	1	1	0	0	5516300	3168400	3475700	5070700	769420	1236900
Q6V3W6	Dynein regulatory complex subunit 7 (Coiled-coil domain-containing protein 135) (Coiled-coil domain-containing protein lobo homolog) (Spermatogenesis-related gene in late stages of spermatogenesis cells protein)	Drc7 Ccdc135 Gm770 Srgl	sp|Q6V3W6|DRC7_MOUSE Dynein regulatory complex subunit 7 OS=Mus musculus OX=10090 GN=Drc7 PE=1 SV=4	11	7	9	8	7	7	9	15.4	103.27	89.073	5	9	4	5	5	6	562830	823310	863000	599740	498670	699470
Q4FK36	Destrin (Actin-depolymerizing factor)	Dstn	tr|Q4FK36|Q4FK36_MOUSE Destrin OS=Mus musculus OX=10090 GN=Dstn PE=1 SV=1;sp|Q9R0P5|DEST_MOUSE Destrin OS=Mus musculus OX=10090 GN=Dstn PE=1 SV=3	5	4	4	5	4	4	4	40.6	18.521	77.702	1	3	2	4	2	1	23852000	21858000	18028000	42214000	56393000	20668000
Q9DD18	D-aminoacyl-tRNA deacylase 1 (DTD) (EC 3.1.1.96) (DNA-unwinding element-binding protein B) (DUE-B) (Gly-tRNA(Ala) deacylase)	Dtd1 Hars2	sp|Q9DD18|DTD1_MOUSE D-aminoacyl-tRNA deacylase 1 OS=Mus musculus OX=10090 GN=Dtd1 PE=1 SV=2	1	0	0	1	0	0	0	10.5	23.384	6.375	0	0	1	0	0	0	0	0	1039100	0	0	0
P97930	Thymidylate kinase (EC 2.7.4.9) (dTMP kinase)	Dtymk Tmk	sp|P97930|KTHY_MOUSE Thymidylate kinase OS=Mus musculus OX=10090 GN=Dtymk PE=1 SV=2;tr|D3Z3R3|D3Z3R3_MOUSE dTMP kinase OS=Mus musculus OX=10090 GN=Dtymk PE=1 SV=1	5	4	4	5	4	3	5	17.9	23.914	40.059	3	3	3	2	2	4	4103000	2395600	3846500	1867800	1566600	3427900
Q9D9D8	Dual specificity phosphatase 21 (EC 3.1.3.16) (EC 3.1.3.48)	Dusp21	sp|Q9D9D8|DUS21_MOUSE Dual specificity phosphatase 21 OS=Mus musculus OX=10090 GN=Dusp21 PE=1 SV=1	3	2	2	3	2	3	3	19.6	21.508	19.125	1	2	0	0	1	2	1805200	1886000	217400	2136400	99924	152900
Q9CQ43	Deoxyuridine 5'-triphosphate nucleotidohydrolase (dUTPase) (EC 3.6.1.23)	Dut Dutp	sp|Q9CQ43|DUT_MOUSE Deoxyuridine 5-triphosphate nucleotidohydrolase OS=Mus musculus OX=10090 GN=Dut PE=1 SV=1	2	1	1	1	0	2	1	16.7	17.384	17.819	1	1	1	0	3	1	1250300	771880	921540	0	1395700	877070
Q91V47	Ubiquitin-like protein 4A	DXS254E	tr|Q91V47|Q91V47_MOUSE Ubiquitin-like protein 4A (Fragment) OS=Mus musculus OX=10090 GN=DXS254E PE=4 SV=1;tr|Q3UK94|Q3UK94_MOUSE Ubiquitin-like protein 4A OS=Mus musculus OX=10090 GN=RP23-436K3.13-001 PE=1 SV=1;tr|Q684Q9|Q684Q9_MOUSE Ubiquitin-like protein	3	2	3	2	3	3	3	21.7	17.228	25.738	1	2	2	2	2	2	5607000	5817700	3634300	4492900	3797600	3609400
E0CXB0	DPY30 domain-containing protein 1	Dydc1	tr|E0CXB0|E0CXB0_MOUSE DPY30 domain-containing protein 1 OS=Mus musculus OX=10090 GN=Dydc1 PE=3 SV=1;sp|Q9D9T0|DYDC1_MOUSE DPY30 domain-containing protein 1 OS=Mus musculus OX=10090 GN=Dydc1 PE=2 SV=2	9	8	9	7	8	7	9	45.2	20.884	93.881	7	6	7	6	2	5	12463000	11502000	11707000	11126000	8422300	14473000
Q9JHU4	Cytoplasmic dynein 1 heavy chain 1 (Cytoplasmic dynein heavy chain 1) (Dynein heavy chain, cytosolic)	Dync1h1 Dhc1 Dnch1 Dnchc1 Dyhc	sp|Q9JHU4|DYHC1_MOUSE Cytoplasmic dynein 1 heavy chain 1 OS=Mus musculus OX=10090 GN=Dync1h1 PE=1 SV=2;tr|Q80U36|Q80U36_MOUSE MKIAA0325 protein (Fragment) OS=Mus musculus OX=10090 GN=Dync1h1 PE=2 SV=1	12	5	7	8	8	6	5	4.8	532.04	84.734	0	4	9	4	4	2	34941	35796	57439	64106	78300	59369
A2BFF8	Cytoplasmic dynein 1 intermediate chain 2	Dync1i2	tr|A2BFF8|A2BFF8_MOUSE Cytoplasmic dynein 1 intermediate chain 2 OS=Mus musculus OX=10090 GN=Dync1i2 PE=1 SV=1;tr|A2BFF7|A2BFF7_MOUSE Dynein cytoplasmic 1 intermediate chain 2 OS=Mus musculus OX=10090 GN=Dync1i2 PE=1 SV=1;tr|D6Q0F7|D6Q0F7_MOUSE Cytoplasmic	2	2	2	2	2	2	1	3.4	68.265	18.898	2	2	1	2	2	0	807990	211760	336780	1123900	368260	494940
Q3TVT4	Dynein light intermediate chain	Dync1li1 Dnclic1	tr|Q3TVT4|Q3TVT4_MOUSE Dynein light intermediate chain (Fragment) OS=Mus musculus OX=10090 GN=Dync1li1 PE=2 SV=1;tr|Q3TWG5|Q3TWG5_MOUSE Dynein light intermediate chain OS=Mus musculus OX=10090 GN=Dync1li1 PE=1 SV=1;sp|Q8R1Q8|DC1L1_MOUSE Cytoplasmic dynein	1	0	0	1	0	0	0	13.3	21.037	6.6184	0	0	1	0	0	0	0	0	327500	0	0	0
A0A1D5RMC1	Dynein light intermediate chain	Dync1li2	tr|A0A1D5RMC1|A0A1D5RMC1_MOUSE Dynein light intermediate chain (Fragment) OS=Mus musculus OX=10090 GN=Dync1li2 PE=1 SV=1;tr|A0A1D5RM94|A0A1D5RM94_MOUSE Dynein light intermediate chain OS=Mus musculus OX=10090 GN=Dync1li2 PE=1 SV=1;sp|Q6PDL0|DC1L2_MOUSE Cyt	2	1	1	1	1	1	0	8.1	45.24	15.151	2	1	1	1	1	0	253780	177520	0	0	415700	0
P63168	Dynein light chain 1, cytoplasmic (8 kDa dynein light chain) (DLC8) (Dynein light chain LC8-type 1) (Protein inhibitor of neuronal nitric oxide synthase) (PIN) (mPIN)	Dynll1 Dlc1 Dncl1 Dnclc1	sp|P63168|DYL1_MOUSE Dynein light chain 1, cytoplasmic OS=Mus musculus OX=10090 GN=Dynll1 PE=1 SV=1;tr|Q9D6F6|Q9D6F6_MOUSE Dynein light chain OS=Mus musculus OX=10090 GN=Dynll1 PE=2 SV=1	2	1	0	2	2	0	1	64	10.366	23.374	1	0	3	3	1	3	1982000	1006100	3954800	3955600	2997000	5752300
Q9D0M5	Dynein light chain 2, cytoplasmic (8 kDa dynein light chain b) (DLC8) (DLC8b) (Dynein light chain LC8-type 2)	Dynll2 Dlc2	sp|Q9D0M5|DYL2_MOUSE Dynein light chain 2, cytoplasmic OS=Mus musculus OX=10090 GN=Dynll2 PE=1 SV=1;tr|D6RIN4|D6RIN4_MOUSE Dynein light chain OS=Mus musculus OX=10090 GN=Dynll2 PE=1 SV=1	3	1	3	2	3	3	3	39.3	10.35	59.944	3	4	6	3	5	6	628180000	513150000	529380000	473170000	386190000	373380000
A2AVR9	Dynein light chain roadblock	Dynlrb1	tr|A2AVR9|A2AVR9_MOUSE Dynein light chain roadblock OS=Mus musculus OX=10090 GN=Dynlrb1 PE=1 SV=1;sp|P62627|DLRB1_MOUSE Dynein light chain roadblock-type 1 OS=Mus musculus OX=10090 GN=Dynlrb1 PE=1 SV=3	1	0	0	0	0	1	0	11.5	11.928	11.695	0	0	0	0	1	0	0	0	0	0	0	0
Q9DAJ5	Dynein light chain roadblock-type 2 (Dynein light chain 2B, cytoplasmic)	Dynlrb2 Dncl2b Dnlc2b	sp|Q9DAJ5|DLRB2_MOUSE Dynein light chain roadblock-type 2 OS=Mus musculus OX=10090 GN=Dynlrb2 PE=1 SV=1	3	3	3	3	2	2	3	38.5	10.876	50.541	1	2	3	1	1	1	50539000	55098000	63495000	25036000	20038000	58906000
Q5EBK8	Dynlt1 protein	Dynlt1	tr|Q5EBK8|Q5EBK8_MOUSE Dynlt1 protein OS=Mus musculus OX=10090 GN=Dynlt1 PE=2 SV=1;tr|Q9DAS3|Q9DAS3_MOUSE Uncharacterized protein OS=Mus musculus OX=10090 PE=2 SV=1;tr|A0A338P7B7|A0A338P7B7_MOUSE Dynein light chain Tctex-type 1A OS=Mus musculus OX=10090 GN	1	1	1	1	1	0	1	17.2	10.242	29.612	1	0	0	3	0	1	8637300	10055000	6641100	7824100	0	6953000
A0A338P6U6	Dynein light chain Tctex-type 2A3	Dynlt2a3	tr|A0A338P6U6|A0A338P6U6_MOUSE Dynein light chain Tctex-type 2A3 OS=Mus musculus OX=10090 GN=Dynlt2a3 PE=1 SV=1;tr|A0A0R4J284|A0A0R4J284_MOUSE Dynein light chain Tctex-type 2A1 OS=Mus musculus OX=10090 GN=Dynlt2a2 PE=1 SV=1;sp|P11985|DYLT2_MOUSE Dynein lig	2	1	2	1	2	1	2	26.5	15.499	53.768	1	1	1	2	2	3	2216300	2939800	2793000	4266900	3536800	5177900
Q9CQJ9	Dynein light chain Tctex-type protein 2B	Dynlt2b Tctex1d2	tr|Q9CQJ9|Q9CQJ9_MOUSE Dynein light chain Tctex-type protein 2B OS=Mus musculus OX=10090 GN=Dynlt2b PE=1 SV=1;sp|Q9CQ66|DYT2B_MOUSE Dynein light chain Tctex-type protein 2B OS=Mus musculus OX=10090 GN=Dynlt2b PE=1 SV=1	1	0	1	1	0	0	1	17.3	11.749	17.453	0	0	2	0	0	0	0	1251400	1414300	0	0	899620
P70245	3-beta-hydroxysteroid-Delta(8),Delta(7)-isomerase (EC 5.3.3.5) (Cholestenol Delta-isomerase) (Delta(8)-Delta(7) sterol isomerase) (D8-D7 sterol isomerase) (Emopamil-binding protein)	Ebp Msi	sp|P70245|EBP_MOUSE 3-beta-hydroxysteroid-Delta(8),Delta(7)-isomerase OS=Mus musculus OX=10090 GN=Ebp PE=1 SV=3;tr|A2AC29|A2AC29_MOUSE 3-beta-hydroxysteroid-Delta(8),Delta(7)-isomerase (Fragment) OS=Mus musculus OX=10090 GN=Ebp PE=1 SV=1	2	2	2	2	2	2	2	10.9	26.215	53.363	0	0	0	2	1	2	6182900	8639000	6044500	15787000	17977000	13849000
O35459	Delta(3,5)-Delta(2,4)-dienoyl-CoA isomerase, mitochondrial (EC 5.3.3.-)	Ech1	sp|O35459|ECH1_MOUSE Delta(3,5)-Delta(2,4)-dienoyl-CoA isomerase, mitochondrial OS=Mus musculus OX=10090 GN=Ech1 PE=1 SV=1;tr|F7B227|F7B227_MOUSE Delta(3,5)-Delta(2,4)-dienoyl-CoA isomerase, mitochondrial (Fragment) OS=Mus musculus OX=10090 GN=Ech1 PE=1 SV	6	5	4	5	5	6	5	20.5	36.118	73.037	3	3	3	3	4	3	3505900	2188300	3411100	4780100	4011000	3460400
Q9D9V3	Ethylmalonyl-CoA decarboxylase (EC 4.1.1.94) (Enoyl-CoA hydratase domain-containing protein 1) (Methylmalonyl-CoA decarboxylase) (MMCD)	Echdc1	sp|Q9D9V3|ECHD1_MOUSE Ethylmalonyl-CoA decarboxylase OS=Mus musculus OX=10090 GN=Echdc1 PE=1 SV=2	1	1	1	1	1	0	1	4	35.467	15.909	1	1	1	1	0	1	883940	538660	0	641220	0	804300
Q3TLP5	Enoyl-CoA hydratase domain-containing protein 2, mitochondrial	Echdc2 D4Ertd765e	sp|Q3TLP5|ECHD2_MOUSE Enoyl-CoA hydratase domain-containing protein 2, mitochondrial OS=Mus musculus OX=10090 GN=Echdc2 PE=1 SV=2;tr|F6Z5N5|F6Z5N5_MOUSE Enoyl-CoA hydratase domain-containing protein 2, mitochondrial (Fragment) OS=Mus musculus OX=10090 GN=E	3	2	2	1	2	3	2	17.9	31.852	39.609	1	1	2	2	3	1	522180	345150	517400	678910	985780	849940
Q8BH95	Enoyl-CoA hydratase, mitochondrial (mECH) (mECH1) (EC 4.2.1.17) (EC 5.3.3.8) (Enoyl-CoA hydratase 1) (ECHS1) (Short-chain enoyl-CoA hydratase) (SCEH)	Echs1	sp|Q8BH95|ECHM_MOUSE Enoyl-CoA hydratase, mitochondrial OS=Mus musculus OX=10090 GN=Echs1 PE=1 SV=1;tr|Q8BU95|Q8BU95_MOUSE Uncharacterized protein OS=Mus musculus OX=10090 PE=2 SV=1	8	6	5	7	6	8	5	27.9	31.474	105.44	4	2	3	3	6	5	18831000	11206000	14388000	18015000	20567000	17652000
P42125	Enoyl-CoA delta isomerase 1, mitochondrial (EC 5.3.3.8) (3,2-trans-enoyl-CoA isomerase) (Delta(3),Delta(2)-enoyl-CoA isomerase) (D3,D2-enoyl-CoA isomerase) (Dodecenoyl-CoA isomerase)	Eci1 Dci	sp|P42125|ECI1_MOUSE Enoyl-CoA delta isomerase 1, mitochondrial OS=Mus musculus OX=10090 GN=Eci1 PE=1 SV=2;tr|A0A3Q4EC00|A0A3Q4EC00_MOUSE Enoyl-CoA delta isomerase 1, mitochondrial OS=Mus musculus OX=10090 GN=Eci1 PE=1 SV=1;tr|A0A452J8A5|A0A452J8A5_MOUSE E	10	10	9	10	9	9	10	36.3	32.25	98.586	9	9	10	8	6	6	33605000	24798000	30671000	28228000	29869000	31055000
Q3TCD4	Enoyl-CoA delta isomerase 2	Eci2 Peci	tr|Q3TCD4|Q3TCD4_MOUSE Enoyl-CoA delta isomerase 2 OS=Mus musculus OX=10090 GN=Eci2 PE=1 SV=1;sp|Q9WUR2|ECI2_MOUSE Enoyl-CoA delta isomerase 2 OS=Mus musculus OX=10090 GN=Eci2 PE=1 SV=2;tr|E9PUY9|E9PUY9_MOUSE Enoyl-CoA delta isomerase 2 (Fragment) OS=Mus m	5	2	3	2	2	3	4	16.4	41.779	38.381	1	1	1	1	3	3	1066400	747330	553410	797330	1307200	760740
E9Q7F5	Epididymal protein 13	Eddm13 Epp13 Gm6792	sp|E9Q7F5|EDD13_MOUSE Epididymal protein 13 OS=Mus musculus OX=10090 GN=Eddm13 PE=2 SV=1;tr|A0A140LIW2|A0A140LIW2_MOUSE Epididymal protein 13 (Fragment) OS=Mus musculus OX=10090 GN=Epp13 PE=4 SV=1	2	2	2	2	2	2	2	14	18.665	22.971	2	3	2	2	2	2	8234300	3986800	5469500	5621700	6377300	6516300
Q58E64	Elongation factor 1-alpha	Eef1a1	tr|Q58E64|Q58E64_MOUSE Elongation factor 1-alpha OS=Mus musculus OX=10090 GN=Eef1a1 PE=1 SV=1;tr|Q3UA81|Q3UA81_MOUSE Elongation factor 1-alpha OS=Mus musculus OX=10090 GN=Eef1a1 PE=2 SV=1;sp|P10126|EF1A1_MOUSE Elongation factor 1-alpha 1 OS=Mus musculus OX	7	4	5	7	4	4	5	51.7	50.113	135.9	15	10	19	13	12	15	86081000	73103000	70165000	89964000	104010000	80072000
P62631	Elongation factor 1-alpha 2 (EF-1-alpha-2) (Eukaryotic elongation factor 1 A-2) (eEF1A-2) (Statin-S1)	Eef1a2 Eef1al Stn	sp|P62631|EF1A2_MOUSE Elongation factor 1-alpha 2 OS=Mus musculus OX=10090 GN=Eef1a2 PE=1 SV=1	2	1	1	2	0	1	1	37.6	50.454	13.918	1	1	3	0	1	0	207280	396170	106870	0	144950	75027
A0A087WS46	Eukaryotic translation elongation factor 1 beta 2	Eef1b2	tr|A0A087WS46|A0A087WS46_MOUSE Eukaryotic translation elongation factor 1 beta 2 OS=Mus musculus OX=10090 GN=Eef1b2 PE=1 SV=1;sp|O70251|EF1B_MOUSE Elongation factor 1-beta OS=Mus musculus OX=10090 GN=Eef1b PE=1 SV=5	4	3	3	3	4	4	3	29.9	20.136	75.462	3	3	3	4	3	3	7006600	5776400	5456800	9508500	8334700	5021700
A0A0R4J1E2	Elongation factor 1-delta	Eef1d	tr|A0A0R4J1E2|A0A0R4J1E2_MOUSE Elongation factor 1-delta OS=Mus musculus OX=10090 GN=Eef1d PE=1 SV=1;tr|E9QN08|E9QN08_MOUSE Elongation factor 1-delta (Fragment) OS=Mus musculus OX=10090 GN=Eef1d PE=1 SV=1;tr|Q80T06|Q80T06_MOUSE Elongation factor 1-delta OS	1	1	1	1	1	1	1	23.8	72.93	254.12	10	7	9	8	9	10	5403000	8257600	6630500	6992400	6148500	5592200
F6ZFU0	Elongation factor 1-delta	Eef1d	tr|F6ZFU0|F6ZFU0_MOUSE Elongation factor 1-delta (Fragment) OS=Mus musculus OX=10090 GN=Eef1d PE=1 SV=1;tr|A0A0R4J1L2|A0A0R4J1L2_MOUSE Elongation factor 1-delta OS=Mus musculus OX=10090 GN=Eef1d PE=1 SV=1;tr|D3Z7N2|D3Z7N2_MOUSE Elongation factor 1-delta (F	1	0	1	1	1	1	1	27.9	61.391	46.288	0	1	0	1	1	0	0	0	296340	390410	729450	535910
Q9D1M4	Eukaryotic translation elongation factor 1 epsilon-1 (Elongation factor p18) (Multisynthase complex auxiliary component p18)	Eef1e1	sp|Q9D1M4|MCA3_MOUSE Eukaryotic translation elongation factor 1 epsilon-1 OS=Mus musculus OX=10090 GN=Eef1e1 PE=1 SV=1	1	1	1	1	0	1	0	6.3	19.859	8.2061	0	0	0	0	1	0	924480	1062400	659570	0	702800	0
Q9D8N0	Elongation factor 1-gamma (EF-1-gamma) (eEF-1B gamma)	Eef1g	sp|Q9D8N0|EF1G_MOUSE Elongation factor 1-gamma OS=Mus musculus OX=10090 GN=Eef1g PE=1 SV=3;tr|Q4FZK2|Q4FZK2_MOUSE Elongation factor 1-gamma OS=Mus musculus OX=10090 GN=Eef1g PE=1 SV=1;tr|Q8R1N8|Q8R1N8_MOUSE Eef1g protein OS=Mus musculus OX=10090 GN=Eef1g P	18	16	16	18	14	15	14	46.2	50.06	193.76	15	17	18	11	14	13	37878000	34305000	45772000	27774000	26795000	34739000
P58252	Elongation factor 2 (EF-2)	Eef2	sp|P58252|EF2_MOUSE Elongation factor 2 OS=Mus musculus OX=10090 GN=Eef2 PE=1 SV=2;tr|Q8C153|Q8C153_MOUSE Tr-type G domain-containing protein OS=Mus musculus OX=10090 GN=Eef2 PE=2 SV=1;tr|Q8BMA8|Q8BMA8_MOUSE Tr-type G domain-containing protein OS=Mus muscu	20	17	13	16	16	14	13	32.4	95.313	209.75	16	9	14	17	9	7	5993400	4889500	4073900	5952700	6779100	4059000
Q9D581	EF-hand calcium-binding domain-containing protein 10	Efcab10	sp|Q9D581|EFC10_MOUSE EF-hand calcium-binding domain-containing protein 10 OS=Mus musculus OX=10090 GN=Efcab10 PE=1 SV=1	2	1	1	1	1	1	2	15.9	15.562	23.924	1	1	1	1	1	2	1670200	1859900	2133500	1550900	1202000	1637600
Q8C192	EF-hand calcium-binding domain-containing protein 14	Efcab14 4732418C07Rik	tr|Q8C192|Q8C192_MOUSE Uncharacterized protein OS=Mus musculus OX=10090 GN=Efcab14 PE=2 SV=1;tr|Q3V2Y8|Q3V2Y8_MOUSE Uncharacterized protein OS=Mus musculus OX=10090 GN=Efcab14 PE=2 SV=1;tr|Q8R053|Q8R053_MOUSE 4732418C07Rik protein (Fragment) OS=Mus musculu	1	0	1	1	1	0	1	8.1	23.171	7.491	0	0	0	0	0	1	0	204150	182300	183500	0	277560
Q9CQ46	Dynein regulatory complex protein 8 (EF-hand calcium-binding domain-containing protein 2)	Efcab2 Drc8	sp|Q9CQ46|DRC8_MOUSE Dynein regulatory complex protein 8 OS=Mus musculus OX=10090 GN=Efcab2 PE=1 SV=1	5	4	4	5	3	4	3	29.3	18.929	31.576	4	4	4	3	2	2	8590200	7630600	8082500	6217400	5876600	7275600
A0JP43	EF-hand calcium-binding domain-containing protein 5	Efcab5	sp|A0JP43|EFCB5_MOUSE EF-hand calcium-binding domain-containing protein 5 OS=Mus musculus OX=10090 GN=Efcab5 PE=1 SV=2;tr|A0A0A0MQI1|A0A0A0MQI1_MOUSE EF-hand calcium-binding domain-containing protein 5 (Fragment) OS=Mus musculus OX=10090 GN=Efcab5 PE=1 SV=	2	2	2	2	2	2	2	1.6	159.93	15.157	1	2	3	3	3	2	60564	52822	55570	96647	57262	73144
Q6P1E8	EF-hand calcium-binding domain-containing protein 6 (DJ-1-binding protein) (DJBP)	Efcab6 Djbp Kiaa1672	sp|Q6P1E8|EFCB6_MOUSE EF-hand calcium-binding domain-containing protein 6 OS=Mus musculus OX=10090 GN=Efcab6 PE=1 SV=2	19	15	17	16	17	16	19	14.1	175.77	251.34	12	14	12	12	12	13	4671600	4822800	4547900	4377800	3917200	5108100
B2CKC6	EF-hand domain containing 1 (EF-hand domain-containing protein 1)	Efhc1	tr|B2CKC6|B2CKC6_MOUSE EF-hand domain containing 1 OS=Mus musculus OX=10090 GN=Efhc1 PE=1 SV=1;sp|Q9D9T8|EFHC1_MOUSE EF-hand domain-containing protein 1 OS=Mus musculus OX=10090 GN=Efhc1 PE=1 SV=1	14	13	13	13	13	12	14	28.2	75.081	178.63	10	11	12	9	11	10	6903500	8458600	8305800	7266400	5277700	8155800
Q059K2	EF-hand domain (C-terminal) containing 2	Efhc2	tr|Q059K2|Q059K2_MOUSE EF-hand domain (C-terminal) containing 2 OS=Mus musculus OX=10090 GN=Efhc2 PE=2 SV=1;sp|Q9D485|EFHC2_MOUSE EF-hand domain-containing family member C2 OS=Mus musculus OX=10090 GN=Efhc2 PE=2 SV=2	2	0	0	0	0	0	2	3.9	87.645	12.895	0	0	0	0	0	2	0	0	0	0	0	36169
Q8C845	EF-hand domain-containing protein D2 (Efhd2 protein)	Efhd2	tr|Q8C845|Q8C845_MOUSE EF-hand domain-containing protein D2 OS=Mus musculus OX=10090 GN=Efhd2 PE=1 SV=1;sp|Q9D8Y0|EFHD2_MOUSE EF-hand domain-containing protein D2 OS=Mus musculus OX=10090 GN=Efhd2 PE=1 SV=1;sp|Q9D4J1|EFHD1_MOUSE EF-hand domain-containing p	1	1	0	1	1	1	1	4.2	26.8	6.2113	1	0	1	0	0	1	114230	0	0	210070	200350	143210
G3UZ34	116 kDa U5 small nuclear ribonucleoprotein component (U5 snRNP-specific protein, 116 kDa)	Eftud2	tr|G3UZ34|G3UZ34_MOUSE 116 kDa U5 small nuclear ribonucleoprotein component OS=Mus musculus OX=10090 GN=Eftud2 PE=1 SV=1;tr|Q7TMX4|Q7TMX4_MOUSE 116 kDa U5 small nuclear ribonucleoprotein component OS=Mus musculus OX=10090 GN=Eftud2 PE=2 SV=1;tr|Q543F1|Q543	6	4	2	3	4	5	4	9.4	108.34	47.109	3	1	2	3	4	1	746080	344030	364670	742760	1035800	577830
Q5FW97	Phosphopyruvate hydratase (EC 4.2.1.11) (2-phospho-D-glycerate hydro-lyase)	EG433182 Eno1	tr|Q5FW97|Q5FW97_MOUSE Phosphopyruvate hydratase OS=Mus musculus OX=10090 GN=EG433182 PE=1 SV=1;sp|P17182|ENOA_MOUSE Alpha-enolase OS=Mus musculus OX=10090 GN=Eno1 PE=1 SV=3;tr|Q6PHC1|Q6PHC1_MOUSE Phosphopyruvate hydratase OS=Mus musculus OX=10090 GN=Eno1	24	17	17	22	18	20	22	71.4	47.14	323.31	83	71	84	68	59	63	397350000	376790000	480790000	343440000	301020000	412750000
Q80ZZ0	EH-domain containing 1	Ehd1	tr|Q80ZZ0|Q80ZZ0_MOUSE EH-domain containing 1 OS=Mus musculus OX=10090 GN=Ehd1 PE=1 SV=2;tr|Q3TUW9|Q3TUW9_MOUSE Uncharacterized protein OS=Mus musculus OX=10090 GN=Ehd1 PE=2 SV=1;tr|Q3TGS1|Q3TGS1_MOUSE Uncharacterized protein OS=Mus musculus OX=10090 GN=Eh	4	2	2	3	4	3	3	12	60.602	30.592	0	1	1	2	2	2	87914	47134	257650	136550	729120	103520
Q91VL7	EH-domain containing 4	Ehd4	tr|Q91VL7|Q91VL7_MOUSE EH-domain containing 4 OS=Mus musculus OX=10090 GN=Ehd4 PE=2 SV=1;tr|Q3TWP9|Q3TWP9_MOUSE Uncharacterized protein OS=Mus musculus OX=10090 GN=Ehd4 PE=2 SV=1;tr|Q3TM70|Q3TM70_MOUSE Uncharacterized protein OS=Mus musculus OX=10090 GN=Eh	1	0	0	1	0	1	1	2.2	61.492	7.326	0	0	0	0	1	0	0	0	48258	0	399510	183190
Q9DBM2	Peroxisomal bifunctional enzyme (PBE) (PBFE) (L-peroxisomal bifunctional enzyme) (L-PBE) (Multifunctional enzyme 1) (MFE1) (Multifunctional protein 1) (MFP-1) [Includes: Enoyl-CoA hydratase/3,2-trans-enoyl-CoA isomerase (EC 4.2.1.17) (EC 5.3.3.8); 3-hydroxyacyl-CoA dehydrogenase (EC 1.1.1.35)]	Ehhadh L-pbe	sp|Q9DBM2|ECHP_MOUSE Peroxisomal bifunctional enzyme OS=Mus musculus OX=10090 GN=Ehhadh PE=1 SV=4	9	9	8	8	9	8	8	15	78.301	99.127	9	5	4	7	6	4	2848700	1513200	1622100	1943300	2243800	1777600
A0A1L1SSA3	Eukaryotic translation initiation factor 1b	Eif1b	tr|A0A1L1SSA3|A0A1L1SSA3_MOUSE Eukaryotic translation initiation factor 1b (Fragment) OS=Mus musculus OX=10090 GN=Eif1b PE=1 SV=1;tr|J3QPZ8|J3QPZ8_MOUSE Eukaryotic translation initiation factor 1 (Fragment) OS=Mus musculus OX=10090 GN=Eif1 PE=4 SV=1;tr|Q4V	2	0	0	0	1	1	0	30	11.358	16.531	0	0	0	1	1	0	0	0	0	0	989910	0
D3Z7J6	Translation initiation factor eIF-2B subunit beta	Eif2b2	tr|D3Z7J6|D3Z7J6_MOUSE Translation initiation factor eIF-2B subunit beta (Fragment) OS=Mus musculus OX=10090 GN=Eif2b2 PE=1 SV=1;tr|D3Z487|D3Z487_MOUSE Translation initiation factor eIF-2B subunit beta (Fragment) OS=Mus musculus OX=10090 GN=Eif2b2 PE=1 SV=	1	1	1	1	1	1	1	5.3	25.369	8.553	1	1	1	1	1	1	149910	129480	145660	162370	179150	260490
Q9CV24	Eukaryotic translation initiation factor 2 subunit 1	Eif2s1	tr|Q9CV24|Q9CV24_MOUSE Uncharacterized protein (Fragment) OS=Mus musculus OX=10090 GN=Eif2s1 PE=2 SV=1;sp|Q6ZWX6|IF2A_MOUSE Eukaryotic translation initiation factor 2 subunit 1 OS=Mus musculus OX=10090 GN=Eif2s1 PE=1 SV=3	1	1	1	1	1	1	1	5.3	17.139	6.2298	0	1	0	1	1	0	775290	1519100	862010	1430100	1643400	808450
Q3ULL5	Eif2s2 protein	Eif2s2	tr|Q3ULL5|Q3ULL5_MOUSE Eif2s2 protein OS=Mus musculus OX=10090 GN=Eif2s2 PE=1 SV=1;sp|Q99L45|IF2B_MOUSE Eukaryotic translation initiation factor 2 subunit 2 OS=Mus musculus OX=10090 GN=Eif2s2 PE=1 SV=1	1	1	1	1	0	1	1	3.3	38.092	6.6359	1	1	1	0	1	1	216090	417580	0	0	766440	0
A2AAW9	Eukaryotic translation initiation factor 2 subunit 3, X-linked	Eif2s3x	tr|A2AAW9|A2AAW9_MOUSE Eukaryotic translation initiation factor 2 subunit 3, X-linked OS=Mus musculus OX=10090 GN=Eif2s3x PE=1 SV=1;tr|Q3UDF8|Q3UDF8_MOUSE Protein-synthesizing GTPase OS=Mus musculus OX=10090 GN=Eif2s3x PE=2 SV=1;tr|Q9D791|Q9D791_MOUSE Prot	2	1	2	1	1	1	1	5.5	37.194	10.542	0	1	0	0	0	0	479460	460790	575060	849790	609550	608590
P23116	Eukaryotic translation initiation factor 3 subunit A (eIF3a) (Centrosomin) (Eukaryotic translation initiation factor 3 subunit 10) (eIF-3-theta) (eIF3 p167) (eIF3 p180) (eIF3 p185) (p162)	Eif3a Csma Eif3 Eif3s10	sp|P23116|EIF3A_MOUSE Eukaryotic translation initiation factor 3 subunit A OS=Mus musculus OX=10090 GN=Eif3a PE=1 SV=5;tr|Q3UEK3|Q3UEK3_MOUSE PCI domain-containing protein (Fragment) OS=Mus musculus OX=10090 GN=Eif3a PE=2 SV=1;tr|Q3TKF9|Q3TKF9_MOUSE PCI do	9	5	6	5	6	6	8	6.8	161.93	56.721	3	4	1	1	3	3	192430	398370	408910	716790	232370	463990
Q8R1B4	Eukaryotic translation initiation factor 3 subunit C (eIF3c) (Eukaryotic translation initiation factor 3 subunit 8) (eIF3 p110)	Eif3c Eif3s8	sp|Q8R1B4|EIF3C_MOUSE Eukaryotic translation initiation factor 3 subunit C OS=Mus musculus OX=10090 GN=Eif3c PE=1 SV=1;tr|Q66JU1|Q66JU1_MOUSE Eif3c protein (Fragment) OS=Mus musculus OX=10090 GN=Eif3c PE=2 SV=1	3	2	1	1	2	2	2	3.7	105.53	21.817	2	1	1	2	2	2	104650	102350	78030	180470	137670	127190
A0A2R8VK20	Eukaryotic translation initiation factor 3 subunit D	Eif3d	tr|A0A2R8VK20|A0A2R8VK20_MOUSE Eukaryotic translation initiation factor 3 subunit D (Fragment) OS=Mus musculus OX=10090 GN=Eif3d PE=1 SV=1;sp|O70194|EIF3D_MOUSE Eukaryotic translation initiation factor 3 subunit D OS=Mus musculus OX=10090 GN=Eif3d PE=1 SV=	1	0	0	0	0	1	0	7.1	20.164	9.0149	0	0	0	0	1	0	0	0	0	0	0	0
Q6LCK2	Int-6 protein	Eif3e Eif3s6 Int-6	tr|Q6LCK2|Q6LCK2_MOUSE Int-6 protein (Fragment) OS=Mus musculus OX=10090 GN=Eif3e PE=2 SV=1;tr|Q9CT23|Q9CT23_MOUSE PCI domain-containing protein (Fragment) OS=Mus musculus OX=10090 GN=Eif3e PE=2 SV=1;tr|Q3UIG0|Q3UIG0_MOUSE Eukaryotic translation initiation	2	1	2	1	2	2	2	27.4	8.5647	12.055	0	1	0	2	0	0	746530	3068700	739900	3885700	3746900	3156100
Q6IRT4	Eukaryotic translation initiation factor 3 subunit F (eIF3f) (Eukaryotic translation initiation factor 3 subunit 5) (eIF-3-epsilon) (eIF3 p47)	Eif3f EIF3F EIF3S5	tr|Q6IRT4|Q6IRT4_MOUSE Eukaryotic translation initiation factor 3 subunit F OS=Mus musculus OX=10090 GN=Eif3f PE=2 SV=1;tr|Q8BTW2|Q8BTW2_MOUSE Eukaryotic translation initiation factor 3 subunit F OS=Mus musculus OX=10090 GN=Eif3f PE=2 SV=1;tr|Q3UVY8|Q3UVY8	4	2	1	2	2	3	1	16.4	37.881	25.063	2	0	3	1	1	1	1223500	256560	272840	255490	646920	242000
Q3THA0	Eukaryotic translation initiation factor 3 subunit G (eIF3g) (Eukaryotic translation initiation factor 3 RNA-binding subunit) (eIF-3 RNA-binding subunit) (Eukaryotic translation initiation factor 3 subunit 4) (eIF-3-delta) (eIF3 p42) (eIF3 p44)	Eif3g EIF3G EIF3S4	tr|Q3THA0|Q3THA0_MOUSE Eukaryotic translation initiation factor 3 subunit G OS=Mus musculus OX=10090 GN=Eif3g PE=2 SV=1;tr|Q544H0|Q544H0_MOUSE Eukaryotic translation initiation factor 3 subunit G OS=Mus musculus OX=10090 GN=Eif3g PE=1 SV=1;sp|Q9Z1D1|EIF3G_	2	2	1	1	2	1	1	10	35.608	10.479	1	0	1	0	1	0	253580	101210	124610	352690	112770	137790
Q9QZD9	Eukaryotic translation initiation factor 3 subunit I (eIF3i) (Eukaryotic translation initiation factor 3 subunit 2) (TGF-beta receptor-interacting protein 1) (TRIP-1) (eIF-3-beta) (eIF3 p36)	Eif3i Eif3s2 Trip1	sp|Q9QZD9|EIF3I_MOUSE Eukaryotic translation initiation factor 3 subunit I OS=Mus musculus OX=10090 GN=Eif3i PE=1 SV=1;tr|Q3T9Y8|Q3T9Y8_MOUSE Eukaryotic translation initiation factor 3 subunit I OS=Mus musculus OX=10090 GN=Eif3i PE=2 SV=1;tr|A2AE03|A2AE03_	2	1	1	1	1	2	1	8.9	36.46	16.102	0	0	0	0	2	1	780580	1534700	616630	927530	983980	1889100
Q2YDW1	Eif3j protein	Eif3j	tr|Q2YDW1|Q2YDW1_MOUSE Eif3j protein (Fragment) OS=Mus musculus OX=10090 GN=Eif3j PE=2 SV=1;sp|Q3UGC7|EI3JA_MOUSE Eukaryotic translation initiation factor 3 subunit J-A OS=Mus musculus OX=10090 GN=Eif3j1 PE=2 SV=1;sp|Q66JS6|EI3JB_MOUSE Eukaryotic translati	3	2	2	2	1	1	1	18.3	25.276	22.335	2	2	1	0	0	0	825710	615890	639510	952720	678600	698510
A0A2R8VH97	Eukaryotic translation initiation factor 3 subunit L	Eif3l	tr|A0A2R8VH97|A0A2R8VH97_MOUSE Eukaryotic translation initiation factor 3 subunit L (Fragment) OS=Mus musculus OX=10090 GN=Eif3l PE=1 SV=1;sp|Q8QZY1|EIF3L_MOUSE Eukaryotic translation initiation factor 3 subunit L OS=Mus musculus OX=10090 GN=Eif3l PE=1 SV=	1	0	0	0	1	0	0	34.1	5.3309	6.3377	0	0	0	1	0	0	0	0	0	1410100	0	0
Q99JX4	Eukaryotic translation initiation factor 3 subunit M (eIF3m) (PCI domain-containing protein 1)	Eif3m Pcid1	sp|Q99JX4|EIF3M_MOUSE Eukaryotic translation initiation factor 3 subunit M OS=Mus musculus OX=10090 GN=Eif3m PE=1 SV=1;tr|A2A701|A2A701_MOUSE Eukaryotic translation initiation factor 3 subunit M (Fragment) OS=Mus musculus OX=10090 GN=Eif3m PE=1 SV=1;tr|A2A	2	2	2	2	2	2	2	4.5	42.516	12.974	1	0	1	1	1	1	994870	658560	759690	928160	873320	830200
Q4FZL1	RNA helicase (EC 3.6.4.13)	Eif4a1	tr|Q4FZL1|Q4FZL1_MOUSE RNA helicase (Fragment) OS=Mus musculus OX=10090 GN=Eif4a1 PE=2 SV=1;tr|Q5F2A7|Q5F2A7_MOUSE RNA helicase OS=Mus musculus OX=10090 GN=Eif4a1 PE=1 SV=1;tr|Q3TGK7|Q3TGK7_MOUSE RNA helicase OS=Mus musculus OX=10090 GN=Eif4a1 PE=2 SV=1;tr	4	4	3	2	4	3	3	31.1	46.022	122.25	6	4	7	7	10	7	4617800	3813300	3562700	5704200	6971500	3849700
Q8BTU6	RNA helicase (EC 3.6.4.13)	Eif4a2	tr|Q8BTU6|Q8BTU6_MOUSE RNA helicase OS=Mus musculus OX=10090 GN=Eif4a2 PE=1 SV=1;tr|Q52KC1|Q52KC1_MOUSE RNA helicase OS=Mus musculus OX=10090 GN=Eif4a2 PE=2 SV=1;sp|P10630|IF4A2_MOUSE Eukaryotic initiation factor 4A-II OS=Mus musculus OX=10090 GN=Eif4a2 PE	1	1	1	1	1	1	1	24.6	41.29	8.1888	2	1	1	1	1	2	926210	641600	613870	634190	815730	732500
A2AFK7	RNA helicase (EC 3.6.4.13)	Eif4a3	tr|A2AFK7|A2AFK7_MOUSE RNA helicase (Fragment) OS=Mus musculus OX=10090 GN=Eif4a3 PE=1 SV=1;tr|E9PV04|E9PV04_MOUSE RNA helicase OS=Mus musculus OX=10090 GN=Eif4a3l1 PE=3 SV=2;tr|A0A0N4SVP8|A0A0N4SVP8_MOUSE RNA helicase OS=Mus musculus OX=10090 GN=Eif4a3l2	3	2	2	1	2	2	3	19.4	33.958	27.143	0	1	0	1	1	3	1428300	489860	663200	1256100	1521000	1111100
Q3TDD8	RRM domain-containing protein	Eif4b	tr|Q3TDD8|Q3TDD8_MOUSE RRM domain-containing protein OS=Mus musculus OX=10090 GN=Eif4b PE=2 SV=1;tr|Q3UGC0|Q3UGC0_MOUSE RRM domain-containing protein OS=Mus musculus OX=10090 GN=Eif4b PE=2 SV=1;tr|Q3TSY9|Q3TSY9_MOUSE RRM domain-containing protein OS=Mus mu	3	2	2	2	3	3	2	6.9	68.709	20.258	1	2	1	3	3	2	37322	22946	136510	211330	179610	154580
Q3UZD4	Eukaryotic translation initiation factor 4E-binding protein 2	Eif4ebp2	tr|Q3UZD4|Q3UZD4_MOUSE Uncharacterized protein OS=Mus musculus OX=10090 GN=Eif4ebp2 PE=2 SV=1;tr|Q3UFP6|Q3UFP6_MOUSE Eif4ebp2 protein OS=Mus musculus OX=10090 GN=Eif4ebp2 PE=1 SV=1;sp|P70445|4EBP2_MOUSE Eukaryotic translation initiation factor 4E-binding p	1	1	0	1	1	1	1	11.7	12.956	13.787	1	0	1	1	1	1	537120	0	576460	624760	713270	722990
A0A0J9YVC1	Eukaryotic translation initiation factor 4 gamma 1	Eif4g1	tr|A0A0J9YVC1|A0A0J9YVC1_MOUSE Eukaryotic translation initiation factor 4 gamma 1 (Fragment) OS=Mus musculus OX=10090 GN=Eif4g1 PE=1 SV=1;tr|Q3UTK0|Q3UTK0_MOUSE MIF4G domain-containing protein (Fragment) OS=Mus musculus OX=10090 GN=Eif4g1 PE=2 SV=1;tr|Q3UQ	2	1	1	1	2	1	1	3.1	86.999	26.213	1	0	1	2	1	1	0	111260	0	308550	251110	132570
Q3TG58	Eukaryotic translation initiation factor 4H	Eif4h Wbscr1	tr|Q3TG58|Q3TG58_MOUSE Eukaryotic translation initiation factor 4H OS=Mus musculus OX=10090 GN=Eif4h PE=2 SV=1;tr|Q80U88|Q80U88_MOUSE Eukaryotic translation initiation factor 4H (Fragment) OS=Mus musculus OX=10090 GN=mKIAA0038 PE=4 SV=3;tr|Q564E5|Q564E5_MO	2	0	1	0	1	1	1	11.8	25.186	10.991	0	0	0	1	0	0	0	690930	0	179460	129010	130150
A0A0A0MQM0	Eukaryotic translation initiation factor 5A (eIF-5A)	Eif5a	tr|A0A0A0MQM0|A0A0A0MQM0_MOUSE Eukaryotic translation initiation factor 5A (Fragment) OS=Mus musculus OX=10090 GN=Eif5a PE=1 SV=1;sp|P63242|IF5A1_MOUSE Eukaryotic translation initiation factor 5A-1 OS=Mus musculus OX=10090 GN=Eif5a PE=1 SV=2;tr|J3QPS8|J3QP	6	4	4	3	3	5	3	57.7	16.302	64.676	3	3	5	4	4	5	11904000	2354400	7666100	11547000	16733000	8314200
Q05D44	Eukaryotic translation initiation factor 5B (eIF-5B) (EC 3.6.5.3) (Translation initiation factor IF-2)	Eif5b If2	sp|Q05D44|IF2P_MOUSE Eukaryotic translation initiation factor 5B OS=Mus musculus OX=10090 GN=Eif5b PE=1 SV=2	1	1	0	0	0	0	0	1	137.61	6.7724	1	0	0	0	0	0	0	0	0	0	0	0
Q545K4	Eukaryotic translation initiation factor 6 (eIF-6)	Eif6 EIF6 ITGB4BP Itgb4bp	tr|Q545K4|Q545K4_MOUSE Eukaryotic translation initiation factor 6 OS=Mus musculus OX=10090 GN=Eif6 PE=1 SV=1;tr|Q3UBJ6|Q3UBJ6_MOUSE Eukaryotic translation initiation factor 6 OS=Mus musculus OX=10090 GN=Eif6 PE=2 SV=1;tr|Q3UA13|Q3UA13_MOUSE Eukaryotic tran	3	2	3	2	3	3	2	15.1	26.511	26.195	1	0	0	1	2	2	9019900	7992600	10176000	6959300	3895100	3151500
Q8BW03	ELAV-like protein	Elavl1	tr|Q8BW03|Q8BW03_MOUSE ELAV-like protein OS=Mus musculus OX=10090 GN=Elavl1 PE=2 SV=1;tr|Q8BM84|Q8BM84_MOUSE ELAV-like protein OS=Mus musculus OX=10090 GN=Elavl1 PE=2 SV=1;tr|Q3UFF9|Q3UFF9_MOUSE ELAV-like protein OS=Mus musculus OX=10090 GN=Elavl1 PE=2 SV=	1	1	0	0	1	1	1	5.5	36.153	12.51	1	0	0	2	2	1	413280	0	0	472540	477960	374490
P62869	Elongin-B (EloB) (Elongin 18 kDa subunit) (RNA polymerase II transcription factor SIII subunit B) (SIII p18) (Transcription elongation factor B polypeptide 2)	Elob Tceb2	sp|P62869|ELOB_MOUSE Elongin-B OS=Mus musculus OX=10090 GN=Elob PE=1 SV=1;tr|A0A3B2WBM3|A0A3B2WBM3_MOUSE Elongin-B OS=Mus musculus OX=10090 GN=Elob PE=1 SV=1	7	6	5	7	6	6	6	65.3	13.17	49.517	5	3	5	4	1	3	17689000	8372600	11274000	12431000	10323000	10681000
A0A087WQE6	Elongin-C	Eloc Tceb1	tr|A0A087WQE6|A0A087WQE6_MOUSE Elongin-C (Fragment) OS=Mus musculus OX=10090 GN=Eloc PE=1 SV=1;tr|A0A087WNT1|A0A087WNT1_MOUSE Elongin-C OS=Mus musculus OX=10090 GN=Eloc PE=1 SV=1;sp|P83940|ELOC_MOUSE Elongin-C OS=Mus musculus OX=10090 GN=Eloc PE=1 SV=1	2	2	2	2	2	2	2	30.5	10.657	75.077	2	0	3	1	1	2	9579800	10736000	10868000	9030000	9600500	11831000
Q3UFK0	Embigin	Emb	tr|Q3UFK0|Q3UFK0_MOUSE Uncharacterized protein OS=Mus musculus OX=10090 GN=Emb PE=2 SV=1;tr|Q3TSZ8|Q3TSZ8_MOUSE Uncharacterized protein OS=Mus musculus OX=10090 GN=Emb PE=2 SV=1;tr|Q3TI59|Q3TI59_MOUSE Uncharacterized protein OS=Mus musculus OX=10090 GN=Emb	5	4	5	3	5	4	5	18.5	37.03	52.658	2	3	2	4	5	5	8430500	6113100	3900200	9609100	6628600	9042900
Z4YJW0	ER membrane protein complex subunit 1	Emc1	tr|Z4YJW0|Z4YJW0_MOUSE ER membrane protein complex subunit 1 OS=Mus musculus OX=10090 GN=Emc1 PE=1 SV=1;tr|A1L2Z3|A1L2Z3_MOUSE ER membrane protein complex subunit 1 OS=Mus musculus OX=10090 GN=Emc1 PE=2 SV=1;sp|Q8C7X2|EMC1_MOUSE ER membrane protein complex	3	2	3	2	2	2	3	3.6	111.56	20.982	1	1	0	1	1	2	430700	438730	183270	756330	860730	470290
Q6A0D1	ER membrane protein complex subunit 2	Emc2 mKIAA0103 Ttc35	tr|Q6A0D1|Q6A0D1_MOUSE ER membrane protein complex subunit 2 (Fragment) OS=Mus musculus OX=10090 GN=Emc2 PE=1 SV=1;sp|Q9CRD2|EMC2_MOUSE ER membrane protein complex subunit 2 OS=Mus musculus OX=10090 GN=Emc2 PE=1 SV=1	4	4	4	4	4	3	4	13.8	34.934	36.165	3	3	2	2	2	3	8150000	4418700	6041300	8056900	5780300	7559100
Q99KI3	ER membrane protein complex subunit 3 (Transmembrane protein 111)	Emc3 Tmem111	sp|Q99KI3|EMC3_MOUSE ER membrane protein complex subunit 3 OS=Mus musculus OX=10090 GN=Emc3 PE=1 SV=3	2	0	1	0	1	2	1	14.2	29.98	11.664	0	0	0	0	2	0	0	436200	0	278570	683560	377840
Q14C26	ER membrane protein complex subunit 7	Emc7 2900064A13Rik	tr|Q14C26|Q14C26_MOUSE ER membrane protein complex subunit 7 OS=Mus musculus OX=10090 GN=Emc7 PE=1 SV=1;sp|Q9EP72|EMC7_MOUSE ER membrane protein complex subunit 7 OS=Mus musculus OX=10090 GN=Emc7 PE=1 SV=1	2	1	0	1	0	2	1	7.5	26.31	11.716	1	0	1	0	2	1	725680	0	0	0	0	0
M0QWY0	ER membrane protein complex subunit 8	Emc8	tr|M0QWY0|M0QWY0_MOUSE ER membrane protein complex subunit 8 (Fragment) OS=Mus musculus OX=10090 GN=Emc8 PE=1 SV=1;tr|Q3TPU5|Q3TPU5_MOUSE MPN domain-containing protein OS=Mus musculus OX=10090 GN=Emc8 PE=1 SV=1;sp|O70378|EMC8_MOUSE ER membrane protein comp	2	1	2	1	1	1	1	16.4	14.376	16.497	0	1	0	0	1	0	2472900	2733700	2310200	2593600	3241400	1980900
A2AM95	Emerin	Emd RP23-436K3.2-001	tr|A2AM95|A2AM95_MOUSE Emerin OS=Mus musculus OX=10090 GN=Emd PE=4 SV=1;sp|O08579|EMD_MOUSE Emerin OS=Mus musculus OX=10090 GN=Emd PE=1 SV=1;tr|Q3THM8|Q3THM8_MOUSE Emerin OS=Mus musculus OX=10090 GN=Emd PE=1 SV=1;tr|B7FAU5|B7FAU5_MOUSE Emerin OS=Mus muscul	3	0	1	0	2	3	2	11.2	29.435	19.988	0	1	0	1	0	1	0	923830	0	2855600	4922300	1207800
A0A0A6YXC8	Protein enabled homolog	Enah	tr|A0A0A6YXC8|A0A0A6YXC8_MOUSE Protein enabled homolog OS=Mus musculus OX=10090 GN=Enah PE=1 SV=1;tr|E9QKR1|E9QKR1_MOUSE Protein enabled homolog OS=Mus musculus OX=10090 GN=Enah PE=1 SV=2;tr|A0A0A6YW06|A0A0A6YW06_MOUSE Protein enabled homolog OS=Mus muscul	2	2	2	2	1	2	1	4.4	58.35	13.601	2	0	2	0	0	0	822770	793270	778670	170390	761330	410220
Q4KL11	Enkurin domain-containing protein	Enkur 4933434I06Rik	tr|Q4KL11|Q4KL11_MOUSE Enkurin domain-containing protein OS=Mus musculus OX=10090 GN=Enkur PE=2 SV=1;sp|Q6SP97|ENKUR_MOUSE Enkurin OS=Mus musculus OX=10090 GN=Enkur PE=1 SV=1	10	9	8	8	8	9	8	42	29.527	110.34	7	6	6	6	5	9	12240000	17529000	12466000	14332000	9925700	19306000
Q545V3	Phosphopyruvate hydratase (EC 4.2.1.11) (2-phospho-D-glycerate hydro-lyase)	Eno2	tr|Q545V3|Q545V3_MOUSE Phosphopyruvate hydratase OS=Mus musculus OX=10090 GN=Eno2 PE=1 SV=1;tr|Q3UJ20|Q3UJ20_MOUSE Phosphopyruvate hydratase OS=Mus musculus OX=10090 GN=Eno2 PE=2 SV=1;sp|P17183|ENOG_MOUSE Gamma-enolase OS=Mus musculus OX=10090 GN=Eno2 PE=1	7	5	5	6	6	5	4	45.6	47.296	129.19	27	26	34	18	13	9	3746700	4240000	6721600	3754200	2518100	1762000
Q8C042	Enolase 4 (EC 4.2.1.11) (2-phospho-D-glycerate hydro-lyase)	Eno4	sp|Q8C042|ENO4_MOUSE Enolase 4 OS=Mus musculus OX=10090 GN=Eno4 PE=1 SV=2;tr|A0A0J9YUP0|A0A0J9YUP0_MOUSE Phosphopyruvate hydratase OS=Mus musculus OX=10090 GN=Eno4 PE=1 SV=1;tr|A0A0J9YVG9|A0A0J9YVG9_MOUSE Phosphopyruvate hydratase (Fragment) OS=Mus musculu	2	0	0	2	0	0	0	4	67.852	16.253	0	0	2	0	0	0	0	0	387280	0	0	0
Q8BGB7	Enolase-phosphatase E1 (EC 3.1.3.77) (2,3-diketo-5-methylthio-1-phosphopentane phosphatase) (MASA homolog)	Enoph1 Masa	sp|Q8BGB7|ENOPH_MOUSE Enolase-phosphatase E1 OS=Mus musculus OX=10090 GN=Enoph1 PE=1 SV=1	1	1	0	1	1	1	1	4.7	28.6	7.8129	1	0	1	1	1	0	1510500	0	1676300	1144100	739510	939510
Q5FWJ8	Enpp5 protein	Enpp5	tr|Q5FWJ8|Q5FWJ8_MOUSE Enpp5 protein (Fragment) OS=Mus musculus OX=10090 GN=Enpp5 PE=2 SV=1;tr|Q5DTL0|Q5DTL0_MOUSE MKIAA4152 protein (Fragment) OS=Mus musculus OX=10090 GN=Enpp5 PE=2 SV=1;sp|Q9EQG7|ENPP5_MOUSE Ectonucleotide pyrophosphatase/phosphodiestera	4	3	1	1	3	3	4	15.6	37.673	31.337	0	0	1	3	2	2	2275300	897870	1055900	1898200	2373400	1749000
Q921R1	Ectonucleoside triphosphate diphosphohydrolase 2	Entpd2	tr|Q921R1|Q921R1_MOUSE Ectonucleoside triphosphate diphosphohydrolase 2 OS=Mus musculus OX=10090 GN=Entpd2 PE=2 SV=1;tr|Q3T9U8|Q3T9U8_MOUSE Uncharacterized protein OS=Mus musculus OX=10090 GN=Entpd2 PE=2 SV=1;sp|O55026|ENTP2_MOUSE Ectonucleoside triphospha	4	2	2	1	4	4	2	7.5	54.319	26.111	1	1	1	3	3	1	609460	1067900	276360	1952300	2363300	770440
Q8CHZ3	Entpd6 protein	Entpd6	tr|Q8CHZ3|Q8CHZ3_MOUSE Entpd6 protein OS=Mus musculus OX=10090 GN=Entpd6 PE=2 SV=1;sp|Q3U0P5|ENTP6_MOUSE Ectonucleoside triphosphate diphosphohydrolase 6 OS=Mus musculus OX=10090 GN=Entpd6 PE=1 SV=1	1	0	1	1	1	1	0	4.7	30.13	7.1089	0	1	0	1	1	0	0	414830	335840	777520	732760	0
Q80SV2	Truncated envelope polyprotein	env	tr|Q80SV2|Q80SV2_MOUSE Truncated envelope polyprotein OS=Mus musculus OX=10090 GN=env PE=4 SV=2	1	0	1	0	1	1	0	6.8	47.027	8.6975	0	0	0	2	2	0	0	291900	0	980300	552740	0
Q811C0	4.1G protein	Epb41l2 Epb4.1l2	tr|Q811C0|Q811C0_MOUSE 4.1G protein (Fragment) OS=Mus musculus OX=10090 GN=Epb41l2 PE=2 SV=1;tr|B6ZHC7|B6ZHC7_MOUSE Erythrocyte protein band 4.1-like 2 OS=Mus musculus OX=10090 GN=Epb41l2 PE=2 SV=1;tr|Q80UE4|Q80UE4_MOUSE Band 4.1-like protein 2 OS=Mus musc	2	1	1	1	1	2	1	5.7	52.626	17.246	1	1	0	1	2	1	0	0	78786	271650	218070	141650
A0A286YDD0	Band 4.1-like protein 3	Epb41l3	tr|A0A286YDD0|A0A286YDD0_MOUSE Band 4.1-like protein 3 (Fragment) OS=Mus musculus OX=10090 GN=Epb41l3 PE=1 SV=1;tr|A0A286YCY8|A0A286YCY8_MOUSE Band 4.1-like protein 3 OS=Mus musculus OX=10090 GN=Epb41l3 PE=1 SV=1;tr|Q8BGK4|Q8BGK4_MOUSE FERM domain-containi	1	1	1	1	1	1	0	47.2	6.1729	20.33	1	3	1	1	0	0	594080	897990	1598800	594280	640970	0
Q99JW5	Epithelial cell adhesion molecule (Ep-CAM) (Epithelial glycoprotein 314) (EGP314) (mEGP314) (Protein 289A) (Tumor-associated calcium signal transducer 1) (CD antigen CD326)	Epcam Tacstd1	sp|Q99JW5|EPCAM_MOUSE Epithelial cell adhesion molecule OS=Mus musculus OX=10090 GN=Epcam PE=1 SV=1	3	1	2	1	3	2	1	12.4	35.019	36.488	1	2	1	3	2	1	6461100	4300700	4277100	7381100	7933900	6956600
Q6PEV0	Epoxide hydrolase (EC 3.3.2.9)	Ephx1	tr|Q6PEV0|Q6PEV0_MOUSE Epoxide hydrolase OS=Mus musculus OX=10090 GN=Ephx1 PE=2 SV=1;tr|E9PWK1|E9PWK1_MOUSE Epoxide hydrolase OS=Mus musculus OX=10090 GN=Ephx1 PE=1 SV=1;sp|Q9D379|HYEP_MOUSE Epoxide hydrolase 1 OS=Mus musculus OX=10090 GN=Ephx1 PE=1 SV=2;t	7	5	5	4	6	7	5	17.2	50.96	70.99	3	5	2	6	7	6	1665400	1921500	1511600	4376700	4316900	2518700
A8JYK8	Bifunctional epoxide hydrolase 2 (Epoxide hydrolase 2C)	Ephx2	tr|A8JYK8|A8JYK8_MOUSE Bifunctional epoxide hydrolase 2 OS=Mus musculus OX=10090 GN=Ephx2 PE=1 SV=1;tr|Q3UQ71|Q3UQ71_MOUSE AB hydrolase-1 domain-containing protein OS=Mus musculus OX=10090 GN=Ephx2 PE=2 SV=1;sp|P34914|HYES_MOUSE Bifunctional epoxide hydrol	5	4	3	5	5	5	4	15.6	55.28	52.388	4	2	2	4	2	3	1725200	858520	2263600	3202700	4564000	2763800
F6QS57	Epididymal protein 13	Epp13 Gm6792	tr|F6QS57|F6QS57_MOUSE Epididymal protein 13 (Fragment) OS=Mus musculus OX=10090 GN=Epp13 PE=4 SV=1;tr|Q8C5A6|Q8C5A6_MOUSE Uncharacterized protein OS=Mus musculus OX=10090 GN=Epp13 PE=2 SV=1	1	1	1	1	1	1	1	18.9	12.095	10.846	2	2	1	2	1	1	8919100	9051200	6909300	11116000	11929000	12377000
Q9DA01	Eppin (Epididymal protease inhibitor) (Serine protease inhibitor-like with Kunitz and WAP domains 1)	Eppin Spinlw1	sp|Q9DA01|EPPI_MOUSE Eppin OS=Mus musculus OX=10090 GN=Eppin PE=1 SV=1	1	1	1	1	1	1	1	7.5	15.47	6.2453	0	1	0	0	0	0	494710	393410	336680	398280	268440	302560
A0A7N9VRC4	Epiplakin	Eppk1	tr|A0A7N9VRC4|A0A7N9VRC4_MOUSE Epiplakin OS=Mus musculus OX=10090 GN=Eppk1 PE=1 SV=1;sp|Q8R0W0|EPIPL_MOUSE Epiplakin OS=Mus musculus OX=10090 GN=Eppk1 PE=1 SV=2	2	2	0	0	1	0	0	1.9	381.69	11.486	1	0	0	0	0	0	64305	0	0	58446	0	0
B9EIU1	Glutamyl-prolyl-tRNA synthetase	Eprs	tr|B9EIU1|B9EIU1_MOUSE Glutamyl-prolyl-tRNA synthetase OS=Mus musculus OX=10090 GN=Eprs PE=2 SV=1;sp|Q8CGC7|SYEP_MOUSE Bifunctional glutamate/proline--tRNA ligase OS=Mus musculus OX=10090 GN=Eprs1 PE=1 SV=4	5	3	5	3	4	4	3	5	169.96	56.172	2	2	0	3	4	2	208740	274020	291160	201320	352410	132900
F6W2Q5	Epidermal growth factor receptor substrate 15	Eps15	tr|F6W2Q5|F6W2Q5_MOUSE Epidermal growth factor receptor substrate 15 OS=Mus musculus OX=10090 GN=Eps15 PE=1 SV=1;tr|Q5JC28|Q5JC28_MOUSE Epidermal growth factor receptor pathway substrate 15 isoform B OS=Mus musculus OX=10090 GN=Eps15 PE=1 SV=1;tr|Q80ZL3|Q8	2	1	2	1	1	1	1	4.1	83.593	12.012	1	1	1	1	0	0	0	57602	0	50476	71218	81633
Q9D9V2	Equatorin (Acrosome formation-associated factor) (MN9 antigen)	Eqtn Afaf Mn9	sp|Q9D9V2|EQTN_MOUSE Equatorin OS=Mus musculus OX=10090 GN=Eqtn PE=1 SV=2;tr|B7SXT5|B7SXT5_MOUSE Equatorin OS=Mus musculus OX=10090 GN=Eqtn PE=2 SV=1;tr|B7SXT6|B7SXT6_MOUSE Equatorin OS=Mus musculus OX=10090 GN=Eqtn PE=2 SV=1	8	4	7	5	8	8	7	29.1	37.764	145.75	5	10	5	6	8	11	3914000	10718000	3016200	10397000	11224000	13132000
Q9EQH2	Endoplasmic reticulum aminopeptidase 1 (EC 3.4.11.-) (ARTS-1) (Adipocyte-derived leucine aminopeptidase) (A-LAP) (Aminopeptidase PILS) (Puromycin-insensitive leucyl-specific aminopeptidase) (PILS-AP) (VEGF-induced aminopeptidase)	Erap1 Appils Arts1	sp|Q9EQH2|ERAP1_MOUSE Endoplasmic reticulum aminopeptidase 1 OS=Mus musculus OX=10090 GN=Erap1 PE=1 SV=2;tr|Q8C9W5|Q8C9W5_MOUSE Uncharacterized protein (Fragment) OS=Mus musculus OX=10090 GN=Erap1 PE=2 SV=1;tr|Q8C4S7|Q8C4S7_MOUSE Uncharacterized protein OS	12	8	5	6	8	10	8	14.6	106.6	99.734	5	4	5	5	10	4	1392600	554120	1134500	1835400	1358800	1562800
D3YUR8	Ergosterol biosynthetic protein 28 homolog	Erg28 0610007P14Rik	tr|D3YUR8|D3YUR8_MOUSE Ergosterol biosynthetic protein 28 homolog (Fragment) OS=Mus musculus OX=10090 GN=Erg28 PE=1 SV=1;sp|Q9ERY9|ERG28_MOUSE Ergosterol biosynthetic protein 28 homolog OS=Mus musculus OX=10090 GN=Erg28 PE=2 SV=1	1	0	0	0	1	0	1	14.8	6.2363	5.9225	0	0	0	1	0	0	0	0	0	3540000	0	2551100
F6SLP4	Endoplasmic reticulum-Golgi intermediate compartment protein	Ergic1	tr|F6SLP4|F6SLP4_MOUSE Endoplasmic reticulum-Golgi intermediate compartment protein OS=Mus musculus OX=10090 GN=Ergic1 PE=1 SV=2;tr|A0A494BAW5|A0A494BAW5_MOUSE Endoplasmic reticulum-Golgi intermediate compartment protein OS=Mus musculus OX=10090 GN=Ergic1	5	4	4	3	5	5	5	26.7	21.445	50.044	3	4	2	7	4	5	4972200	5421800	5208000	16310000	10044000	11916000
Q4FZH7	Enhancer of rudimentary homolog	Erh	tr|Q4FZH7|Q4FZH7_MOUSE Enhancer of rudimentary homolog OS=Mus musculus OX=10090 GN=Erh PE=1 SV=1;sp|P84089|ERH_MOUSE Enhancer of rudimentary homolog OS=Mus musculus OX=10090 GN=Erh PE=1 SV=1;tr|A0A1W2P7H9|A0A1W2P7H9_MOUSE Enhancer of rudimentary homolog OS	3	2	2	1	3	1	2	28.8	12.259	32.734	2	1	1	2	1	2	20940000	11820000	8838700	24379000	21339000	10667000
O35558	Mitogen-activated protein kinase (EC 2.7.11.24)	Erk2	tr|O35558|O35558_MOUSE Mitogen-activated protein kinase OS=Mus musculus OX=10090 GN=Erk2 PE=3 SV=1;tr|Q3UF82|Q3UF82_MOUSE Mitogen-activated protein kinase OS=Mus musculus OX=10090 GN=Mapk1 PE=2 SV=1;sp|P63085|MK01_MOUSE Mitogen-activated protein kinase 1 O	1	0	0	1	0	0	0	8.2	33.601	8.4041	0	0	1	0	0	0	0	0	273810	0	0	0
Q9CWA6	Endoplasmic reticulum lectin 1	Erlec1	tr|Q9CWA6|Q9CWA6_MOUSE Uncharacterized protein (Fragment) OS=Mus musculus OX=10090 GN=Erlec1 PE=2 SV=1;sp|Q8VEH8|ERLEC_MOUSE Endoplasmic reticulum lectin 1 OS=Mus musculus OX=10090 GN=Erlec1 PE=1 SV=1;tr|Q3TRQ6|Q3TRQ6_MOUSE MRH domain-containing protein (F	2	2	2	2	2	2	2	4.2	56.769	12.98	1	2	1	2	2	2	385150	473930	504300	842580	922170	759680
Q8BFZ9	Erlin-2 (Endoplasmic reticulum lipid raft-associated protein 2) (Stomatin-prohibitin-flotillin-HflC/K domain-containing protein 2) (SPFH domain-containing protein 2)	Erlin2 Spfh2	sp|Q8BFZ9|ERLN2_MOUSE Erlin-2 OS=Mus musculus OX=10090 GN=Erlin2 PE=1 SV=1;tr|A0A1B0GT70|A0A1B0GT70_MOUSE Erlin-2 (Fragment) OS=Mus musculus OX=10090 GN=Erlin2 PE=1 SV=1	13	12	12	12	13	12	12	37.1	37.872	130.11	9	10	9	11	11	9	25043000	24442000	19748000	33689000	26647000	29756000
F6TQS9	Endoplasmic reticulum metallopeptidase 1	Ermp1	tr|F6TQS9|F6TQS9_MOUSE Endoplasmic reticulum metallopeptidase 1 (Fragment) OS=Mus musculus OX=10090 GN=Ermp1 PE=1 SV=1;sp|Q3UVK0|ERMP1_MOUSE Endoplasmic reticulum metallopeptidase 1 OS=Mus musculus OX=10090 GN=Ermp1 PE=1 SV=2	1	0	0	0	1	0	0	2.4	46.441	6.5594	0	0	0	1	0	0	0	0	0	0	0	0
Q4FK57	Ero1l protein	Ero1a Ero1l	tr|Q4FK57|Q4FK57_MOUSE Ero1l protein OS=Mus musculus OX=10090 GN=Ero1a PE=1 SV=1;tr|Q4FJZ3|Q4FJZ3_MOUSE Ero1l protein OS=Mus musculus OX=10090 GN=Ero1a PE=2 SV=1;sp|Q8R180|ERO1A_MOUSE ERO1-like protein alpha OS=Mus musculus OX=10090 GN=Ero1a PE=1 SV=2;tr|A	3	3	1	2	3	3	3	8.6	54.084	31.448	3	1	2	2	2	3	634810	157120	477840	674780	712350	241230
P57759	Endoplasmic reticulum resident protein 29 (ERp29)	Erp29	sp|P57759|ERP29_MOUSE Endoplasmic reticulum resident protein 29 OS=Mus musculus OX=10090 GN=Erp29 PE=1 SV=2	7	6	7	7	7	7	7	30.9	28.823	64.574	4	4	5	7	8	6	21979000	18277000	17882000	33496000	29077000	24041000
Q3URM4	Thioredoxin domain-containing protein	Erp44 Txndc4	tr|Q3URM4|Q3URM4_MOUSE Thioredoxin domain-containing protein OS=Mus musculus OX=10090 GN=Erp44 PE=2 SV=1;sp|Q9D1Q6|ERP44_MOUSE Endoplasmic reticulum resident protein 44 OS=Mus musculus OX=10090 GN=Erp44 PE=1 SV=1	8	7	7	6	6	7	7	22.2	46.746	107.36	5	5	4	8	9	8	4637700	3951900	4374500	9217900	9513900	5943700
H3BLJ9	S-formylglutathione hydrolase (EC 3.1.2.12)	Esd	tr|H3BLJ9|H3BLJ9_MOUSE S-formylglutathione hydrolase OS=Mus musculus OX=10090 GN=Esd PE=1 SV=1;tr|H3BJL6|H3BJL6_MOUSE S-formylglutathione hydrolase OS=Mus musculus OX=10090 GN=Esd PE=1 SV=1;tr|H3BKH6|H3BKH6_MOUSE S-formylglutathione hydrolase OS=Mus muscul	3	3	3	3	1	2	3	11.2	28.553	17.688	2	3	2	0	2	0	5635700	4807900	5161900	1027500	1082300	4738500
B1AWQ3	Espin	Espn	tr|B1AWQ3|B1AWQ3_MOUSE Espin OS=Mus musculus OX=10090 GN=Espn PE=1 SV=1;tr|B1AWQ4|B1AWQ4_MOUSE Espin OS=Mus musculus OX=10090 GN=Espn PE=1 SV=1;sp|Q9ET47|ESPN_MOUSE Espin OS=Mus musculus OX=10090 GN=Espn PE=1 SV=2;tr|A0A140LJB0|A0A140LJB0_MOUSE Espin OS=Mu	7	6	6	6	6	7	7	6.6	91.785	47.554	2	2	2	4	6	5	5886900	7031800	7050700	6806700	8294600	5694200
Q3U7R1	Extended synaptotagmin-1 (E-Syt1) (Membrane-bound C2 domain-containing protein)	Esyt1 Fam62a Mbc2	sp|Q3U7R1|ESYT1_MOUSE Extended synaptotagmin-1 OS=Mus musculus OX=10090 GN=Esyt1 PE=1 SV=2;tr|A0A1W2P784|A0A1W2P784_MOUSE Extended synaptotagmin-1 (Fragment) OS=Mus musculus OX=10090 GN=Esyt1 PE=1 SV=1	3	2	1	1	3	3	1	3.4	121.55	18.594	2	0	1	2	2	0	43267	48909	57860	143230	154440	48311
Q3TZZ7	Extended synaptotagmin-2 (E-Syt2)	Esyt2 D12Ertd551e Fam62b	sp|Q3TZZ7|ESYT2_MOUSE Extended synaptotagmin-2 OS=Mus musculus OX=10090 GN=Esyt2 PE=1 SV=1	1	0	0	0	0	1	0	2	94.138	7.7476	0	0	0	0	1	0	0	0	0	0	63426	0
Q99LC5	Electron transfer flavoprotein subunit alpha, mitochondrial (Alpha-ETF)	Etfa	sp|Q99LC5|ETFA_MOUSE Electron transfer flavoprotein subunit alpha, mitochondrial OS=Mus musculus OX=10090 GN=Etfa PE=1 SV=2	9	8	8	9	9	9	8	32.4	35.009	133.64	10	6	9	7	7	7	23716000	16825000	23452000	30849000	36306000	25114000
Q9DCW4	Electron transfer flavoprotein subunit beta (Beta-ETF)	Etfb	sp|Q9DCW4|ETFB_MOUSE Electron transfer flavoprotein subunit beta OS=Mus musculus OX=10090 GN=Etfb PE=1 SV=3;tr|A0A0U1RNP5|A0A0U1RNP5_MOUSE Electron transfer flavoprotein subunit beta (Fragment) OS=Mus musculus OX=10090 GN=Etfb PE=3 SV=1;tr|A0A0N4SVE0|A0A0N	11	11	9	10	11	11	11	39.6	27.623	79.067	12	2	9	9	9	8	22550000	14729000	20333000	29024000	26690000	23194000
Q921G7	Electron transfer flavoprotein-ubiquinone oxidoreductase, mitochondrial (ETF-QO) (ETF-ubiquinone oxidoreductase) (EC 1.5.5.1) (Electron-transferring-flavoprotein dehydrogenase) (ETF dehydrogenase)	Etfdh	sp|Q921G7|ETFD_MOUSE Electron transfer flavoprotein-ubiquinone oxidoreductase, mitochondrial OS=Mus musculus OX=10090 GN=Etfdh PE=1 SV=1;tr|Q6PF96|Q6PF96_MOUSE Electron transfer flavoprotein-ubiquinone oxidoreductase OS=Mus musculus OX=10090 GN=Etfdh PE=1	11	8	10	10	11	11	10	17.5	68.09	109.55	5	8	6	4	4	4	4712500	5268000	5841300	8322500	6587100	6096000
Q9DCM0	Persulfide dioxygenase ETHE1, mitochondrial (EC 1.13.11.18) (Ethylmalonic encephalopathy protein 1 homolog) (Hepatoma subtracted clone one protein) (Sulfur dioxygenase ETHE1)	Ethe1 Hsco	sp|Q9DCM0|ETHE1_MOUSE Persulfide dioxygenase ETHE1, mitochondrial OS=Mus musculus OX=10090 GN=Ethe1 PE=1 SV=2	2	2	2	2	1	1	2	9.1	27.738	19.185	3	3	2	2	2	2	1538200	1278500	1316200	1277300	1221300	1370400
Q9CRS5	EWS protein	Ewsr1	tr|Q9CRS5|Q9CRS5_MOUSE Uncharacterized protein (Fragment) OS=Mus musculus OX=10090 GN=Ewsr1 PE=2 SV=1;tr|Q5SUT0|Q5SUT0_MOUSE RNA-binding protein EWS OS=Mus musculus OX=10090 GN=Ewsr1 PE=1 SV=1;tr|Q3UI30|Q3UI30_MOUSE Uncharacterized protein OS=Mus musculus	2	1	1	0	2	1	0	6.9	34.616	13.556	0	0	0	2	0	0	482450	408840	0	644270	624940	0
Q4KML7	Ezrin	Ezr Vil2	tr|Q4KML7|Q4KML7_MOUSE Ezrin OS=Mus musculus OX=10090 GN=Ezr PE=1 SV=1;sp|P26040|EZRI_MOUSE Ezrin OS=Mus musculus OX=10090 GN=Ezr PE=1 SV=3;tr|Q3UL48|Q3UL48_MOUSE FERM domain-containing protein OS=Mus musculus OX=10090 GN=Ezr PE=2 SV=1;tr|Q3TCP5|Q3TCP5_MOU	23	21	20	21	21	22	22	44	69.406	323.31	22	23	25	28	33	28	52964000	44125000	44710000	83014000	118650000	66268000
Q9DBT1	WHEP-TRS domain-containing protein	F13a1 F13a	tr|Q9DBT1|Q9DBT1_MOUSE WHEP-TRS domain-containing protein OS=Mus musculus OX=10090 GN=F13a1 PE=2 SV=1;tr|Q3V3W7|Q3V3W7_MOUSE TGc domain-containing protein OS=Mus musculus OX=10090 GN=F13a1 PE=2 SV=1;sp|Q8BH61|F13A_MOUSE Coagulation factor XIII A chain OS=M	3	1	1	1	1	3	1	7.6	44.171	16.733	1	0	0	0	2	0	0	128680	163010	208570	761010	205410
Q3UUF0	Fatty acid amide hydrolase (EC 3.5.1.99)	Faah	tr|Q3UUF0|Q3UUF0_MOUSE Fatty acid amide hydrolase (Fragment) OS=Mus musculus OX=10090 GN=Faah PE=2 SV=1;tr|Q8C541|Q8C541_MOUSE Fatty acid amide hydrolase OS=Mus musculus OX=10090 GN=Faah PE=2 SV=1;tr|Q8BRM1|Q8BRM1_MOUSE Fatty acid amide hydrolase OS=Mus mu	3	2	3	2	2	2	3	8.4	58.491	32.61	2	2	3	2	3	2	1627600	1624700	1685800	1846700	2282300	1886900
P04117	Fatty acid-binding protein, adipocyte (3T3-L1 lipid-binding protein) (Adipocyte lipid-binding protein) (ALBP) (Adipocyte-type fatty acid-binding protein) (A-FABP) (AFABP) (Fatty acid-binding protein 4) (Myelin P2 protein homolog) (P15) (P2 adipocyte protein) (Protein 422)	Fabp4 Ap2	sp|P04117|FABP4_MOUSE Fatty acid-binding protein, adipocyte OS=Mus musculus OX=10090 GN=Fabp4 PE=1 SV=3;tr|Q542H7|Q542H7_MOUSE Fatty acid-binding protein, adipocyte OS=Mus musculus OX=10090 GN=Fabp4 PE=1 SV=1;tr|Q99M00|Q99M00_MOUSE Fabp4 protein OS=Mus mus	2	1	0	0	1	2	2	25	14.65	33.945	0	0	0	1	2	1	985040	0	0	4227700	11694000	4481900
O08716	Fatty acid-binding protein 9 (15 kDa perforatorial protein) (PERF 15) (Testis lipid-binding protein) (TLBP) (Testis-type fatty acid-binding protein) (T-FABP)	Fabp9 Perf15 Tlbp	sp|O08716|FABP9_MOUSE Fatty acid-binding protein 9 OS=Mus musculus OX=10090 GN=Fabp9 PE=1 SV=2;tr|A0A0A6YXI2|A0A0A6YXI2_MOUSE Fatty acid-binding protein 9 OS=Mus musculus OX=10090 GN=Fabp9 PE=1 SV=1;tr|A0A0A6YW05|A0A0A6YW05_MOUSE Predicted gene, 37389 OS=M	7	7	7	7	7	7	7	62.1	15.017	183.62	8	11	15	10	8	13	126140000	138860000	129600000	128980000	156930000	141020000
A0A494BBC6	Acyl-CoA (8-3)-desaturase	Fads1	tr|A0A494BBC6|A0A494BBC6_MOUSE Acyl-CoA (8-3)-desaturase OS=Mus musculus OX=10090 GN=Fads1 PE=1 SV=1;tr|X2EXD0|X2EXD0_MOUSE Fatty acid desaturase 1 OS=Mus musculus domesticus OX=10092 GN=Fads1 PE=2 SV=1;sp|Q920L1|FADS1_MOUSE Acyl-CoA (8-3)-desaturase OS=Mu	3	0	1	0	2	3	2	8	48.138	21.318	0	1	0	1	3	1	0	603210	0	1555800	2066500	1168500
F2WWK5	Delta-6 desaturase (EC 1.14.19.-)	Fads2	tr|F2WWK5|F2WWK5_MOUSE Delta-6 desaturase (Fragment) OS=Mus musculus OX=10090 GN=Fads2 PE=2 SV=1;tr|F2WWK6|F2WWK6_MOUSE Delta-6 desaturase (Fragment) OS=Mus musculus OX=10090 GN=Fads2 PE=2 SV=1;sp|Q9Z0R9|FADS2_MOUSE Acyl-CoA 6-desaturase OS=Mus musculus OX	3	0	1	0	1	3	2	10.6	51.398	27.211	0	1	0	0	4	2	0	0	0	2031200	1229700	91262
P54731	FAS-associated factor 1	Faf1	sp|P54731|FAF1_MOUSE FAS-associated factor 1 OS=Mus musculus OX=10090 GN=Faf1 PE=1 SV=2	1	1	1	1	1	1	1	2	73.862	7.312	1	0	0	1	0	0	382970	298620	213220	265510	293730	260480
Q3TDN2	FAS-associated factor 2 (UBX domain-containing protein 8)	Faf2 Kiaa0887 Ubxd8	sp|Q3TDN2|FAF2_MOUSE FAS-associated factor 2 OS=Mus musculus OX=10090 GN=Faf2 PE=1 SV=2;tr|D3Z2H4|D3Z2H4_MOUSE FAS-associated factor 2 (Fragment) OS=Mus musculus OX=10090 GN=Faf2 PE=1 SV=1	4	2	2	1	2	3	3	11.5	52.471	36.799	2	1	0	0	2	2	1856300	1672700	507870	1853300	1606700	2000900
Q8R0F8	Acylpyruvase FAHD1, mitochondrial (EC 3.7.1.5) (Fumarylacetoacetate hydrolase domain-containing protein 1) (Oxaloacetate decarboxylase) (OAA decarboxylase) (EC 4.1.1.112)	Fahd1 MNCb-4134	sp|Q8R0F8|FAHD1_MOUSE Acylpyruvase FAHD1, mitochondrial OS=Mus musculus OX=10090 GN=Fahd1 PE=1 SV=2	2	1	2	2	2	2	2	10.6	25.172	22.064	1	1	2	1	0	1	812320	574170	844950	721030	694630	715640
A0A0R4J094	Fumarylacetoacetate hydrolase domain-containing 2A	Fahd2a	tr|A0A0R4J094|A0A0R4J094_MOUSE Fumarylacetoacetate hydrolase domain-containing 2A OS=Mus musculus OX=10090 GN=Fahd2a PE=1 SV=1;sp|Q3TC72|FAHD2_MOUSE Fumarylacetoacetate hydrolase domain-containing protein 2A OS=Mus musculus OX=10090 GN=Fahd2 PE=1 SV=1	8	8	7	7	6	8	8	31.9	34.676	104.91	6	3	6	4	4	7	75655000	44885000	75265000	51364000	50727000	64182000
A0A0N4SWI4	Protein FAM136A	Fam136a	tr|A0A0N4SWI4|A0A0N4SWI4_MOUSE Protein FAM136A OS=Mus musculus OX=10090 GN=Fam136a PE=1 SV=1;sp|Q9CR98|F136A_MOUSE Protein FAM136A OS=Mus musculus OX=10090 GN=Fam136a PE=1 SV=1	3	1	1	0	1	3	2	27.9	9.7331	16.484	1	1	0	1	3	2	0	0	0	0	2217100	2056000
Q9D6U8	Protein FAM162A (E2-induced gene 5 protein homolog) (Growth and transformation-dependent protein) (HGTD-P)	Fam162a E2ig5	sp|Q9D6U8|F162A_MOUSE Protein FAM162A OS=Mus musculus OX=10090 GN=Fam162a PE=1 SV=1	4	3	2	4	3	4	4	31.6	17.725	55.738	1	2	2	1	2	4	4300300	4625700	4312900	4082300	4907800	4777000
Q9D4K5	Protein FAM166A	Fam166a	sp|Q9D4K5|F166A_MOUSE Protein FAM166A OS=Mus musculus OX=10090 GN=Fam166a PE=2 SV=1	9	8	8	8	9	9	9	35.1	36.612	106.38	4	8	7	8	10	10	10738000	12768000	14300000	13568000	12160000	19628000
Q9DAS2	Protein FAM166C	Fam166c	sp|Q9DAS2|F166C_MOUSE Protein FAM166C OS=Mus musculus OX=10090 GN=Fam166c PE=2 SV=1	7	6	7	7	7	6	6	35.5	23.07	65.585	7	4	6	6	4	7	39983000	22635000	43099000	25295000	16767000	29434000
Q5NC57	Protein FAM183B	Fam183b	sp|Q5NC57|F183B_MOUSE Protein FAM183B OS=Mus musculus OX=10090 GN=Fam183b PE=1 SV=2;tr|D2D553|D2D553_MOUSE Protein FAM183B OS=Mus musculus OX=10090 GN=Fam183b PE=1 SV=1;tr|A0A0R4J0N6|A0A0R4J0N6_MOUSE Protein FAM183B OS=Mus musculus OX=10090 GN=Fam183b PE=4	5	3	4	5	4	2	5	51.9	16.125	50.412	2	4	5	1	1	4	6772400	6110500	6999700	5569100	2945900	5035400
Q7TPD2	Protein FAM185A	Fam185a	sp|Q7TPD2|F185A_MOUSE Protein FAM185A OS=Mus musculus OX=10090 GN=Fam185a PE=2 SV=1	1	1	0	0	0	0	0	3.7	39.992	6.8021	1	0	0	0	0	0	0	0	0	0	0	0
Q8C627	Protein FAM221B	Fam221b	sp|Q8C627|F221B_MOUSE Protein FAM221B OS=Mus musculus OX=10090 GN=Fam221b PE=2 SV=1	8	5	5	6	6	6	4	26.9	54.291	83.263	4	3	4	5	3	4	1738300	1047500	1713500	1443500	1307500	710320
Q497Q6	Protein FAM228B	Fam228b	sp|Q497Q6|F228B_MOUSE Protein FAM228B OS=Mus musculus OX=10090 GN=Fam228b PE=2 SV=1	2	0	0	0	1	0	2	9.1	27.823	11.045	0	0	0	1	0	1	0	0	0	96226	0	212930
D3Z7G3	Protein FAM241B	Fam241b 2010107G23Rik	tr|D3Z7G3|D3Z7G3_MOUSE Protein FAM241B (Fragment) OS=Mus musculus OX=10090 GN=Fam241b PE=1 SV=1;tr|F8WHN9|F8WHN9_MOUSE Protein FAM241B OS=Mus musculus OX=10090 GN=Fam241b PE=1 SV=1;tr|D3YYX8|D3YYX8_MOUSE Protein FAM241B (Fragment) OS=Mus musculus OX=10090	1	1	1	1	1	1	1	12.1	10.843	15.821	0	2	0	1	1	0	378690	830260	804930	812150	843530	830160
G3X9I1	Protein FAM3C	Fam3c	tr|G3X9I1|G3X9I1_MOUSE Protein FAM3C OS=Mus musculus OX=10090 GN=Fam3c PE=1 SV=1;tr|G5E911|G5E911_MOUSE Protein FAM3C OS=Mus musculus OX=10090 GN=Fam3c PE=1 SV=1;tr|Q6NSU0|Q6NSU0_MOUSE Protein FAM3C (Fragment) OS=Mus musculus OX=10090 GN=Fam3c PE=2 SV=2;sp	2	1	1	1	1	1	2	11.2	21.486	14.112	0	1	0	1	1	2	1903700	1572300	1750500	0	0	3949100
A0A571BFA7	Protein FAM83H	Fam83h	tr|A0A571BFA7|A0A571BFA7_MOUSE Protein FAM83H OS=Mus musculus OX=10090 GN=Fam83h PE=1 SV=1;sp|Q148V8|FA83H_MOUSE Protein FAM83H OS=Mus musculus OX=10090 GN=Fam83h PE=1 SV=1	2	1	0	1	0	0	0	1.6	153.23	14.641	1	0	1	0	0	0	777200	0	0	0	0	0
A0A1B0GSJ7	Fibronectin type 3 and ankyrin repeat domains 1 protein	Fank1	tr|A0A1B0GSJ7|A0A1B0GSJ7_MOUSE Fibronectin type 3 and ankyrin repeat domains 1 protein OS=Mus musculus OX=10090 GN=Fank1 PE=1 SV=1;sp|Q9DAM9|FANK1_MOUSE Fibronectin type 3 and ankyrin repeat domains 1 protein OS=Mus musculus OX=10090 GN=Fank1 PE=1 SV=1;tr|	3	1	2	2	2	3	3	11.4	38.099	18.729	0	1	2	0	1	2	519830	894370	912270	834010	939450	1228600
E9PWY9	Phenylalanine--tRNA ligase alpha subunit (EC 6.1.1.20) (Phenylalanyl-tRNA synthetase alpha subunit)	Farsa	tr|E9PWY9|E9PWY9_MOUSE Phenylalanine--tRNA ligase alpha subunit OS=Mus musculus OX=10090 GN=Farsa PE=1 SV=1;sp|Q8C0C7|SYFA_MOUSE Phenylalanine--tRNA ligase alpha subunit OS=Mus musculus OX=10090 GN=Farsa PE=1 SV=1;tr|Q8BJG2|Q8BJG2_MOUSE Phenylalanine--tRNA	2	1	1	0	1	1	2	5.3	57.47	14.313	0	1	0	0	0	1	156580	152700	0	148940	118150	157570
Q3TG12	Phenylalanine--tRNA ligase beta subunit (EC 6.1.1.20) (Phenylalanyl-tRNA synthetase beta subunit)	Farsb Farslb	tr|Q3TG12|Q3TG12_MOUSE Phenylalanine--tRNA ligase beta subunit (Fragment) OS=Mus musculus OX=10090 GN=Farsb PE=2 SV=1;tr|Q8C644|Q8C644_MOUSE Phenylalanine--tRNA ligase beta subunit OS=Mus musculus OX=10090 GN=Farsb PE=2 SV=1;sp|Q9WUA2|SYFB_MOUSE Phenylalan	6	5	4	5	3	3	3	12.9	65.565	38.73	4	4	6	3	3	3	554910	378250	436440	428490	289210	385270
Q3TB22	Fatty acid synthase (EC 2.3.1.85)	Fasn	tr|Q3TB22|Q3TB22_MOUSE Fatty acid synthase (Fragment) OS=Mus musculus OX=10090 GN=Fasn PE=2 SV=1;tr|A0A0U1RNJ1|A0A0U1RNJ1_MOUSE Fatty acid synthase OS=Mus musculus OX=10090 GN=Fasn PE=1 SV=1;tr|Q3UHT6|Q3UHT6_MOUSE Fatty acid synthase OS=Mus musculus OX=100	19	14	10	9	12	11	8	14.2	236.88	144.22	8	9	6	6	10	3	333680	393460	361730	797300	886190	428650
Q9QXD6	Fructose-1,6-bisphosphatase 1 (FBPase 1) (EC 3.1.3.11) (D-fructose-1,6-bisphosphate 1-phosphohydrolase 1) (Fructose-1,6-bisphosphatase isozyme 3) (FBPase 3) (Liver FBPase)	Fbp1 Fbp Fbp3	sp|Q9QXD6|F16P1_MOUSE Fructose-1,6-bisphosphatase 1 OS=Mus musculus OX=10090 GN=Fbp1 PE=1 SV=3	15	15	12	15	14	14	14	45.3	36.912	323.31	21	15	19	15	13	18	109120000	76906000	94737000	74988000	55666000	76747000
D6RJ76	F-box only protein 7	Fbxo7	tr|D6RJ76|D6RJ76_MOUSE F-box only protein 7 OS=Mus musculus OX=10090 GN=Fbxo7 PE=1 SV=1;tr|F8WIP1|F8WIP1_MOUSE F-box only protein 7 OS=Mus musculus OX=10090 GN=Fbxo7 PE=1 SV=1;sp|Q3U7U3|FBX7_MOUSE F-box only protein 7 OS=Mus musculus OX=10090 GN=Fbxo7 PE=1	1	1	0	0	0	0	1	34.7	5.6436	9.7946	1	0	0	0	0	1	3725300	0	0	0	0	2355500
Q5M8R9	Farnesyl diphosphate synthetase	Fdps	tr|Q5M8R9|Q5M8R9_MOUSE Farnesyl diphosphate synthetase OS=Mus musculus OX=10090 GN=Fdps PE=2 SV=1;tr|Q4FJN9|Q4FJN9_MOUSE Fdps protein OS=Mus musculus OX=10090 GN=Fdps PE=1 SV=1;sp|Q920E5|FPPS_MOUSE Farnesyl pyrophosphate synthase OS=Mus musculus OX=10090 G	6	6	6	4	5	5	4	19.5	40.565	43.379	4	5	2	3	2	3	3800800	2782300	1318000	3556500	4974600	2219400
Q6IQY0	NADPH:adrenodoxin oxidoreductase, mitochondrial (EC 1.18.1.6)	Fdxr	tr|Q6IQY0|Q6IQY0_MOUSE NADPH:adrenodoxin oxidoreductase, mitochondrial OS=Mus musculus OX=10090 GN=Fdxr PE=2 SV=1;tr|Q6PG98|Q6PG98_MOUSE NADPH:adrenodoxin oxidoreductase, mitochondrial (Fragment) OS=Mus musculus OX=10090 GN=Fdxr PE=2 SV=1;tr|Q3UZ58|Q3UZ58_	1	0	1	1	1	1	1	2.6	54.206	11.393	0	1	1	0	1	0	0	254880	296880	306880	246150	199750
F6T2S0	Ferrochelatase (EC 4.99.1.1)	Fech	tr|F6T2S0|F6T2S0_MOUSE Ferrochelatase OS=Mus musculus OX=10090 GN=Fech PE=1 SV=1;tr|Q4QRK2|Q4QRK2_MOUSE Fech protein (Fragment) OS=Mus musculus OX=10090 GN=Fech PE=2 SV=1;tr|Q8C3V7|Q8C3V7_MOUSE Ferrochelatase OS=Mus musculus OX=10090 GN=Fech PE=2 SV=1;tr|A	5	4	4	4	4	5	3	17.5	39.594	32.561	3	2	2	2	3	2	2991600	3179000	2763600	4504500	4392500	3129000
Q3TZJ5	Tyrosine-protein kinase (EC 2.7.10.2)	Fer Fert2	tr|Q3TZJ5|Q3TZJ5_MOUSE Tyrosine-protein kinase OS=Mus musculus OX=10090 GN=Fer PE=1 SV=1;sp|P70451|FER_MOUSE Tyrosine-protein kinase Fer OS=Mus musculus OX=10090 GN=Fer PE=1 SV=2	2	1	1	2	1	1	1	2.9	74.019	11.769	1	0	2	0	0	1	118250	106440	126870	122480	107590	0
Q6YJU1	Fetuin-B (GUGU beta)	Fetub Gugu	tr|Q6YJU1|Q6YJU1_MOUSE Fetuin-B OS=Mus musculus OX=10090 GN=Fetub PE=1 SV=1;tr|Q8CB17|Q8CB17_MOUSE Uncharacterized protein OS=Mus musculus OX=10090 GN=Fetub PE=2 SV=1;tr|Q6YJU2|Q6YJU2_MOUSE GUGU alpha OS=Mus musculus OX=10090 GN=Fetub PE=2 SV=1;sp|Q9QXC1|F	1	1	0	1	1	1	1	2.9	33.879	6.8799	1	0	1	1	1	1	190650	0	0	318760	317060	214370
E9PV24	Fibrinogen alpha chain [Cleaved into: Fibrinopeptide A; Fibrinogen alpha chain]	Fga	sp|E9PV24|FIBA_MOUSE Fibrinogen alpha chain OS=Mus musculus OX=10090 GN=Fga PE=1 SV=1;tr|Q08284|Q08284_MOUSE Fibrinogen A-alpha-chain (Fragment) OS=Mus musculus OX=10090 PE=4 SV=1	2	0	0	0	0	1	1	2.5	87.428	13.25	0	0	0	0	1	1	0	0	0	0	320970	0
Q3TGR2	Fibrinogen beta chain	Fgb	tr|Q3TGR2|Q3TGR2_MOUSE Fibrinogen beta chain OS=Mus musculus OX=10090 GN=Fgb PE=1 SV=1;sp|Q8K0E8|FIBB_MOUSE Fibrinogen beta chain OS=Mus musculus OX=10090 GN=Fgb PE=1 SV=1	1	0	0	0	0	1	1	3.5	54.752	15.263	0	0	0	0	1	1	0	0	0	0	0	0
Q3UER8	Fibrinogen gamma chain	Fgg	tr|Q3UER8|Q3UER8_MOUSE Fibrinogen gamma chain OS=Mus musculus OX=10090 GN=Fgg PE=1 SV=1;tr|Q3UEM7|Q3UEM7_MOUSE Fibrinogen C-terminal domain-containing protein OS=Mus musculus OX=10090 GN=Fgg PE=1 SV=1;sp|Q8VCM7|FIBG_MOUSE Fibrinogen gamma chain OS=Mus musc	4	1	1	1	2	4	1	12.4	50.349	22.888	1	0	0	0	3	1	82608	36697	59161	238790	120800	102130
P97807	Fumarate hydratase, mitochondrial (Fumarase) (EC 4.2.1.2) (EF-3)	Fh Fh1	sp|P97807|FUMH_MOUSE Fumarate hydratase, mitochondrial OS=Mus musculus OX=10090 GN=Fh PE=1 SV=3	14	12	12	13	12	11	11	39.1	54.356	124.99	9	7	13	15	14	9	24396000	15165000	19614000	26378000	18001000	21193000
F6SV10	Bis(5'-adenosyl)-triphosphatase (EC 3.6.1.29)	Fhit	tr|F6SV10|F6SV10_MOUSE Bis(5-adenosyl)-triphosphatase (Fragment) OS=Mus musculus OX=10090 GN=Fhit PE=1 SV=2;tr|E9PVU9|E9PVU9_MOUSE Bis(5-adenosyl)-triphosphatase (Fragment) OS=Mus musculus OX=10090 GN=Fhit PE=1 SV=1;tr|E9PZ91|E9PZ91_MOUSE Bis(5-adenosyl	1	1	0	1	1	1	1	16	11.295	7.6958	1	0	0	1	1	1	537650	0	511770	583490	832880	433470
Q8CDC8	Four and a half LIM domains 4	Fhl4	tr|Q8CDC8|Q8CDC8_MOUSE Four and a half LIM domains 4 OS=Mus musculus OX=10090 GN=Fhl4 PE=1 SV=1;tr|Q6P8P1|Q6P8P1_MOUSE Four and a half LIM domains 4 OS=Mus musculus OX=10090 GN=Fhl4 PE=2 SV=1;tr|O70403|O70403_MOUSE LIM-protein FHL4 OS=Mus musculus OX=10090	4	4	3	4	4	4	4	14.3	31.896	78.001	5	3	3	4	3	2	37071000	14479000	14397000	28514000	10532000	12415000
G3X9U9	Mitochondrial fission 1 protein	Fis1	tr|G3X9U9|G3X9U9_MOUSE Mitochondrial fission 1 protein OS=Mus musculus OX=10090 GN=Fis1 PE=1 SV=1;sp|Q9CQ92|FIS1_MOUSE Mitochondrial fission 1 protein OS=Mus musculus OX=10090 GN=Fis1 PE=1 SV=1	2	2	2	2	2	2	2	9	16.265	75.193	1	1	2	1	1	2	6529900	4514500	6679500	8311400	6976100	5828100
Q3UNJ3	Peptidylprolyl isomerase (EC 5.2.1.8)	Fkbp10	tr|Q3UNJ3|Q3UNJ3_MOUSE Peptidylprolyl isomerase OS=Mus musculus OX=10090 GN=Fkbp10 PE=2 SV=1;sp|Q61576|FKB10_MOUSE Peptidyl-prolyl cis-trans isomerase FKBP10 OS=Mus musculus OX=10090 GN=Fkbp10 PE=1 SV=2	1	1	1	0	1	1	1	2.1	64.64	6.8806	0	0	0	0	1	0	30832	17204	0	40434	67202	19131
Q3ULN5	Peptidylprolyl isomerase (EC 5.2.1.8)	Fkbp1a	tr|Q3ULN5|Q3ULN5_MOUSE Peptidylprolyl isomerase OS=Mus musculus OX=10090 GN=Fkbp1a PE=2 SV=1;sp|P26883|FKB1A_MOUSE Peptidyl-prolyl cis-trans isomerase FKBP1A OS=Mus musculus OX=10090 GN=Fkbp1a PE=1 SV=2;tr|Q3UBA0|Q3UBA0_MOUSE Peptidylprolyl isomerase (Frag	3	3	3	3	3	3	3	56.5	12.052	46.047	10	10	5	5	9	7	75485000	59983000	67987000	59984000	45423000	49239000
P45878	Peptidyl-prolyl cis-trans isomerase FKBP2 (PPIase FKBP2) (EC 5.2.1.8) (13 kDa FK506-binding protein) (13 kDa FKBP) (FKBP-13) (FK506-binding protein 2) (FKBP-2) (Immunophilin FKBP13) (Rotamase)	Fkbp2 Fkbp13	sp|P45878|FKBP2_MOUSE Peptidyl-prolyl cis-trans isomerase FKBP2 OS=Mus musculus OX=10090 GN=Fkbp2 PE=1 SV=1;tr|Q3TND1|Q3TND1_MOUSE Peptidylprolyl isomerase OS=Mus musculus OX=10090 GN=Fkbp2 PE=1 SV=1;tr|Q3UND3|Q3UND3_MOUSE Peptidylprolyl isomerase OS=Mus m	5	5	4	5	5	5	5	32.9	15.344	43.195	3	2	4	5	4	4	50078000	22680000	33734000	49653000	48204000	34929000
A0A1Y7VJ86	Peptidylprolyl isomerase (EC 5.2.1.8)	Fkbp3	tr|A0A1Y7VJ86|A0A1Y7VJ86_MOUSE Peptidylprolyl isomerase (Fragment) OS=Mus musculus OX=10090 GN=Fkbp3 PE=1 SV=1;tr|A0A1Y7VLK0|A0A1Y7VLK0_MOUSE Peptidylprolyl isomerase OS=Mus musculus OX=10090 GN=Fkbp3 PE=1 SV=1;tr|Q3UBU9|Q3UBU9_MOUSE Peptidylprolyl isomera	1	1	1	1	1	1	1	12.5	9.727	6.5442	1	0	0	0	1	0	1642900	1086800	1465300	1565900	1171900	806540
P30416	Peptidyl-prolyl cis-trans isomerase FKBP4 (PPIase FKBP4) (EC 5.2.1.8) (52 kDa FK506-binding protein) (52 kDa FKBP) (FKBP-52) (59 kDa immunophilin) (p59) (FK506-binding protein 4) (FKBP-4) (FKBP59) (HSP-binding immunophilin) (HBI) (Immunophilin FKBP52) (Rotamase) [Cleaved into: Peptidyl-prolyl cis-trans isomerase FKBP4, N-terminally processed]	Fkbp4 Fkpb52	sp|P30416|FKBP4_MOUSE Peptidyl-prolyl cis-trans isomerase FKBP4 OS=Mus musculus OX=10090 GN=Fkbp4 PE=1 SV=5;tr|F6S2D5|F6S2D5_MOUSE Peptidylprolyl isomerase (Fragment) OS=Mus musculus OX=10090 GN=Fkbp4 PE=1 SV=9	7	3	3	3	5	6	3	17.5	51.572	43.595	1	2	1	3	4	1	773260	445200	922800	1626600	1809200	1167200
B8JJC2	Peptidylprolyl isomerase (EC 5.2.1.8)	Fkbp5	tr|B8JJC2|B8JJC2_MOUSE Peptidylprolyl isomerase (Fragment) OS=Mus musculus OX=10090 GN=Fkbp5 PE=1 SV=1;tr|Q4FJN2|Q4FJN2_MOUSE Peptidylprolyl isomerase OS=Mus musculus OX=10090 GN=Fkbp5 PE=1 SV=1;tr|Q3TX72|Q3TX72_MOUSE Peptidylprolyl isomerase OS=Mus muscul	1	0	0	0	0	1	0	7.9	21.007	7.7416	0	0	0	0	1	0	0	0	0	0	0	0
F6WP10	Peptidyl-prolyl cis-trans isomerase FKBP8	Fkbp8	tr|F6WP10|F6WP10_MOUSE Peptidyl-prolyl cis-trans isomerase FKBP8 (Fragment) OS=Mus musculus OX=10090 GN=Fkbp8 PE=1 SV=1;tr|C9K0Z7|C9K0Z7_MOUSE Peptidylprolyl isomerase OS=Mus musculus OX=10090 GN=Fkbp8 PE=2 SV=1;sp|O35465|FKBP8_MOUSE Peptidyl-prolyl cis-tr	1	1	1	1	0	0	1	44.4	4.0346	9.5155	1	0	0	0	0	0	6348600	8385700	7935200	0	0	4261200
Q9Z247	Peptidyl-prolyl cis-trans isomerase FKBP9 (PPIase FKBP9) (EC 5.2.1.8) (63 kDa FK506-binding protein) (63 kDa FKBP) (FKBP-63) (FK506-binding protein 9) (FKBP-9) (FKBP65RS) (Rotamase)	Fkbp9 Fkbp60 Fkbp63	sp|Q9Z247|FKBP9_MOUSE Peptidyl-prolyl cis-trans isomerase FKBP9 OS=Mus musculus OX=10090 GN=Fkbp9 PE=1 SV=1	2	0	0	0	2	0	0	3.2	62.995	11.576	0	0	0	1	0	0	0	0	0	429480	0	0
A0A087WRU9	Flagellum-associated coiled-coil domain-containing protein 1	Flacc1 Als2cr12	tr|A0A087WRU9|A0A087WRU9_MOUSE Flagellum-associated coiled-coil domain-containing protein 1 OS=Mus musculus OX=10090 GN=Flacc1 PE=4 SV=1;tr|A0A087WNN1|A0A087WNN1_MOUSE Flagellum-associated coiled-coil domain-containing protein 1 OS=Mus musculus OX=10090 GN	2	2	2	2	2	1	2	7.6	38.507	20.768	1	2	1	2	1	2	179950	176380	213570	184580	82379	177360
Q8R123	FAD synthase (EC 2.7.7.2) (FAD pyrophosphorylase) (FMN adenylyltransferase) (Flavin adenine dinucleotide synthase) [Includes: Molybdenum cofactor biosynthesis protein-like region; FAD synthase region]	Flad1	sp|Q8R123|FAD1_MOUSE FAD synthase OS=Mus musculus OX=10090 GN=Flad1 PE=1 SV=1;tr|F8WGX4|F8WGX4_MOUSE FAD synthase (Fragment) OS=Mus musculus OX=10090 GN=Flad1 PE=1 SV=8	2	2	2	2	1	1	2	4.1	54.766	15.058	1	1	1	1	0	3	448030	527440	399850	118770	133820	622520
B7FAU9	Filamin, alpha (Filamin-A)	Flna RP23-436K3.1-002	tr|B7FAU9|B7FAU9_MOUSE Filamin, alpha OS=Mus musculus OX=10090 GN=Flna PE=1 SV=1;sp|Q8BTM8|FLNA_MOUSE Filamin-A OS=Mus musculus OX=10090 GN=Flna PE=1 SV=5;tr|B7FAV1|B7FAV1_MOUSE Filamin, alpha (Fragment) OS=Mus musculus OX=10090 GN=Flna PE=1 SV=1;tr|B9EKP5	27	17	23	9	20	23	19	15.1	280.5	233.34	6	22	2	14	23	11	1245100	1599000	328190	2117900	2978600	1428900
Q80X90	Filamin-B (FLN-B) (ABP-280-like protein) (Actin-binding-like protein) (Beta-filamin)	Flnb	sp|Q80X90|FLNB_MOUSE Filamin-B OS=Mus musculus OX=10090 GN=Flnb PE=1 SV=3	13	11	9	7	11	11	10	6.9	277.82	104.67	6	5	4	7	5	4	700570	643770	256350	904050	820650	591440
G3UYU4	Flotillin	Flot1	tr|G3UYU4|G3UYU4_MOUSE Flotillin OS=Mus musculus OX=10090 GN=Flot1 PE=1 SV=1;tr|Q540I4|Q540I4_MOUSE Flotillin OS=Mus musculus OX=10090 GN=Flot1 PE=1 SV=1;tr|Q3TJS0|Q3TJS0_MOUSE Flotillin OS=Mus musculus OX=10090 GN=Flot1 PE=2 SV=1;sp|O08917|FLOT1_MOUSE Flo	1	0	0	0	1	0	0	3.4	42.238	7.1203	0	0	0	1	0	0	0	0	0	0	0	0
Q8BI52	FH2 domain-containing protein	Fmnl2	tr|Q8BI52|Q8BI52_MOUSE FH2 domain-containing protein OS=Mus musculus OX=10090 GN=Fmnl2 PE=2 SV=1;tr|Q6P247|Q6P247_MOUSE Fmnl2 protein (Fragment) OS=Mus musculus OX=10090 GN=Fmnl2 PE=2 SV=1;tr|D3Z7A7|D3Z7A7_MOUSE Formin-like protein 3 OS=Mus musculus OX=100	1	0	0	0	1	1	0	7.4	20.62	5.9707	0	0	0	1	1	0	0	0	0	0	44332	0
Q8K2I3	Dimethylaniline monooxygenase [N-oxide-forming] 2 (EC 1.14.13.-) (Dimethylaniline oxidase 2) (Pulmonary flavin-containing monooxygenase 2) (FMO 2)	Fmo2	sp|Q8K2I3|FMO2_MOUSE Dimethylaniline monooxygenase [N-oxide-forming] 2 OS=Mus musculus OX=10090 GN=Fmo2 PE=1 SV=3	4	1	2	0	4	4	3	7.3	60.974	26.716	1	2	0	1	2	2	187680	351760	0	1502400	1651600	521190
Q8BNU3	Fibromodulin (Keratan sulfate proteoglycan fibromodulin)	Fmod	tr|Q8BNU3|Q8BNU3_MOUSE Fibromodulin OS=Mus musculus OX=10090 GN=Fmod PE=2 SV=1;tr|Q543D2|Q543D2_MOUSE Fibromodulin OS=Mus musculus OX=10090 GN=Fmod PE=2 SV=1;sp|P50608|FMOD_MOUSE Fibromodulin OS=Mus musculus OX=10090 GN=Fmod PE=2 SV=1	3	2	2	1	3	3	3	9.6	43.053	46.74	1	1	1	4	1	0	1230800	1327200	0	3513400	1700700	959660
B2RQ03	Fibronectin type III domain containing 8	Fndc8	tr|B2RQ03|B2RQ03_MOUSE Fibronectin type III domain containing 8 OS=Mus musculus OX=10090 GN=Fndc8 PE=2 SV=1;sp|Q9D2H8|FNDC8_MOUSE Fibronectin type III domain-containing protein 8 OS=Mus musculus OX=10090 GN=Fndc8 PE=2 SV=1	3	1	2	2	2	3	2	10	35.618	17.809	1	1	1	1	0	1	691310	1221500	1417700	881340	991770	916600
Q0VDM6	Folh1 protein (Glutamate carboxypeptidase 2)	Folh1	tr|Q0VDM6|Q0VDM6_MOUSE Folh1 protein OS=Mus musculus OX=10090 GN=Folh1 PE=1 SV=1;tr|Q3UZV6|Q3UZV6_MOUSE N-acetylated alpha-linked acidic dipeptidase 2 OS=Mus musculus OX=10090 GN=Naalad2 PE=1 SV=1;tr|Q32MS9|Q32MS9_MOUSE N-acetylated alpha-linked acidic dip	1	1	1	0	1	1	1	1.5	81.232	7.3392	0	1	0	1	1	1	99230	91967	0	174450	220130	147510
E9QJV1	Fibrous sheath CABYR-binding protein	Fscb	tr|E9QJV1|E9QJV1_MOUSE Fibrous sheath CABYR-binding protein OS=Mus musculus OX=10090 GN=Fscb PE=1 SV=1;sp|A1EGX6|FSCB_MOUSE Fibrous sheath CABYR-binding protein OS=Mus musculus OX=10090 GN=Fscb PE=1 SV=1	19	5	12	8	18	15	18	27.8	113.73	170.21	3	7	1	16	12	18	853430	4805600	1796400	30192000	23461000	29112000
A0A0G2JDU7	Fascin	Fscn1	tr|A0A0G2JDU7|A0A0G2JDU7_MOUSE Fascin OS=Mus musculus OX=10090 GN=Fscn1 PE=1 SV=1;sp|Q61553|FSCN1_MOUSE Fascin OS=Mus musculus OX=10090 GN=Fscn1 PE=1 SV=4	1	1	1	1	1	1	1	7.2	36.201	11.106	2	2	2	1	0	1	764090	1205300	2161800	617500	118690	578590
Q9QXW4	Fascin-3 (Testis fascin)	Fscn3	sp|Q9QXW4|FSCN3_MOUSE Fascin-3 OS=Mus musculus OX=10090 GN=Fscn3 PE=2 SV=2	2	2	2	2	2	2	2	4.8	56.443	25.195	2	2	2	2	2	3	515730	1711500	1383400	1209800	1300000	2200300
A2ARZ3	Fibrous sheath-interacting protein 2	Fsip2	sp|A2ARZ3|FSIP2_MOUSE Fibrous sheath-interacting protein 2 OS=Mus musculus OX=10090 GN=Fsip2 PE=1 SV=3	3	0	0	0	2	0	1	0.5	784.85	19.956	0	0	0	2	0	1	0	0	0	0	0	18503
A2AF73	Fibrous sheath-interacting protein 2-like	Fsip2l Gm595	tr|A2AF73|A2AF73_MOUSE Fibrous sheath-interacting protein 2-like OS=Mus musculus OX=10090 GN=Fsip2l PE=4 SV=1	3	1	3	2	1	2	3	4.6	76.386	20.937	0	3	0	1	1	3	61991	413070	325700	106850	363230	620950
P09528	Ferritin heavy chain (Ferritin H subunit) (EC 1.16.3.1) [Cleaved into: Ferritin heavy chain, N-terminally processed]	Fth1 Fth	sp|P09528|FRIH_MOUSE Ferritin heavy chain OS=Mus musculus OX=10090 GN=Fth1 PE=1 SV=2;tr|A0A494BA92|A0A494BA92_MOUSE Ferritin OS=Mus musculus OX=10090 GN=Fth1 PE=1 SV=1;tr|A0A494BAP3|A0A494BAP3_MOUSE Ferritin (Fragment) OS=Mus musculus OX=10090 GN=Fth1 PE=1	4	3	4	4	3	4	4	20.9	21.066	26.508	2	2	2	1	1	3	5716000	3536400	2754300	4345000	4868500	5393500
Q9D5H4	Ferritin, mitochondrial (EC 1.16.3.1)	Ftmt	sp|Q9D5H4|FTMT_MOUSE Ferritin, mitochondrial OS=Mus musculus OX=10090 GN=Ftmt PE=1 SV=2	1	0	1	1	0	1	1	5.5	27.158	6.6689	0	1	0	0	0	1	0	593150	449830	0	391630	0
A0A0G2JG00	Far upstream element-binding protein 1	Fubp1	tr|A0A0G2JG00|A0A0G2JG00_MOUSE Far upstream element-binding protein 1 OS=Mus musculus OX=10090 GN=Fubp1 PE=1 SV=1;tr|Q0P6B2|Q0P6B2_MOUSE Far upstream element (FUSE) binding protein 1 OS=Mus musculus OX=10090 GN=Fubp1 PE=2 SV=1;tr|Q3TUE1|Q3TUE1_MOUSE Far up	1	1	1	1	1	1	0	2.3	54.844	33.539	1	1	1	1	1	0	0	134570	0	151890	214040	0
Q3TCW3	Alpha-L-fucosidase (EC 3.2.1.51)	Fuca1	tr|Q3TCW3|Q3TCW3_MOUSE Alpha-L-fucosidase OS=Mus musculus OX=10090 GN=Fuca1 PE=2 SV=1;sp|Q99LJ1|FUCO_MOUSE Tissue alpha-L-fucosidase OS=Mus musculus OX=10090 GN=Fuca1 PE=1 SV=1	4	3	4	3	3	2	3	9.1	52.25	28.69	3	4	3	3	2	2	2549100	2160600	2276700	2726100	2102900	2147200
Q505Q3	Alpha-L-fucosidase (EC 3.2.1.51)	Fuca2	tr|Q505Q3|Q505Q3_MOUSE Alpha-L-fucosidase OS=Mus musculus OX=10090 GN=Fuca2 PE=1 SV=1;sp|Q99KR8|FUCO2_MOUSE Plasma alpha-L-fucosidase OS=Mus musculus OX=10090 GN=Fuca2 PE=1 SV=1	1	1	1	0	0	0	1	2.4	53.645	7.3702	0	1	0	0	0	0	190260	114500	0	0	0	133970
Q9D6K8	FUN14 domain-containing protein 2 (Hepatitis C virus core-binding protein 6)	Fundc2 Hcbp6	sp|Q9D6K8|FUND2_MOUSE FUN14 domain-containing protein 2 OS=Mus musculus OX=10090 GN=Fundc2 PE=1 SV=1	1	1	1	1	1	1	0	7.3	16.564	6.6645	0	0	0	1	1	0	542130	491240	631630	616490	504760	0
Q9D9Q3	FUN14 domain-containing 2B	Fundc2b 1700034I23Rik	tr|Q9D9Q3|Q9D9Q3_MOUSE RIKEN cDNA 1700034I23 gene OS=Mus musculus OX=10090 GN=1700034I23Rik PE=2 SV=1;tr|Q8C5W7|Q8C5W7_MOUSE Uncharacterized protein OS=Mus musculus OX=10090 PE=2 SV=1	3	3	2	3	2	3	2	13	20.197	21.549	1	1	3	2	1	1	4834200	12925000	18415000	9512700	4105200	6812900
G3UXT7	RNA-binding protein FUS	Fus	tr|G3UXT7|G3UXT7_MOUSE RNA-binding protein FUS (Fragment) OS=Mus musculus OX=10090 GN=Fus PE=1 SV=1;tr|Q8CFQ9|Q8CFQ9_MOUSE Fusion, derived from t(1216) malignant liposarcoma (Human) OS=Mus musculus OX=10090 GN=Fus PE=1 SV=1;tr|Q564D0|Q564D0_MOUSE Pigpen pr	2	2	2	0	2	2	2	34.6	13.897	29.434	2	2	1	2	3	1	4627400	2928200	999230	3325400	3767700	1181800
Q6PDS4	Frataxin, mitochondrial (EC 1.16.3.1)	Fxn	tr|Q6PDS4|Q6PDS4_MOUSE Frataxin, mitochondrial OS=Mus musculus OX=10090 GN=Fxn PE=2 SV=1;tr|Q3UG34|Q3UG34_MOUSE Frataxin, mitochondrial OS=Mus musculus OX=10090 GN=Fxn PE=2 SV=1;tr|Q3TV21|Q3TV21_MOUSE Frataxin, mitochondrial OS=Mus musculus OX=10090 GN=Fxn	3	3	2	2	3	3	3	30.7	11.084	18.334	2	2	2	1	0	2	7984300	8259700	11345000	13148000	11349000	11278000
Q61584	RNA-binding protein FXR1 (mFxr1p)	Fxr1 Fxr1h	sp|Q61584|FXR1_MOUSE RNA-binding protein FXR1 OS=Mus musculus OX=10090 GN=Fxr1 PE=1 SV=2	1	0	1	0	0	0	0	1.6	76.221	6.8531	0	1	0	0	0	0	0	0	0	0	0	0
A0A0N4SVN7	FXYD domain-containing ion transport regulator	Fxyd4	tr|A0A0N4SVN7|A0A0N4SVN7_MOUSE FXYD domain-containing ion transport regulator OS=Mus musculus OX=10090 GN=Fxyd4 PE=3 SV=1;tr|A0A0N4SVY0|A0A0N4SVY0_MOUSE FXYD domain-containing ion transport regulator OS=Mus musculus OX=10090 GN=Fxyd4 PE=3 SV=1;sp|Q9D2W0|FX	1	1	1	1	0	1	1	10.1	10.447	6.1961	0	0	1	0	1	1	2313900	1715900	1023500	0	2462300	2198400
G3UWD6	Glucose-6-phosphate 1-dehydrogenase (EC 1.1.1.49)	G6pd2	tr|G3UWD6|G3UWD6_MOUSE Glucose-6-phosphate 1-dehydrogenase OS=Mus musculus OX=10090 GN=G6pd2 PE=1 SV=1;sp|P97324|G6PD2_MOUSE Glucose-6-phosphate 1-dehydrogenase 2 OS=Mus musculus OX=10090 GN=G6pd2 PE=1 SV=3;tr|A0FF38|A0FF38_MOUSE Glucose-6-phosphate 1-dehy	6	5	4	5	4	5	4	26.7	59.15	175.82	12	8	8	3	6	7	8428900	5662900	6502800	5412500	4685100	5249300
Q00612	Glucose-6-phosphate 1-dehydrogenase X (G6PD) (EC 1.1.1.49)	G6pdx G6pd G6pd-1	sp|Q00612|G6PD1_MOUSE Glucose-6-phosphate 1-dehydrogenase X OS=Mus musculus OX=10090 GN=G6pdx PE=1 SV=3;tr|Q790Y8|Q790Y8_MOUSE Glucose-6-phosphate 1-dehydrogenase OS=Mus musculus OX=10090 GN=G6pdx PE=1 SV=1;tr|Q3TNL1|Q3TNL1_MOUSE Glucose-6-phosphate 1-dehy	2	2	1	2	2	2	2	17.7	59.262	13.656	0	0	0	2	2	1	1202000	677920	1104500	1466600	1695500	1054300
P70699	Lysosomal alpha-glucosidase (EC 3.2.1.20) (Acid maltase)	Gaa	sp|P70699|LYAG_MOUSE Lysosomal alpha-glucosidase OS=Mus musculus OX=10090 GN=Gaa PE=1 SV=2	5	2	4	5	4	4	4	8	106.25	145.05	2	1	5	2	3	3	1579100	1339200	2013800	3279200	2999000	1901500
Q8R059	UDP-glucose 4-epimerase (EC 5.1.3.2) (Galactowaldenase) (UDP-N-acetylglucosamine 4-epimerase) (UDP-GlcNAc 4-epimerase) (EC 5.1.3.7) (UDP-galactosamine 4-epimerase) (UDP-GalNAc 4-epimerase) (UDP-galactose 4-epimerase)	Gale	sp|Q8R059|GALE_MOUSE UDP-glucose 4-epimerase OS=Mus musculus OX=10090 GN=Gale PE=1 SV=1	3	1	1	3	1	1	0	8.4	38.224	18.514	1	1	3	1	1	0	423410	340610	348860	0	183680	0
Q8BMX0	GHMP_kinases_C domain-containing protein	Galk2	tr|Q8BMX0|Q8BMX0_MOUSE GHMP_kinases_C domain-containing protein (Fragment) OS=Mus musculus OX=10090 GN=Galk2 PE=2 SV=1;tr|Q3U728|Q3U728_MOUSE Uncharacterized protein OS=Mus musculus OX=10090 GN=Galk2 PE=2 SV=1;tr|Q8BUU7|Q8BUU7_MOUSE N-acetylgalactosamine k	1	1	1	0	1	1	0	5.4	16.417	5.9228	0	0	0	0	1	0	383030	208110	0	421010	616800	0
Q3TSZ4	Aldose 1-epimerase (EC 5.1.3.3)	Galm	tr|Q3TSZ4|Q3TSZ4_MOUSE Aldose 1-epimerase OS=Mus musculus OX=10090 GN=Galm PE=2 SV=1;tr|Q3TZ44|Q3TZ44_MOUSE Aldose 1-epimerase OS=Mus musculus OX=10090 GN=Galm PE=2 SV=1;sp|Q8K157|GALM_MOUSE Galactose mutarotase OS=Mus musculus OX=10090 GN=Galm PE=1 SV=1	1	0	0	0	1	1	0	4.1	37.832	7.593	0	0	0	0	0	0	0	0	0	433090	782250	0
P70419	Polypeptide N-acetylgalactosaminyltransferase 3 (EC 2.4.1.41) (Polypeptide GalNAc transferase 3) (GalNAc-T3) (pp-GaNTase 3) (Protein-UDP acetylgalactosaminyltransferase 3) (UDP-GalNAc:polypeptide N-acetylgalactosaminyltransferase 3)	Galnt3	sp|P70419|GALT3_MOUSE Polypeptide N-acetylgalactosaminyltransferase 3 OS=Mus musculus OX=10090 GN=Galnt3 PE=1 SV=3	3	2	2	1	2	2	3	3.9	72.931	25.202	0	0	0	1	1	2	304050	302350	154080	682170	362230	523370
A1A4T2	Alpha glucosidase 2 alpha neutral subunit	Ganab	tr|A1A4T2|A1A4T2_MOUSE Alpha glucosidase 2 alpha neutral subunit OS=Mus musculus OX=10090 GN=Ganab PE=1 SV=1;sp|Q8BHN3|GANAB_MOUSE Neutral alpha-glucosidase AB OS=Mus musculus OX=10090 GN=Ganab PE=1 SV=1;tr|Q3UE86|Q3UE86_MOUSE Gal_mutarotas_2 domain-contai	28	27	26	27	26	28	26	26.4	109.4	297.01	22	19	25	29	32	33	18832000	14261000	16560000	23206000	28622000	20525000
D2KHZ9	Glyceraldehyde-3-phosphate dehydrogenase (EC 1.2.1.12)	Gapdh GAPDH	tr|D2KHZ9|D2KHZ9_MOUSE Glyceraldehyde-3-phosphate dehydrogenase OS=Mus musculus OX=10090 GN=Gapdh PE=2 SV=1;tr|A0A0A0MQF6|A0A0A0MQF6_MOUSE Glyceraldehyde-3-phosphate dehydrogenase OS=Mus musculus OX=10090 GN=Gapdh PE=1 SV=1;sp|P16858|G3P_MOUSE Glyceraldehy	18	16	15	16	16	15	14	78.4	35.81	323.31	62	57	61	64	53	51	109000000	88520000	109390000	89136000	77367000	88404000
A0A0R4J0X7	Glyceraldehyde-3-phosphate dehydrogenase (EC 1.2.1.12)	Gapdhs	tr|A0A0R4J0X7|A0A0R4J0X7_MOUSE Glyceraldehyde-3-phosphate dehydrogenase OS=Mus musculus OX=10090 GN=Gapdhs PE=1 SV=1;tr|S4R2G5|S4R2G5_MOUSE Glyceraldehyde-3-phosphate dehydrogenase OS=Mus musculus OX=10090 GN=Gapdhs PE=1 SV=1;sp|Q64467|G3PT_MOUSE Glycerald	8	6	6	7	6	7	6	28.3	47.442	210.24	16	12	18	7	10	14	101610000	81497000	126880000	47863000	45244000	64244000
B7XG48	Golgi-associated Rab2B interactor-like 3	Garin3 Fam71b GARI-L3	tr|B7XG48|B7XG48_MOUSE Golgi-associated Rab2B interactor-like 3 OS=Mus musculus OX=10090 GN=Garin3 PE=2 SV=1;tr|B9EKM7|B9EKM7_MOUSE Fam71b protein OS=Mus musculus OX=10090 GN=Garin3 PE=2 SV=1;sp|Q5STT6|GAR3_MOUSE Golgi associated RAB2B interactor protein 3	11	8	9	8	8	9	9	13.7	68.312	101.8	5	8	5	5	3	4	6386200	7028600	5855800	9863900	11051000	13417000
B7XG49	Golgi-associated RAB2 interactor family member 4 (Golgi-associated Rab2B interactor-like 4)	Garin4 Fam71a GARI-L4	tr|B7XG49|B7XG49_MOUSE Family with sequence similarity 71, member A OS=Mus musculus OX=10090 GN=Garin4 PE=1 SV=1	7	4	5	6	5	6	7	12.1	64.23	56.787	3	3	3	5	4	4	466330	1312700	1368400	1647000	2039100	2537200
L7N480	Golgi-associated RAB2 interactor family member 5B	Garin5b	tr|L7N480|L7N480_MOUSE Family with sequence similarity 71, member E2 OS=Mus musculus OX=10090 GN=Garin5b PE=4 SV=2;tr|M0QW72|M0QW72_MOUSE Family with sequence similarity 71, member E2 OS=Mus musculus OX=10090 GN=Garin5b PE=4 SV=2;tr|Q8C626|Q8C626_MOUSE DUF	4	4	4	4	4	4	4	5.3	83.701	26.651	3	2	3	2	2	2	1285400	1023200	1501600	1140200	909700	1333200
Q9CZD3	Glycine--tRNA ligase (EC 6.1.1.14) (Diadenosine tetraphosphate synthetase) (Ap4A synthetase) (EC 2.7.7.-) (Glycyl-tRNA synthetase 1) (GlyRS)	Gars1 Gars	sp|Q9CZD3|GARS_MOUSE Glycine--tRNA ligase OS=Mus musculus OX=10090 GN=Gars1 PE=1 SV=1	3	1	2	1	2	1	1	4.4	81.877	19.454	1	2	1	1	1	1	421700	353790	347030	751050	424280	411500
Q3TH49	Phosphoribosylamine--glycine ligase (EC 6.3.4.13)	Gart	tr|Q3TH49|Q3TH49_MOUSE Phosphoribosylamine--glycine ligase OS=Mus musculus OX=10090 GN=Gart PE=2 SV=1;tr|Q3UJP8|Q3UJP8_MOUSE Trifunctional purine biosynthetic protein adenosine-3 OS=Mus musculus OX=10090 GN=Gart PE=2 SV=1;sp|Q64737|PUR2_MOUSE Trifunctional	1	0	1	1	1	0	0	4.4	45.697	13.546	0	1	0	1	0	0	0	84060	106020	36035	0	0
Q49MD7	Dynein regulatory complex subunit 4 (Growth arrest-specific protein 8)	Gas8 Gas11	tr|Q49MD7|Q49MD7_MOUSE Dynein regulatory complex subunit 4 OS=Mus musculus OX=10090 GN=Gas8 PE=2 SV=1;sp|Q60779|DRC4_MOUSE Dynein regulatory complex subunit 4 OS=Mus musculus OX=10090 GN=Gas8 PE=1 SV=2;tr|A0A1D5RM05|A0A1D5RM05_MOUSE Dynein regulatory compl	13	12	11	13	9	9	11	20.9	56.263	123.47	8	9	11	5	5	7	10409000	11068000	12615000	6111300	5220600	7904900
Q9D172	Glutamine amidotransferase-like class 1 domain-containing protein 3, mitochondrial	Gatd3 D10Jhu81e Gatd3a	sp|Q9D172|GAL3A_MOUSE Glutamine amidotransferase-like class 1 domain-containing protein 3, mitochondrial OS=Mus musculus OX=10090 GN=Gatd3 PE=1 SV=1;tr|A0A1W2P7B6|A0A1W2P7B6_MOUSE Glutamine amidotransferase-like class 1 domain-containing 3A (Fragment) OS=M	7	5	5	6	5	5	5	33.5	28.09	77.438	3	4	6	3	4	5	12008000	8059600	11454000	52817000	33275000	8517600
Q6A099	MKIAA0248 protein	Gbf1 mKIAA0248	tr|Q6A099|Q6A099_MOUSE MKIAA0248 protein (Fragment) OS=Mus musculus OX=10090 GN=Gbf1 PE=1 SV=1;tr|Q6DFZ1|Q6DFZ1_MOUSE Golgi-specific brefeldin A-resistance factor 1 OS=Mus musculus OX=10090 GN=Gbf1 PE=1 SV=1;tr|A0JLN9|A0JLN9_MOUSE Gbf1 protein (Fragment) O	2	0	0	0	0	2	1	1.7	200.18	18.568	0	0	0	0	2	1	0	0	0	0	110940	49997
A0A2R8VHE4	2-amino-3-ketobutyrate coenzyme A ligase, mitochondrial	Gcat	tr|A0A2R8VHE4|A0A2R8VHE4_MOUSE 2-amino-3-ketobutyrate coenzyme A ligase, mitochondrial (Fragment) OS=Mus musculus OX=10090 GN=Gcat PE=1 SV=1;tr|E9PWY6|E9PWY6_MOUSE 2-amino-3-ketobutyrate coenzyme A ligase, mitochondrial OS=Mus musculus OX=10090 GN=Gcat PE=	1	1	0	0	1	1	1	9.3	24.308	14.845	1	0	0	1	1	1	697850	0	0	914580	962300	813920
Q8BVD4	Glutaryl-CoA dehydrogenase, mitochondrial	Gcdh	tr|Q8BVD4|Q8BVD4_MOUSE Uncharacterized protein (Fragment) OS=Mus musculus OX=10090 GN=Gcdh PE=2 SV=1;tr|A0A1S6GWJ2|A0A1S6GWJ2_MOUSE Uncharacterized protein OS=Mus musculus OX=10090 GN=Gcdh PE=2 SV=1;tr|A0A0A0MQ68|A0A0A0MQ68_MOUSE Glutaryl-CoA dehydrogenase	2	2	2	2	2	2	2	6.1	41.687	20.054	2	1	2	2	2	2	1929500	994390	1611000	2094100	2629100	2040000
P97494	Glutamate--cysteine ligase catalytic subunit (EC 6.3.2.2) (GCS heavy chain) (Gamma-ECS) (Gamma-glutamylcysteine synthetase)	Gclc Glclc	sp|P97494|GSH1_MOUSE Glutamate--cysteine ligase catalytic subunit OS=Mus musculus OX=10090 GN=Gclc PE=1 SV=4;tr|Q3TEF1|Q3TEF1_MOUSE Glutamate--cysteine ligase OS=Mus musculus OX=10090 GN=Gclc PE=1 SV=1;tr|Q3UNA7|Q3UNA7_MOUSE Glutamate--cysteine ligase OS=M	4	3	4	3	3	3	3	6.1	72.571	24.603	3	2	1	2	1	2	738450	957850	709700	247940	164120	282050
A0A0G2JDI4	Glutamate--cysteine ligase regulatory subunit	Gclm	tr|A0A0G2JDI4|A0A0G2JDI4_MOUSE Glutamate--cysteine ligase regulatory subunit (Fragment) OS=Mus musculus OX=10090 GN=Gclm PE=1 SV=1;tr|H3BJA3|H3BJA3_MOUSE GCS light chain (Fragment) OS=Mus musculus OX=10090 GN=Gclm PE=1 SV=1;tr|Q4FJZ6|Q4FJZ6_MOUSE GCS light	2	2	1	1	2	2	1	25.5	10.778	21.406	2	1	1	0	2	0	2101000	1908200	2205800	4438100	4403900	1701000
Q9CV53	Glycine cleavage system H protein	Gcsh	tr|Q9CV53|Q9CV53_MOUSE Glycine cleavage system H protein (Fragment) OS=Mus musculus OX=10090 GN=Gcsh PE=2 SV=1;sp|Q91WK5|GCSH_MOUSE Glycine cleavage system H protein, mitochondrial OS=Mus musculus OX=10090 GN=Gcsh PE=1 SV=2	1	1	1	1	1	1	1	20.2	10.913	10.429	1	2	1	1	1	1	1579100	639190	2794300	1775900	1801800	6317500
Q71RH6	Guanine deaminase (Guanase) (EC 3.5.4.3) (Guanine aminohydrolase)	Gda	tr|Q71RH6|Q71RH6_MUSMM Guanine deaminase OS=Mus musculus molossinus OX=57486 GN=Gda PE=2 SV=1;tr|Q71RH5|Q71RH5_MUSMC Guanine deaminase OS=Mus musculus castaneus OX=10091 GN=Gda PE=2 SV=1;tr|Q548F2|Q548F2_MOUSE Guanine deaminase OS=Mus musculus OX=10090 GN=	7	4	3	5	3	4	2	25.3	51.012	47.333	2	4	2	2	4	1	589990	275820	606420	576930	1055500	499880
P50396	Rab GDP dissociation inhibitor alpha (Rab GDI alpha) (Guanosine diphosphate dissociation inhibitor 1) (GDI-1)	Gdi1 Rabgdia	sp|P50396|GDIA_MOUSE Rab GDP dissociation inhibitor alpha OS=Mus musculus OX=10090 GN=Gdi1 PE=1 SV=3	5	4	4	5	4	4	4	20.6	50.521	48.663	4	1	6	3	4	2	990030	758890	1057400	1154100	1343200	953250
Q3UC72	Rab GDP dissociation inhibitor	Gdi2	tr|Q3UC72|Q3UC72_MOUSE Rab GDP dissociation inhibitor (Fragment) OS=Mus musculus OX=10090 GN=Gdi2 PE=2 SV=1;tr|Q3UPA3|Q3UPA3_MOUSE Rab GDP dissociation inhibitor (Fragment) OS=Mus musculus OX=10090 GN=Gdi2 PE=2 SV=1;sp|Q61598|GDIB_MOUSE Rab GDP dissociatio	7	5	5	5	6	5	6	18.7	57.439	85.218	3	5	4	4	5	4	2644400	1586700	1971200	3663100	3979000	2447100
Q3TT99	Glycerophosphodiester phosphodiesterase domain-containing protein 4 (EC 3.1.-.-) (Glycerophosphodiester phosphodiesterase 6)	Gdpd4 Gde6	sp|Q3TT99|GDPD4_MOUSE Glycerophosphodiester phosphodiesterase domain-containing protein 4 OS=Mus musculus OX=10090 GN=Gdpd4 PE=2 SV=1;tr|B2RU67|B2RU67_MOUSE Glycerophosphodiester phosphodiesterase domain containing 4 OS=Mus musculus OX=10090 GN=Gdpd4 PE=2	2	1	2	0	2	2	2	4.6	73.219	17.28	1	2	0	2	2	2	0	1061100	0	1026400	1111500	1531100
Q8VEI6	Asna1 protein	Get3 Asna1	tr|Q8VEI6|Q8VEI6_MOUSE Asna1 protein OS=Mus musculus OX=10090 GN=Get3 PE=2 SV=1;sp|O54984|GET3_MOUSE ATPase GET3 OS=Mus musculus OX=10090 GN=Get3 PE=1 SV=2;tr|Q8C1Q1|Q8C1Q1_MOUSE ArsA_ATPase domain-containing protein OS=Mus musculus OX=10090 GN=Get3 PE=2 S	5	5	5	5	5	5	5	24.3	24.786	34.67	3	1	3	3	5	3	5087400	2769200	3741200	5623600	6058900	4300300
D3Z7S0	Golgi to ER traffic protein 4 homolog	Get4	tr|D3Z7S0|D3Z7S0_MOUSE Golgi to ER traffic protein 4 homolog (Fragment) OS=Mus musculus OX=10090 GN=Get4 PE=1 SV=1;tr|D3Z4J5|D3Z4J5_MOUSE Golgi to ER traffic protein 4 homolog (Fragment) OS=Mus musculus OX=10090 GN=Get4 PE=1 SV=1;sp|Q9D1H7|GET4_MOUSE Golgi	1	1	1	1	1	1	1	6.1	21.972	6.0197	0	0	0	1	0	0	2214400	1464100	1627500	2281600	2028900	1710000
A0A2R8VI72	ADP-ribosylation factor-binding protein GGA1	Gga1	tr|A0A2R8VI72|A0A2R8VI72_MOUSE ADP-ribosylation factor-binding protein GGA1 OS=Mus musculus OX=10090 GN=Gga1 PE=1 SV=1;tr|Q3TB03|Q3TB03_MOUSE Uncharacterized protein (Fragment) OS=Mus musculus OX=10090 GN=Gga1 PE=2 SV=1;sp|Q8R0H9|GGA1_MOUSE ADP-ribosylatio	1	1	0	1	1	1	1	2.5	41.046	6.8087	1	0	1	1	1	1	0	0	85729	0	0	250930
Q9D7X8	Gamma-glutamylcyclotransferase (EC 4.3.2.9)	Ggct	sp|Q9D7X8|GGCT_MOUSE Gamma-glutamylcyclotransferase OS=Mus musculus OX=10090 GN=Ggct PE=1 SV=1;tr|A0A0N4SWE8|A0A0N4SWE8_MOUSE Gamma-glutamylcyclotransferase (Fragment) OS=Mus musculus OX=10090 GN=Ggct PE=1 SV=1	4	4	4	4	3	4	4	26.1	21.166	47.575	4	5	2	2	3	2	7203600	6214100	5569000	4711700	6900100	6615600
B9EKG3	Folate gamma-glutamyl hydrolase (EC 3.4.19.9)	Ggh	tr|B9EKG3|B9EKG3_MOUSE Folate gamma-glutamyl hydrolase OS=Mus musculus OX=10090 GN=Ggh PE=2 SV=1;tr|Q91XH7|Q91XH7_MOUSE Folate gamma-glutamyl hydrolase OS=Mus musculus OX=10090 GN=Ggh PE=2 SV=1;sp|Q9Z0L8|GGH_MOUSE Gamma-glutamyl hydrolase OS=Mus musculus O	5	4	4	4	4	4	5	18.6	35.496	53.291	2	4	3	5	6	6	4191800	2428900	3213600	3358700	3525700	3168200
Q4FK56	Glutathione hydrolase (EC 2.3.2.2) (EC 3.4.19.13) (Gamma-glutamyltransferase) (Gamma-glutamyltranspeptidase)	Ggt1	tr|Q4FK56|Q4FK56_MOUSE Glutathione hydrolase OS=Mus musculus OX=10090 GN=Ggt1 PE=1 SV=1;sp|Q60928|GGT1_MOUSE Glutathione hydrolase 1 proenzyme OS=Mus musculus OX=10090 GN=Ggt1 PE=1 SV=1	3	3	3	3	3	3	3	6	61.562	29.661	2	1	1	1	3	1	1694700	1728700	1826700	1751600	2208500	2144900
B2FDI6	N-acetyllactosaminide alpha-1,3-galactosyltransferase	Ggta1	tr|B2FDI6|B2FDI6_MOUSE N-acetyllactosaminide alpha-1,3-galactosyltransferase (Fragment) OS=Mus musculus OX=10090 GN=Ggta1 PE=1 SV=1;tr|Q91W00|Q91W00_MOUSE Ggta1 protein OS=Mus musculus OX=10090 GN=Ggta1 PE=1 SV=1;tr|Q8C2H7|Q8C2H7_MOUSE N-acetyllactosaminid	1	0	0	0	1	0	1	7.8	16.218	6.0947	0	0	0	1	0	1	0	0	0	0	0	0
Q91VC9	Growth hormone-inducible transmembrane protein (Mitochondrial morphology and cristae structure 1) (MICS1)	Ghitm Mics1	sp|Q91VC9|GHITM_MOUSE Growth hormone-inducible transmembrane protein OS=Mus musculus OX=10090 GN=Ghitm PE=1 SV=1;tr|A0A286YDK2|A0A286YDK2_MOUSE Growth hormone-inducible transmembrane protein (Fragment) OS=Mus musculus OX=10090 GN=Ghitm PE=1 SV=1	2	1	2	2	2	2	2	6.1	37.275	12.328	0	0	1	1	2	1	3364500	5587200	4810500	4916800	3494200	5657700
A0A1D5RML2	PDZ domain-containing protein GIPC1	Gipc1	tr|A0A1D5RML2|A0A1D5RML2_MOUSE PDZ domain-containing protein GIPC1 (Fragment) OS=Mus musculus OX=10090 GN=Gipc1 PE=1 SV=1;sp|Q9Z0G0|GIPC1_MOUSE PDZ domain-containing protein GIPC1 OS=Mus musculus OX=10090 GN=Gipc1 PE=1 SV=1	1	0	0	0	1	0	0	50.8	6.6486	7.2975	0	0	0	1	0	0	0	0	0	1102200	0	0
Q5F258	ARF GTPase-activating protein GIT1	Git1	tr|Q5F258|Q5F258_MOUSE ARF GTPase-activating protein GIT1 OS=Mus musculus OX=10090 GN=Git1 PE=1 SV=1;sp|Q68FF6|GIT1_MOUSE ARF GTPase-activating protein GIT1 OS=Mus musculus OX=10090 GN=Git1 PE=1 SV=1	2	1	2	0	0	2	1	4.1	84.194	14.937	0	2	0	0	0	1	169030	340250	0	0	340400	0
A0A654ICY8	Gap junction protein	Gja3 Cxnj1	tr|A0A654ICY8|A0A654ICY8_MOUSE Gap junction protein OS=Mus musculus OX=10090 GN=Gja3 PE=3 SV=1;sp|Q64448|CXA3_MOUSE Gap junction alpha-3 protein OS=Mus musculus OX=10090 GN=Gja3 PE=2 SV=4	1	1	1	1	1	1	1	1.7	46.32	6.1802	1	1	1	1	0	1	0	0	1179500	663810	450610	1054600
Q3TEN9	Glycerol kinase (EC 2.7.1.30)	Gk Gyk	tr|Q3TEN9|Q3TEN9_MOUSE Glycerol kinase OS=Mus musculus OX=10090 GN=Gk PE=2 SV=1;tr|Q3TET2|Q3TET2_MOUSE Glycerol kinase OS=Mus musculus OX=10090 GN=Gk PE=2 SV=1;tr|B1ASZ3|B1ASZ3_MOUSE Glycerol kinase OS=Mus musculus OX=10090 GN=Gk PE=1 SV=1;sp|Q64516|GLPK_M	2	1	2	1	2	2	1	16.8	57.427	97.637	5	6	8	4	5	5	4396300	4764400	7368400	4375700	4334500	4090300
Q9WU65	Glycerol kinase 2 (GK 2) (Glycerokinase 2) (EC 2.7.1.30) (ATP:glycerol 3-phosphotransferase 2) (Glycerol kinase, testis specific 2)	Gk2 Gk-rs2 Gkrs2	sp|Q9WU65|GLPK2_MOUSE Glycerol kinase 2 OS=Mus musculus OX=10090 GN=Gk2 PE=1 SV=1;tr|Q8BW08|Q8BW08_MOUSE Glycerol kinase (Fragment) OS=Mus musculus OX=10090 GN=Gk2 PE=2 SV=1	2	2	2	2	1	2	2	12.1	60.629	33.604	1	1	1	1	2	1	461740	563720	657350	302670	519940	591510
Q8BGZ6	Alpha-galactosidase (EC 3.2.1.-)	Gla	tr|Q8BGZ6|Q8BGZ6_MOUSE Alpha-galactosidase OS=Mus musculus OX=10090 GN=Gla PE=1 SV=1;tr|Q3UM38|Q3UM38_MOUSE Alpha-galactosidase OS=Mus musculus OX=10090 GN=Gla PE=2 SV=1;tr|Q3TLY5|Q3TLY5_MOUSE Alpha-galactosidase OS=Mus musculus OX=10090 GN=Gla PE=2 SV=1;s	2	1	0	0	1	1	0	5.2	47.844	11.821	1	0	0	1	1	0	0	0	0	0	0	0
Q99KV2	Beta-galactosidase (EC 3.2.1.23) (Acid beta-galactosidase)	Glb1	tr|Q99KV2|Q99KV2_MOUSE Beta-galactosidase (Fragment) OS=Mus musculus OX=10090 GN=Glb1 PE=2 SV=1;tr|Q8K131|Q8K131_MOUSE Beta-galactosidase OS=Mus musculus OX=10090 GN=Glb1 PE=2 SV=1;tr|Q3TAW7|Q3TAW7_MOUSE Beta-galactosidase OS=Mus musculus OX=10090 GN=Glb1	2	2	1	2	2	0	1	6.5	60.674	16.315	0	1	1	0	0	0	310280	229400	370440	385750	0	262280
Q8VC60	Beta-galactosidase-1-like protein (EC 3.2.1.-)	Glb1l	sp|Q8VC60|GLB1L_MOUSE Beta-galactosidase-1-like protein OS=Mus musculus OX=10090 GN=Glb1l PE=1 SV=1;tr|A0A087WPH5|A0A087WPH5_MOUSE Beta-galactosidase-1-like protein (Fragment) OS=Mus musculus OX=10090 GN=Glb1l PE=1 SV=1	7	7	6	7	5	5	6	14.4	73.278	63.268	4	5	5	5	5	5	4967700	3510800	4872400	3100400	1782000	3810200
Q8BZW3	Beta-galactosidase-1-like protein 2	Glb1l2 BC038479	tr|Q8BZW3|Q8BZW3_MOUSE Beta-galactosidase-1-like protein 2 OS=Mus musculus OX=10090 GN=Glb1l2 PE=1 SV=1;tr|E0CYE1|E0CYE1_MOUSE Beta-galactosidase OS=Mus musculus OX=10090 GN=Glb1l2 PE=1 SV=1;tr|A0A0R4J0L1|A0A0R4J0L1_MOUSE Beta-galactosidase OS=Mus musculus	10	9	9	7	9	8	9	21.4	58.235	79.848	5	2	2	6	4	9	8214300	5391000	3476000	9322700	11055000	9127600
A2RSQ1	Beta-galactosidase-1-like protein 3 (EC 3.2.1.-)	Glb1l3	sp|A2RSQ1|GLBL3_MOUSE Beta-galactosidase-1-like protein 3 OS=Mus musculus OX=10090 GN=Glb1l3 PE=1 SV=1;tr|A0A1B0GSK9|A0A1B0GSK9_MOUSE Beta-galactosidase OS=Mus musculus OX=10090 GN=Glb1l3 PE=1 SV=1;tr|F8WIH9|F8WIH9_MOUSE Beta-galactosidase-1-like protein 3	3	1	1	2	3	3	3	4.6	73.921	20.122	1	1	1	2	2	3	165460	176710	298540	871100	1055200	762980
Q91W43	Glycine dehydrogenase (decarboxylating), mitochondrial (EC 1.4.4.2) (Glycine cleavage system P protein) (Glycine decarboxylase) (Glycine dehydrogenase (aminomethyl-transferring))	Gldc	sp|Q91W43|GCSP_MOUSE Glycine dehydrogenase (decarboxylating), mitochondrial OS=Mus musculus OX=10090 GN=Gldc PE=1 SV=1;tr|Q8BJQ7|Q8BJQ7_MOUSE Glycine cleavage system P protein OS=Mus musculus OX=10090 GN=Gldc PE=2 SV=1	9	5	5	4	8	8	9	11.4	113.27	74.639	2	3	3	7	8	10	232210	626300	343850	1199500	1393700	1897800
F8WHM5	Golgi apparatus protein 1	Glg1	tr|F8WHM5|F8WHM5_MOUSE Golgi apparatus protein 1 (Fragment) OS=Mus musculus OX=10090 GN=Glg1 PE=1 SV=1;tr|Q53WR6|Q53WR6_MOUSE Golgi apparatus protein 1 OS=Mus musculus OX=10090 GN=Glg1 PE=1 SV=1;sp|Q61543|GSLG1_MOUSE Golgi apparatus protein 1 OS=Mus muscul	6	1	1	2	4	6	4	6	132.35	36.862	1	0	1	2	3	1	249960	274250	230870	539080	1039100	695620
Q9DAG6	GLIPR1-like protein 1	Glipr1l1	sp|Q9DAG6|GPRL1_MOUSE GLIPR1-like protein 1 OS=Mus musculus OX=10090 GN=Glipr1l1 PE=1 SV=1	2	2	2	2	2	2	2	11.9	27.074	19.602	2	2	2	3	3	2	4709500	7447200	6110400	6066300	5062600	6222100
A0A1W2P7V2	GLI pathogenesis-related 1-like 3	Glipr1l3	tr|A0A1W2P7V2|A0A1W2P7V2_MOUSE GLI pathogenesis-related 1-like 3 OS=Mus musculus OX=10090 GN=Glipr1l3 PE=3 SV=1	2	1	2	2	2	2	2	7.2	27.188	19.994	1	2	2	2	1	2	951790	3452900	724760	2544000	2236300	3694000
Q3T9A5	Glomulin	Glmn	tr|Q3T9A5|Q3T9A5_MOUSE Glomulin OS=Mus musculus OX=10090 GN=Glmn PE=1 SV=1;tr|Q3TMW7|Q3TMW7_MOUSE Uncharacterized protein OS=Mus musculus OX=10090 GN=Glmn PE=2 SV=1;sp|Q8BZM1|GLMN_MOUSE Glomulin OS=Mus musculus OX=10090 GN=Glmn PE=1 SV=1;tr|D6RGR3|D6RGR3_M	2	2	2	2	1	1	2	4.1	60.637	17.232	1	2	2	1	0	0	452550	300860	408040	0	148000	483710
A0A494BAF7	Lactoylglutathione lyase	Glo1	tr|A0A494BAF7|A0A494BAF7_MOUSE Lactoylglutathione lyase OS=Mus musculus OX=10090 GN=Glo1 PE=1 SV=1;tr|A0A494BBE7|A0A494BBE7_MOUSE Lactoylglutathione lyase OS=Mus musculus OX=10090 GN=Glo1 PE=1 SV=1;tr|A5GZX3|A5GZX3_MOUSE Lactoylglutathione lyase OS=Mus mus	2	2	2	1	2	2	2	14	15.455	14.04	2	1	1	2	2	1	3554500	2654400	845720	3637800	3348800	2524900
Q9CPV4	Glyoxalase domain-containing protein 4	Glod4	sp|Q9CPV4|GLOD4_MOUSE Glyoxalase domain-containing protein 4 OS=Mus musculus OX=10090 GN=Glod4 PE=1 SV=1;tr|E9Q197|E9Q197_MOUSE Glyoxalase domain-containing protein 4 OS=Mus musculus OX=10090 GN=Glod4 PE=1 SV=1;tr|F6ZTG3|F6ZTG3_MOUSE Glyoxalase domain-cont	8	6	3	6	6	7	6	41.3	33.316	105.39	9	3	5	4	5	5	2980800	902300	1661200	3412300	5094000	3387400
A0A1Y7VM65	Glutaredoxin-1	Glrx	tr|A0A1Y7VM65|A0A1Y7VM65_MOUSE Glutaredoxin-1 OS=Mus musculus OX=10090 GN=Glrx PE=1 SV=1;tr|Q3U6L3|Q3U6L3_MOUSE Glutaredoxin domain-containing protein OS=Mus musculus OX=10090 GN=Glrx PE=1 SV=1;sp|Q9QUH0|GLRX1_MOUSE Glutaredoxin-1 OS=Mus musculus OX=10090	3	2	2	0	2	2	0	48.8	9.3868	22.516	0	1	0	2	0	0	1495600	826890	0	2921200	2838800	0
[truncated: 1,666 more rows]

## Sheet: quantified protein
T: Protein IDs	T: Protein names	T: Gene Names	T: Fasta headers	T: Unique peptides	T: Unique peptides ctrl1	T: Unique peptides ctrl2	T: Unique peptides ctrl3	T: Unique peptides ko1	T: Unique peptides ko2	T: Unique peptides ko3	T: Sequence coverage [%]	T: Mol. weight [kDa]	T: Score	T: MS/MS count ctrl1	T: MS/MS count ctrl2	T: MS/MS count ctrl3	T: MS/MS count ko1	T: MS/MS count ko2	T: MS/MS count ko3	ctrl1	ctrl2	ctrl3	ko1	ko2	ko3
[truncated: 2,148 more rows]
