# Supplementary material for: TMEM225 Is Essential for Sperm Maturation and Male Fertility by Modifying Protein Distribution of Sperm in Mice
Source: Mol Cell Proteomics. 2024 Jan 20;23(2):100720. doi: 10.1016/j.mcpro.2024.100720 (PMC10875271; doi:10.1016/j.mcpro.2024.100720)
Supplement: Supplemental Table S4 [file mmc3.xlsx]

## Sheet: Sheet1
Protein IDs	LOG2(Ratio )	-LOG10(p-value)
A0A0K1W397	-2.95763	0.407819
Q7JD01	0.861322	1.26712
Q9MQW4	-0.567527	0.250378
Q7JD03	0.0538087	0.094905
A0A060GQ68	-0.146714	0.0711803
Q4PZC8	1.12194	0.517655
A0A068BEQ2	-0.316562	1.44737
P46638	0.450323	0.908695
A0A077S1H9	-0.880377	1.48538
A0A077S2U3	-1.16949	1.14086
A0A077S9M6	-0.480411	2.3744
D3Z796	-0.677525	1.236
A0A087WRU9	-0.624146	1.00921
F8WGL9	0.384922	0.413699
A0A087WQE6	-0.302496	0.73094
A0A1W2P7U9	-0.443242	1.23785
A0A087WPF8	0.861267	0.752717
A0A087WPJ3	1.04468	0.322712
A0A087WPL5	0.567502	0.714337
A0A087WRN1	1.17448	2.59361
A0A087WQI0	-1.45567	1.38387
A0A087WRE7	1.3378	0.707471
A0A087WRI3	0.384747	0.281621
J3QQ16	0.535423	0.41214
A0A087WS46	0.0500105	0.0725095
A0A087WSD2	0.113513	0.0608253
A0A087WSK7	0.808722	1.33965
Q8BVD4	0.327235	0.672909
D3Z0U5	-0.431274	1.01774
A0A0R4J0X5	-0.407586	0.51899
A0A0A0MQA5	-1.09935	0.372141
A0A0A0MQB0	1.90868	0.507643
A0A348BSL7	0.248118	0.153354
D2KHZ9	-0.529759	2.32624
A0A0A0MQJ1	1.26477	0.407081
A0A0A0MQM0	0.508949	0.4083
P26645	1.22847	0.882696
A0A0A6YVR9	-0.753016	0.682478
A0A0A6YVU8	-0.365788	1.30854
A0A0A6YVZ1	0.453029	0.430969
Q921M8	-0.824136	0.368297
P0CG50	-0.48896	0.847816
A0A0A6YWP6	0.0387556	0.0402624
A0A0A6YWX3	-0.984325	1.28202
A0A0A6YX02	0.218863	0.6453
A0A0A6YX05	0.827976	1.08573
A0A0A6YX21	0.55088	1.05252
A0A0A6YX73	-0.52876	1.4518
A0A0A6YXC8	-1.10299	1.3891
A0A0A6YY29	-0.148718	0.199565
A0A0A6YY47	0.569557	0.663186
A0A4U9FGA5	0.460298	0.627449
A0A0B4J1F7	-0.521573	0.582683
A0A4U9FD83	0.734958	0.455629
A0A0C3SFZ4	-0.991767	0.784154
Q9DC42	0.844179	0.834423
A0A0G2JDI4	0.477483	0.504257
A0A0G2JEE6	0.218744	0.416907
A0A0G2JDU7	-1.92474	1.09357
D6RH49	0.153164	0.321579
A0A0G2JE32	-0.600089	0.991911
A0A0G2JE52	0.758425	1.68257
A0A0G2JEG3	0.313834	0.251621
Q6P3B4	1.0823	1.50282
A0A0G2JFF1	-0.65788	1.29248
Q71RI9	0.411618	0.191837
A0A140T8R8	-0.907205	3.91896
A0A0G2JGY0	0.144941	0.118635
V9GWS2	-0.295558	0.439033
A0A0J9YU93	0.693608	1.08528
A0A0J9YUE9	-0.5427	0.770764
Q8BHJ5	-0.483083	0.785482
A0A0U1RPC6	-0.577479	0.668777
A0A0N4SUH8	0.940055	1.6375
A0A0N4SUQ1	-0.275665	1.05061
C0HKE2	1.52568	1.61404
A0A0N4SV89	0.874221	0.528547
A0A0N4SVK3	0.509253	1.29034
A0A0N4SVN7	0.229217	0.253936
A2AFK7	0.356467	0.379299
A0A0N4SVS5	-2.17358	2.07675
Q9DAS9	1.23807	0.911906
A0A0R3P9C8	0.627362	1.12452
Q4KML8	0.384377	0.514118
A0A0R4IZY0	-0.673076	1.76486
F6RT60	-0.456046	1.24561
Q99K01	-0.136015	0.222504
A0A0R4J049	-0.925148	2.02114
Q9CRU8	0.28841	0.719891
A0A0R4J076	-0.288779	0.149925
Q6P9T6	0.657639	1.2254
A0A0R4J081	0.807684	1.51376
A0A0R4J083	0.1305	0.22862
A0A0R4J089	-0.534849	1.26598
A0A0R4J093	-0.208221	0.270188
A0A0R4J094	-0.482562	0.909351
A0A0R4J0B2	-1.29038	1.7411
S4R2E1	1.07827	1.50661
J3QK75	-0.405056	0.24721
A0A0R4J0C2	-0.545755	1.51361
A0A0R4J0D3	3.19181	3.76362
A0A0R4J0F3	-0.54929	0.882404
A0A2I3BQL9	0.0420541	0.399292
Q61400	-0.192234	0.21778
A0A0R4J0I1	0.969942	0.55847
A0A0R4J0I9	1.64516	1.58507
A0A0R4J0K1	0.372805	0.515322
Q9Z1L2	-0.509204	0.292785
Q8BZW3	0.532888	0.914182
A0A1B0GRK2	-0.853744	1.06617
A0A0R4J0M2	0.384522	0.349849
Q8K0Q3	0.500545	0.422404
D3YTT4	0.668953	1.12456
O70404	-0.00613515	0.00371035
A0A0R4J1G3	0.148926	0.122505
A0A0R4J0T0	-0.783831	1.30839
Q148B6	0.482507	0.488542
A0A0R4J0X7	-1.23287	1.94961
A0A0R4J0Z1	0.478149	1.67997
Q3TRI2	1.99965	1.71731
Q8R146	-0.693505	2.47767
A0A0R4J124	0.741144	0.609782
A0A5F8MPC5	0.809844	0.765571
A0A0R4J198	-0.635426	2.17765
A0A0R4J1E2	-0.4059	0.651374
Q8K0R5	-0.605213	1.43861
A0A0R4J1K3	-0.527217	1.30552
Q3TMU8	-0.795804	0.412634
A0A0R4J1X9	-0.347044	0.353917
A0A0R4J1Y7	0.181086	0.246346
Q9CWD1	0.544367	0.770403
A0A0R4J233	-0.233932	0.414212
G3UXJ6	0.988393	1.43581
Q91VJ9	0.589471	1.37377
Q8BME2	-0.49159	0.972495
A0A338P6U6	0.433191	0.741308
A0A0R4J2B2	1.21721	1.23363
Q8C634	1.2668	0.401311
Q3TB22	0.665809	0.899044
A0A0U1RNJ8	-0.169339	0.111127
A0A0U1RPF2	-0.535308	1.23994
A0A0U1RPF3	1.1454	1.14536
A0A0U1RPX3	-0.175966	0.568292
Q9WVA3	0.0561231	0.0303707
A0A140LHR3	0.238797	0.146234
A0A140LHL5	-0.306741	0.127274
Q3TYT1	0.360954	0.748795
Q8BW94	1.78806	0.571742
Q792A4	-0.267176	0.64054
A0A140LIY9	-0.706432	1.06302
A0A1L1SRA7	0.455018	0.483486
A0A140LJ79	1.53012	0.668528
A0A140LJB7	0.717951	1.10444
A0A1B0GSS8	1.31849	2.85439
A0A1B0GR11	0.265279	0.206994
A0A1B0GR13	0.517725	0.803945
A0A1B0GR16	-1.00871	1.20474
A0A1B0GR19	0.707734	0.564073
A0A1B0GR37	-0.521229	1.58471
A0A1B0GT75	1.92411	0.990651
A0A1B0GRA5	1.01043	1.0573
Q8CAN1	0.723941	1.08894
A0A1B0GRV4	-0.586698	2.31992
A0A1B0GRU8	0.563141	0.289079
A0A1B0GRV7	-0.354006	0.195972
Q3UM23	1.44254	1.28672
A0A1B0GSJ7	0.0882414	0.0907131
A2RSQ1	1.79427	2.68159
A0A1B0GSS2	-0.0459753	0.0288754
D3Z0B9	-0.871606	1.96896
A0A1B0GSX7	-0.869402	1.43602
A0A1B0GT63	1.26836	2.4101
O88374	-0.949207	0.728221
A0A1C7CYV0	0.87776	1.14597
A0A1D5RLK4	-0.238532	0.198107
A0A1D5RLM8	-0.69517	0.902108
A0A1D5RLT3	0.517926	0.814421
Q497Q4	-0.917925	1.87114
A0A1D5RMD1	-0.162514	0.0607029
A0A1L1SQA2	0.117216	0.262154
A0A1L1SQA8	1.15741	1.80893
A0A1L1ST75	1.05571	1.12914
A0A1L1ST78	1.21921	1.64374
Q3V2G6	0.471461	0.382405
A0A1L1SSA8	1.01595	1.28552
Q3UDS7	0.824546	1.81689
Q8VFC0	-0.542696	1.88349
A0A1L1STC6	-0.354815	0.465668
A0A1L1STE6	-0.40533	1.58456
A0A1L1STL9	-0.625231	1.83455
A0A1L1SUU4	0.4567	0.427229
A0A1L1SV24	0.318098	1.18036
A0A1L1SV59	-0.525425	0.588518
F7CTF8	0.248836	0.211335
A0A1S6GWG6	-0.383405	1.48873
A0A1S6GWG8	-0.0429704	0.11004
E9PZ88	-1.35676	1.96307
Q99KR1	-0.827212	3.31173
A0A1S6GWH2	-0.192047	0.139969
B9EHN0	-0.355516	1.00972
A2VCP7	-0.794349	1.95091
Q8R3P3	0.550858	0.700848
Q99LY9	-0.536992	0.633465
Q6PEM5	0.213104	0.226106
Q8VDE3	-0.0124569	0.0545585
Q8BMP9	1.66208	1.3621
Q642K0	0.44376	0.756203
A0A1W2P6K9	1.59395	3.31903
A0A1W2P6N0	0.018778	0.0176234
A0A1W2P869	0.0633237	0.228235
A0A1W2P729	0.569615	0.950375
A0A1W2P733	-0.620444	0.555836
A1L0U3	1.81188	1.28516
Q6ZWZ6	-0.0808064	0.0956556
Q61133	-0.51155	0.670566
A0A1W2P7V2	0.407419	0.210266
A0A1W2P7X0	0.591993	0.599117
A0A1W2P8E1	2.00108	1.31451
A0A1Y7VJ86	-0.510911	1.00593
A0A1Y7VK33	0.0514467	0.0251891
A0A1Y7VJZ2	0.148539	0.297164
A0A1Y7VK19	-0.246233	0.382492
Q91YE9	-0.72496	1.6476
S4R1N6	0.572948	1.5636
A0A1Y7VM65	1.0323	1.39862
F6QBN8	-0.0657835	0.0720869
A0A286YDD0	-1.05216	0.581102
A0A286YCZ6	0.517807	1.00776
A0A286YDA2	1.08404	0.307929
E9Q390	0.909168	1.45188
Q8BLM5	-0.0522552	0.0333084
Q922A2	1.36799	0.625407
A0A2I3BPC5	-0.838147	1.26855
A0A2I3BPD0	-0.615741	0.367025
A7VJ98	0.0488114	0.0557676
A0A2I3BQR5	-2.26303	1.13022
A0A2I3BQV5	0.553219	0.422753
A0A2I3BRA0	-0.0141375	0.0109829
A2AFI3	-0.137923	0.132961
A0A2I3BRW0	1.00762	0.922883
A0A2I3BS49	-0.326032	0.834248
A0A2L2P595	-0.0658923	0.480804
Q8BLF5	0.0649962	0.0370632
Q61990	0.60866	0.591341
A0A2R8VHT1	-0.0467066	0.0690902
A0A2R8VHT3	-0.32505	0.940531
A0A2R8VI07	0.837597	1.84076
A0A2R8VJU7	-0.649893	0.685322
A0A2R8W6G8	-0.915745	4.417
A0A2R8W6R3	-0.343791	0.485227
A0A2Z4SYE1	0.770018	1.74676
A0A338P6J9	1.68785	1.54371
E9QPE7	0.125376	0.170422
A0A338P729	-0.333328	0.449136
D6RCZ6	1.10574	0.657642
A0A338P7E3	0.489546	0.197863
B2RWQ9	-0.499745	0.790968
A0A338P786	-0.256532	0.219544
Q5EBK8	-0.462178	0.605266
A0A338P7I8	-0.164622	0.12904
F8WHK3	-0.705546	1.75495
H7BX21	-0.379957	1.28408
Q01756	0.301615	0.0990493
F6ZL13	0.824302	0.900962
A0A3B2W824	-0.495233	0.352695
A0A3B2W864	-0.15827	0.154436
A0A3B2WBB6	-0.227528	0.106747
A0A3B2WCD8	0.976822	0.428368
A0A3B2WCL5	-0.277004	0.634351
A0A3Q4EH04	1.53389	1.46999
Q149S1	0.259528	0.155571
A0A3Q4L374	-0.615767	1.64633
A0A3Q4EHZ1	0.079444	0.0427937
Q0PD38	0.998231	1.14679
A0A455R725	0.46631	0.676366
Q0PD66	0.939146	1.31393
Q9D096	0.804279	0.311879
Q8CF08	-0.586456	2.00927
Q544Y7	0.745919	1.23917
Q8C6I2	0.304288	0.0745105
A0A494B9F6	1.62565	1.93879
Q9EPK6	1.64668	1.30117
A0A494B9H5	-0.600181	1.3817
Q8BM29	0.460188	0.502852
A0A494BAE3	0.308052	0.482292
A0A494BAF7	0.164379	0.131634
F6T2S0	0.147617	0.36156
A0A494BAJ6	0.146379	0.189771
F6SLP4	1.01648	1.65845
Q99K78	0.484415	0.44244
A0A494BAV5	0.927403	1.14406
A0A494BBC4	0.129909	0.248562
A0A494BBD8	0.878817	0.317123
A0A494BBE3	1.24059	1.12679
A0A494BBF6	-0.203909	1.05958
Q3UBF4	0.238392	0.324386
Q8C6F5	0.5238	0.647056
A0A571BG73	-0.743654	1.03458
A0A571BEE2	-0.0528902	0.0564531
A0A5F8MP96	-0.243965	0.115847
A0A5F8MPK9	1.5572	1.57991
A0A5F8MPP5	0.0377732	0.0107505
A0A5F8MPS3	-0.312167	1.27394
A0A5F8MPU3	-0.473277	0.45861
A0A5F8MPV5	-0.266666	0.113795
Q8VCN0	1.02876	0.884712
A0A5F8MQ94	0.371187	0.370017
A0A668KLC6	-1.77651	0.993988
A0A668KLV9	0.223749	0.172749
Z4YJU8	-0.0071281	0.00571585
Q8R5C0	-0.134867	0.445524
A0A6I8MX27	0.442518	0.500893
A0A6Q6PKH4	-0.12149	0.116001
A0A7N9VR94	0.321858	0.280738
A0AUN0	0.078571	0.108672
A0JLN0	-0.327989	0.164606
Q8CGP1	1.07714	1.09007
A0JLY1	-0.235138	0.169378
A0JP43	0.157741	0.293486
E9Q1J7	0.581533	1.19677
B8JJ67	-0.114221	0.167338
A1A4T2	0.278529	0.901259
Q7TPR4	1.12029	1.18802
Q3TU85	0.339898	0.478602
A2AS98	-0.340934	0.18522
D3YWA6	-0.755317	1.63427
Z4YJW0	0.703028	0.832635
Q8BTS0	-0.351362	1.56995
B2CSK2	-0.808446	2.07178
A1L3B8	-0.587917	1.65232
A1L3T6	0.104027	0.201043
A2A4J8	-0.0156854	0.0506256
E9Q7P0	1.08872	0.850732
A2A5N2	0.662754	1.35764
E5D6T0	-0.878975	0.892024
A2A6U3	0.583479	1.52827
Q8QZU3	0.181469	0.169486
A2A7S7	1.23331	0.904761
A2A8E2	-0.519722	1.00367
Q8C192	-0.048885	0.0421495
A2A9H6	-0.403717	0.950026
A2A9I0	-1.13967	0.706123
A6PWC3	0.767186	0.356671
A2AAN2	1.28769	1.08001
A2AAW9	0.174585	0.403976
A2AC93	-0.414641	0.384931
Q61833	0.780065	1.34679
A2ADH1	1.00412	1.25066
A2AE89	0.265073	0.409653
A2AF73	0.155002	0.0623402
A2AFI9	0.670582	0.706633
Q4JG03	-0.555274	1.35596
Q99N15	0.125227	0.333168
A2AFS0	0.37579	0.421556
A2AG83	0.0893229	0.110017
Q8C5A0	0.489083	0.696864
G3UZ34	0.447497	0.509513
A2AHQ2	-0.0405966	0.0423108
Q3TQJ0	0.180452	0.116994
A2AJ28	0.825398	0.470585
A2AJB1	-0.174589	0.0830494
A2AJB7	-0.274316	0.457338
Q05BF9	-0.17013	0.0939237
A2AKH4	1.38413	1.22735
A2AKH7	-0.870727	1.68159
A2AKQ0	0.705387	0.434159
Q8C2Q8	-0.532802	1.66567
Q6P6I7	0.190576	0.719579
Q8C048	-0.0303492	0.0332305
A2AMW0	-0.128285	0.270445
Q8C0M8	-0.785931	1.45237
A2AP32	0.253412	0.198108
A2AP88	-0.0784665	0.164036
A2APX3	0.194763	0.197005
A2AQE4	-0.6282	0.403159
A2AQL0	0.47478	0.2733
A2ARF6	-0.0882589	0.203872
A2ARP5	-0.547749	0.274969
A2ARV4	2.2598	1.28979
A2AT48	-0.874271	2.38646
Q3V458	0.435383	0.804715
A2ATJ2	-0.441234	0.219637
B2RWT0	-0.509762	1.27802
A2AUE1	0.652583	0.725129
Q9CUS2	0.269351	0.810296
Q6ZPS0	1.06271	1.38234
A2AWF8	1.82066	0.761628
Q3U8D6	-0.0312071	0.0450164
A2BFF8	0.316138	0.16697
Q56GB0	-1.30253	1.53339
Q05CD2	0.320458	0.172135
A2RRY8	0.145429	0.24788
A2RS23	-0.155995	0.673654
Q3THL1	0.576722	1.84914
Q8VCE7	1.12698	1.27327
A2RSK7	0.0792046	0.0601953
Q64191	-0.139725	0.242899
A2RSV8	-0.184817	0.323605
A2RSW6	0.213569	1.33306
Q9D6U7	-0.217701	0.132985
P61089	1.19215	0.638027
Q5BL14	1.02215	1.17563
Q861Q5	1.26863	2.08138
A3KGU5	0.428418	0.649159
A3KGV9	-0.477201	1.31929
Q3TIR6	0.263583	0.397553
A3KMP2	0.575817	0.519933
A3RLD5	1.07598	1.32001
A4FUS1	0.692956	1.34118
A5A4Z2	-0.710553	1.10513
A6H630	-0.318011	0.770014
A6H639	-0.332144	1.20067
A6H685	-0.981648	0.350475
Q9D2F4	-0.450221	0.193398
A6H6Q4	-0.296342	1.10265
A6MDD3	-0.373973	0.573372
A6X8Z9	-0.39547	0.688912
A6ZI44	-0.511858	1.7771
A6ZI46	-0.477857	1.38774
A6ZI47	-0.701492	2.22906
Q5SXC9	0.0275469	0.0598368
A7MCT4	0.598214	0.375418
Q3UDG0	-3.0652	1.3125
Q6LD55	0.0657926	0.124499
Q7TQD5	0.920107	0.328117
Q80ZP8	-0.0542349	0.0789256
A8DUK7	-0.963084	0.579205
A8DUP0	-1.53913	0.545864
A8IP69	0.171098	0.0531784
Q80TQ7	-0.959484	0.542571
A8JYK8	0.864833	1.0909
A8Y5P1	0.449405	0.67607
B0R091	0.42768	1.26587
B1AR42	-0.406906	0.587859
B1AR46	0.650924	1.4283
B1ARA5	0.275212	0.564008
B2RPX5	-0.966391	1.4886
Q3TEN9	-0.641872	0.969919
B1AT10	0.212679	0.392107
Q8BK29	0.278956	0.145751
Q8C5J1	0.639751	0.34701
Q9Z0X1	0.0976664	0.213088
Q3U4G8	0.153479	0.312606
B1AWE0	0.260598	1.23682
B1AWF2	1.1215	1.16709
B1AWG4	-0.290704	0.42069
B1AWQ3	-0.223791	0.499969
Q9D9L2	-0.195918	0.372865
B1AX94	-0.29427	0.290309
E9PV22	0.0106656	0.00839209
B1AXP3	-0.112872	0.116483
B1AXP6	-0.160361	0.195941
B1AZS9	0.176295	0.20301
B1B1A8	1.58586	1.96546
B2CKC6	-0.465839	0.891628
B2CY77	-0.152919	0.220222
B2KGR2	-0.0659867	0.211067
B2M1R6	0.338942	0.411921
Q3UWP8	2.22601	2.41537
B2RPS1	0.892382	1.12304
D3Z5B1	-0.795022	0.873086
B2RPX1	0.763393	0.92356
B2RQ03	-0.542881	0.649609
Q5EBR0	-1.19561	1.05125
E9QAI5	0.160425	0.191576
B2RQM5	2.12025	1.51384
Q9D5N8	-0.556566	1.51033
B2RQW9	-0.837574	1.62397
P60710	0.41129	1.08335
B2RS41	0.164347	0.683652
B2RS82	-1.38357	0.717249
Q8CBQ2	-0.0637889	0.0240239
B2RSN3	0.0112259	0.0122279
B2RSR7	-0.700105	0.706695
B2RSV4	0.734963	1.19303
B2RSY5	0.438558	0.646274
B2RT97	-0.560988	1.04324
B2RTC8	-0.319925	0.659659
Q9D5V2	-0.807312	2.72531
B2RTM0	1.64635	2.16108
B2RUC7	1.52936	1.87217
Q3TWM9	0.00533631	0.00484104
B2RUD9	0.347618	0.387608
B2RUF0	0.535354	0.745994
B2RUK5	0.399642	1.24373
B2RW38	-1.11127	2.72342
Q80UJ8	0.112456	0.305632
B2RWV8	-0.176785	0.499563
E9QAH1	-0.437608	0.184471
B2RX51	-0.539089	0.847488
B2RXM2	0.155698	0.411992
B2RXT3	0.204954	0.151155
B2RXY7	-0.0484133	0.0885196
B2RY50	-0.368629	0.872898
H3BJG4	1.08216	1.27828
B2RY56	-0.0989723	0.0260404
Q8C0T4	-0.504788	2.7709
B2RY90	1.37951	0.275725
B3V097	0.801439	0.448357
B3VNK5	0.150714	0.0482202
Q3UT27	0.506392	0.840078
B6CI26	-0.601232	0.707053
B7FAU9	0.743618	0.605002
Q9D9V2	0.666866	0.540315
B7XG48	0.564675	1.15839
B7XG49	0.692721	0.737048
Q9EQ79	1.13148	0.583674
Q569Y6	0.333576	0.258781
Q8BUP7	-0.564663	1.10022
B7ZMP1	-0.10979	0.104407
B7ZMW1	-0.685053	0.38191
B7ZN47	-0.769866	1.92029
B7ZNL3	0.36672	0.220962
B7ZNM3	-0.425675	0.879963
Q5NC84	-0.792982	2.20804
B9EKE9	0.261538	0.321792
Q4FJR3	-0.465899	0.415783
Q80W54	2.19838	2.07871
B9EIU1	-0.464417	0.511743
Q8K278	0.258096	0.552983
B9EJ15	-0.728553	2.06092
B9EJX3	-1.15485	2.20074
B9EJX8	0.225199	0.101359
B9EKG3	-0.220488	0.554896
D6RJK7	-0.136094	0.0895245
B9EKK3	-0.148696	0.0438388
C0HK80	0.568913	0.823298
C0J8I2	-0.0460631	0.04183
Q3U807	0.401832	1.16625
C6KI89	0.885905	0.450738
C9W8M4	0.0980756	0.146989
Q99KV4	0.77738	1.14498
D0G895	0.262084	0.192543
F7AAP4	0.494526	0.477475
Q5NC57	-0.817952	1.81721
D3YTQ9	-0.331153	0.303619
D3YWT0	0.856827	1.06804
D3YTS4	-0.0230601	0.0194613
D3YUT3	0.63968	0.547159
D3YUG4	-1.06852	2.35219
D3YUM1	-0.675226	2.05114
D3YUZ0	-0.426265	0.464267
D3YUZ2	-0.903416	1.7786
D3YUZ7	-0.784118	1.44606
D3YV69	0.339273	0.735005
D3YV76	0.531392	1.31491
D3YVB2	-0.627991	2.07569
D3YVB4	-0.29605	0.655435
O89072	0.944396	1.33172
D3YVF4	0.0850247	0.198543
D3YVL2	0.712682	0.754989
D3YVR4	0.133923	0.232741
D3YVV1	0.0636711	0.0902103
D3YVW2	-0.00465718	0.00240657
H3BLI9	-0.199644	0.278298
D3YWA4	0.367434	0.579172
Q7TQI3	-0.103891	0.216971
D3Z6Y3	0.87118	1.07813
D3YX09	-0.345284	0.194374
D3Z7P2	0.886583	0.618892
Q5FWB9	-0.974774	2.18393
Q4FZG5	0.625686	0.364917
S4R1M2	0.595261	0.326161
D3YXT0	-0.398339	2.44819
D3YY94	0.389265	0.327384
D3YYD6	0.0250062	0.0291303
D3YYM6	0.107187	0.188699
F7ABZ6	3.58336	0.362067
D3Z028	0.650236	0.939604
Q3UFN1	0.136571	0.173072
D3Z7G3	0.00919156	0.00845453
D3YZ06	0.539403	0.427937
D3YZP9	-0.535388	1.35202
E9Q7G1	0.715325	2.65234
D3Z041	-0.40549	0.627957
F6QK86	-0.882831	1.52724
D3Z0G0	-0.836843	1.09523
D3Z0N5	-0.480058	1.03605
D6RI83	-0.193504	0.0950957
F6SXD2	-0.345846	0.47885
D3Z637	0.980203	0.795652
D3Z158	-0.36618	0.144514
D3Z1H8	0.132184	0.626553
D6RIN6	0.282825	0.41694
F7ATQ6	-0.739627	0.980066
D3Z2X5	0.221924	0.104503
D3Z315	0.71167	1.15524
D3Z3F9	-0.0831747	0.104897
D3Z3Q3	0.47381	0.2309
D3Z3X4	1.16254	1.15422
D3Z7J6	0.247675	0.371577
D3Z7S0	-0.0784098	0.197639
D3Z568	-0.538522	1.13572
D3Z5K6	-0.403544	0.618576
Q91VM9	-0.0125368	0.0114393
D3Z645	0.799695	0.422656
D3Z660	-0.139795	0.339603
D3Z690	-0.723358	1.59908
Q8VCQ8	0.855293	0.347366
D3Z6V5	-0.55665	0.44071
D3Z789	-0.075052	0.0967407
D3Z720	-0.363438	0.785188
D3Z7C0	-0.113505	0.690657
D3Z7C6	1.39097	1.49202
D3Z7E5	-0.101452	0.134148
F8WIH0	0.504886	0.494199
D3Z7W0	0.139178	0.235184
D3Z7X0	-0.107003	0.215722
Q7TSQ8	-1.26264	1.21006
F6ZFG8	-1.04741	1.93616
G5E8W8	0.716531	0.485786
E0CXB0	-0.327346	0.642027
E0CY49	0.868707	0.611787
E0CYK6	0.245724	0.592139
Q545L9	-0.675887	1.48421
E0CZ22	-0.73214	1.2053
E0CZE0	-0.592124	1.43995
E7FLY0	0.0745509	0.0161068
E9PUB7	-0.613121	1.20067
E9PUD2	0.111578	0.0439781
O35143	-0.582511	1.04952
Q6Y642	0.484556	0.50884
E9Q175	0.969934	1.53566
F6SV10	0.0144073	0.0141605
E9PW43	0.703327	0.5298
Q3TT92	-0.153171	0.0774593
Q6PEV0	0.848653	1.33259
Q99ND0	-0.695254	2.10425
E9PWY9	-0.398393	0.94121
E9PWZ8	-0.448921	0.995679
E9PX53	-0.328655	1.15214
Q3TSQ5	-0.205655	0.38461
E9PYA3	-0.021345	0.0341584
E9PYH2	-0.428636	1.06315
E9PYI8	-0.690286	1.19963
E9PYT3	1.01557	1.52437
E9PYY5	-0.701287	0.835701
E9PZ69	0.714073	1.92919
Q3U6G1	0.623373	0.460834
E9PZD8	0.424457	1.02252
E9PZF0	-0.512129	1.0269
E9PZK7	0.395669	0.524169
E9Q3H7	3.82363	1.17468
Q8C2A3	-0.412384	1.70724
E9Q1K3	0.244823	0.193712
E9Q1S3	0.311873	0.338089
E9Q2K8	0.994034	1.08977
Q4FZH3	-0.368854	0.183179
E9Q3T7	0.335413	1.59645
Q9QXS1	0.611513	1.07569
Q3U7S9	0.438564	0.530611
Q6GQV6	-1.18248	2.04946
E9Q4B1	0.0482312	0.0414552
E9Q4M2	-0.834723	1.5162
Q3TJS8	-0.341077	0.980921
E9Q4V7	-0.438662	1.16183
Q3SYJ2	0.121748	0.113979
O08528	0.0806659	0.0819744
E9Q5I3	-0.444028	0.212059
Q7TMY2	0.309698	0.874659
E9Q5M6	-0.229494	0.360362
E9Q616	0.242538	0.591234
E9Q6U5	-0.919689	1.86697
E9Q6W2	0.368964	0.383778
E9Q7F5	-0.175618	0.25685
E9Q7G0	0.695972	0.313386
E9Q7R9	-0.0860805	0.121429
P30999	0.235572	0.209373
E9Q912	0.667834	0.6202
Z4YN74	-0.0818646	0.13964
Q3TRB0	-1.07087	2.03999
Q3V093	-0.130538	0.133221
E9QAP8	0.113065	0.0549083
E9QAT4	0.512915	0.162782
Q4VAF0	-0.391565	0.709493
E9QJV1	3.1433	3.02257
E9QLB2	0.0203914	0.0332896
E9QLU4	-0.962899	1.3528
Q3TZ27	-0.0926047	0.104547
E9QP46	0.377804	0.224854
G5E8R3	0.239002	0.865409
Q923F9	-0.652253	1.60835
F2Z3Z9	-1.38566	1.70944
F2Z456	0.588054	0.783549
Q5SX99	-1.05384	0.786326
F6QFD1	-0.577123	0.360429
F6QJV5	0.284987	1.08348
F6QS57	0.239556	0.684067
F6QTS1	0.267972	0.37523
F6QYF8	-0.0865684	0.304141
Q80TU6	1.48777	3.97993
F6RJV6	0.179073	0.230028
F6S1B5	-1.13246	2.59695
Q8K1Z0	1.18292	1.48095
F6SQH7	-0.206432	0.182482
Q60739	-0.513501	1.48325
F6UP77	-0.784797	1.03924
F6XZJ7	-0.597747	0.717516
F6ZEW4	0.0833101	0.0806693
F6ZFT1	-0.00517669	0.00755518
F7BX26	-0.0270228	0.0480853
F7C0H6	-0.505389	0.157857
F7C950	1.17975	1.59561
F7D7A9	-0.731791	1.14138
F7DBQ0	0.458335	1.9075
F8VPX1	-1.43473	2.9547
Q62287	-0.626285	0.793468
F8WGB3	0.0572791	0.0803849
Q99J48	-1.30915	1.24896
Q63ZW9	1.1302	1.78525
F8WHM5	1.31528	1.42994
F8WHP8	0.334089	2.1381
F8WHU8	0.458177	0.538488
Q9D725	-0.23542	0.778442
F8WIC0	-0.437443	1.26212
F8WID5	0.769509	0.378109
P18242	0.474184	0.444514
Q80TN1	0.804644	0.335443
Q99JX6	0.3771	0.402613
Q4FJQ6	0.299803	0.323306
F8WJ82	-0.686282	0.527967
F8WJC2	0.788299	1.22112
F8WJG3	-0.026739	0.0212591
Q8R3Q6	-0.0276553	0.018849
F8WJK8	-0.451785	1.9709
G3UWB9	-0.465146	0.823535
Q0VDM6	0.641925	1.114
G3UWD6	-0.679656	1.99267
G3UWL8	-1.34071	1.43449
Q3TTF6	0.16821	0.113142
G3UX26	-0.475891	0.345587
G3UXC0	0.0329853	0.0354571
G3UXK7	0.74657	0.57933
Q3UPD5	-0.472209	2.27928
G3UXT7	-0.318682	0.184931
G3UXX3	-0.282666	0.503326
G3UXZ5	0.261274	0.262699
G3UYM0	0.356753	0.781856
G3UYF9	-0.219416	0.321417
G3UYJ7	0.0654509	0.0819618
Q8CFZ0	-0.00220638	0.00214899
G3UYQ4	0.785807	0.624935
G3UYV7	-0.162534	0.629132
G3UYX5	2.04633	0.90459
G3UZ26	-1.08261	1.5992
G3UZA4	0.336332	0.505317
G3UZP7	1.55223	3.12428
G3X8P6	0.710801	1.03012
Q9D2D1	0.426183	1.05689
G3X8U3	-0.367901	0.475239
G3X908	-0.210133	0.802226
G3X920	-0.437563	0.699133
G3X970	-0.553448	2.43388
Q9D470	0.130183	0.100577
G3X9J2	0.491056	0.901983
G3X9J8	-1.04757	1.92687
G3X9U9	-0.0112755	0.0218515
G5E8G0	1.09824	0.284718
G3X9Y5	-0.184524	0.0684623
G3X9Y6	-0.0693236	0.0439166
G3X9Z5	0.338664	0.753007
G3XA48	-0.465299	1.16172
Q8R3B1	0.0808205	0.0811705
G5E814	-0.434731	1.5787
G5E829	-0.179373	0.209651
G5E850	0.217347	0.831827
G5E898	0.0113475	0.0253957
G5E8C3	0.227753	1.1745
G5E8R1	0.498337	0.741351
Q3THU8	0.29449	0.395296
Q3UMT7	0.166097	0.17465
G9MDF2	-0.848911	2.61719
H3BIX4	1.28086	2.10954
H3BJ37	0.264519	0.230444
H3BLJ9	-1.41592	1.38821
H3BKG0	1.2839	1.17049
H3BKM0	-0.0914249	0.402387
H3BL34	0.387511	0.548985
H7BWZ3	0.359034	0.427391
Q80TX7	-0.331185	0.288913
H7BX88	-0.620647	1.60091
H7BX95	-0.00730135	0.0138699
H7BXB1	-0.404688	0.804707
Q8C2W9	-0.126755	0.427166
Q9D924	-0.557025	0.946572
Z4YKT6	0.380338	0.505767
Q8CEU2	0.920778	0.93332
Q3TX38	0.641409	0.660984
J3QMM7	-0.407975	1.33883
Q3U5T3	1.07776	0.520623
K3W4Q8	0.327804	0.329016
Q3TY98	1.07488	1.7426
L7N480	-0.427976	0.897951
M0QWS4	1.9241	1.2129
M0QWY0	-0.226097	0.451499
O08547	1.51863	2.18158
O08553	-0.742127	0.341536
O08601	0.490439	2.26547
Q8R1Q7	0.964529	1.00603
O08716	-0.160353	0.493227
O08749	-0.482721	1.41916
O08759	0.366659	0.177292
Q3U518	0.861488	1.31086
Q3UUF0	0.0130704	0.0384399
O08997	-0.183797	0.267015
Q545L5	-0.548876	1.50579
Q6RI64	-1.13569	2.29524
Q58E49	-0.213684	0.370608
Q4VBC9	0.521524	3.80268
O09114	0.242107	0.367894
O09159	-0.21592	0.21027
Q91YQ8	-0.340143	0.327084
O35125	2.07429	1.95656
Q3V235	-1.136	2.12946
O35215	-0.695786	1.29043
Q9CY29	-0.157021	0.422018
O35227	0.262333	0.152683
Q3UF24	1.68975	0.652766
O35405	0.220648	0.43135
O35435	0.558103	0.461558
O35459	0.168464	0.389097
Q921J7	0.555046	0.564957
O35593	-0.644587	2.58698
Q8C1X9	-0.699792	2.03762
Q5SVG5	-0.220294	1.48111
Q3UL64	-0.0272923	0.0478544
O35685	0.010409	0.017784
Q811L7	0.359946	0.344445
O35857	-0.385521	0.306099
Q3TUF3	0.499256	1.21006
Q6PDS4	0.101722	0.219992
O54724	1.37103	1.48531
Q3UG68	0.362841	1.56773
O88325	-0.558545	1.02521
Q3TND6	-0.724827	1.90151
Q5DX24	-0.017274	0.0118238
Q8BPF9	-0.27235	0.298015
O54887	-0.72456	0.709999
O54946	-0.580448	0.930128
O54962	-0.533613	0.775628
Q3UPX0	-2.97888	0.53943
Q8VEI6	0.208089	0.412421
O54994	1.23049	1.38122
Q3TFP8	0.773273	2.07702
Q921R1	1.0626	0.728302
O55029	0.112065	0.105392
Q5SVF7	-0.243047	0.55498
Q7TMG8	-0.26616	0.583821
Q545K4	-1.23656	2.1256
O55137	0.746377	1.06094
Q8BQV7	0.612664	1.52257
O55234	-0.69178	0.988954
O70152	0.618366	0.374575
O70169	-0.451559	0.682331
O70209	0.428467	0.158801
Q5NCI4	-0.786708	1.94041
Q544R7	-0.0699974	0.164641
Q3TI34	-0.246896	0.43173
O70400	0.655718	0.625945
Q8CDC8	-0.604593	0.395425
Q9DCD8	-0.664678	1.16932
Q9JMJ6	0.14518	0.138501
Q4FK61	1.00651	0.696193
Q9JJ20	0.579745	1.40581
O70503	1.06082	1.16388
O70591	0.459122	0.638901
Q3TE06	1.69627	1.07999
Q3TI40	-0.923543	1.12856
O88456	0.174405	0.106962
Q3UFX9	0.221404	0.156339
Q3TEL0	-0.138968	0.1858
Q3UQL2	-0.334943	0.81144
O88569	0.146099	0.274789
O88587	1.54373	0.731214
Q542I7	0.34178	0.397531
O88696	-0.350635	0.983991
Q561M4	-1.21404	2.49502
Q0QER9	0.0429805	0.0529527
Q3UX93	0.17989	0.185876
Q6A0D9	-0.52027	1.18713
O88987	0.553983	1.9927
Q8BNF3	-0.399397	0.255017
Q9D1Q3	0.917245	0.927765
Q3U9K3	0.177053	0.101234
Q545K5	0.52217	0.673277
P00015	-1.40369	3.0338
Q3UKA4	0.0705107	0.0872929
Q64483	-0.6752	2.34607
Q99KF5	0.333441	0.45323
P00920	-0.944707	1.24542
P01027	0.848094	0.24934
Q3U679	0.641188	0.909111
P05063	-1.17333	2.4212
Q5FWB7	-0.480031	1.21614
P05132	-0.517344	0.890843
P05201	-0.587834	1.48112
P05202	-0.0315686	0.085068
P05213	-3.45843	0.880602
P05214	-0.463184	1.87169
P06151	-0.705849	1.65579
P06745	-0.766762	1.51568
Q3TQP6	-0.936155	1.95375
P07309	1.3683	1.49358
Q542G9	0.285179	0.340189
Q546G4	0.535153	0.85408
Q6NZB3	0.761869	1.16582
Q80Y52	-0.0663713	0.216809
P08074	0.711587	0.984062
Q91V38	0.560678	1.60757
Q3UF30	0.352311	0.591999
Q6GTX3	0.136058	0.251039
P08228	-0.285496	0.78575
P08249	-0.444284	1.52852
P08414	-0.21672	0.355824
Q80SX2	-0.250261	0.373041
P08752	0.603886	0.646415
P09041	-0.596916	1.75721
Q8BUD1	0.607483	0.542297
Q3UDR2	0.428675	2.04605
P09411	-0.00739403	0.00953683
Q3U3Q7	-0.114886	0.195413
P09528	0.0353707	0.0408011
Q4FJX9	-0.421387	1.8719
P0DN34	-0.912748	2.10139
P0DP28	0.360391	1.3082
Q58E64	-0.0115469	0.0361013
P10404	1.60239	1.96681
Q9DD05	0.0878334	0.146649
Q6LAF6	0.0760399	0.108054
Q8BTU6	-0.255017	0.60069
P10639	1.05913	0.724299
Q3U144	0.630775	1.26686
Q8C1Y3	1.27814	1.50252
P11031	-0.495897	0.184111
P11087	0.651544	0.700874
P11352	0.229766	0.208152
Q8VH34	-0.0540549	0.0491772
Q71LX8	0.295844	0.739433
P11983	-0.521097	3.21459
Q3TW82	0.635989	2.09047
P12382	0.206019	0.569417
P12787	-0.333394	0.754445
P12815	0.0419877	0.108119
P13634	-1.88904	0.315704
P13707	-0.0539359	0.0668576
Q6P8Q0	0.00800424	0.00574797
Q545I9	0.512896	1.00125
P14152	0.408691	0.605363
P14685	-0.0752943	0.0601968
P14733	0.451676	0.952141
Q5M8R8	-0.144886	0.240939
P15105	-0.0744044	0.0932196
P15265	-0.279226	0.148794
Q3TAQ8	-0.863005	2.14746
Q5NC80	-0.34132	0.979307
P15626	0.191041	0.443451
Q5SZA3	1.0028	1.63059
P16045	0.893764	0.775721
Q3V471	1.01383	0.264057
Q8VED0	0.602879	1.37639
Q3UJ34	0.732067	0.781428
Q9CZU7	0.0571888	0.119326
P17156	-0.2296	1.50688
Q5FW97	-0.509958	1.25012
Q545V3	-1.15874	1.22857
P17426	1.10567	1.2697
Q6PEE6	-0.477788	0.578383
Q63836	-0.10293	0.0851166
P17665	-1.13004	2.64284
P17710	-0.0856877	0.0661434
Q5SVY2	0.3754	0.603501
P17751	-0.162603	0.368917
Q3U8E7	0.317817	2.08021
P19157	0.415022	0.380004
Q8BVU9	0.445804	0.105569
Q9D881	-0.492542	1.7729
Q3U9G2	0.281606	0.987336
Q3TXR9	-0.170151	0.166038
P20108	0.469088	1.02436
Q3V2S4	0.912783	0.710873
Q91V47	-0.617	1.03421
Q91X95	1.03818	2.25327
Q3UHH5	1.06177	1.17455
Q5M9J9	0.636024	1.09777
P21619	0.32707	0.966753
Q8CDQ5	0.746593	1.12585
P21956	0.181231	0.196768
P21981	2.01538	1.63755
Q3UFK0	0.197946	0.252612
Q3TJN9	0.75542	1.60155
Q8CC03	-0.192257	0.0998853
P23116	0.202432	0.136767
Q543K9	1.52097	2.05961
Q3ZB05	-0.102092	0.146582
Q99KV2	-0.163689	0.223733
Q3UF58	-0.195725	0.151669
P24369	-0.0612139	0.113044
P24527	-0.4627	1.49215
P24549	0.0641607	0.110213
Q3UKQ5	1.00255	2.12629
Q80TM2	-0.103466	0.0721884
Q4KML7	0.646584	1.04928
P26041	0.720275	0.492785
P26043	1.03524	1.1399
Q545R0	-0.340166	0.531818
P26443	0.111326	1.00228
Q3ULN5	-0.660394	2.66813
P27046	2.03414	0.906834
P27546	0.423577	0.179854
P27612	-0.0500972	0.0518493
Q3UB90	0.211475	0.327527
P27773	0.194679	0.795443
Q8VDC3	0.436859	0.632939
Q6P5I3	0.0991197	0.106323
P28667	0.710975	1.00759
P28843	0.869831	1.30269
P29341	-0.971042	0.866535
Q3TXV7	-0.578492	1.2355
Q3UEK9	0.319392	0.142249
Q3UKT3	0.221383	1.13995
P30115	0.676959	1.24023
P30416	0.84427	1.41659
Q3V2C6	1.04583	0.459395
Q3UZG4	-0.0583218	0.0472739
P31428	0.587604	0.477019
Q3UP42	-1.26851	0.674591
Q548W7	1.05907	1.22773
P32020	-0.147171	0.198212
Q8BLF7	0.24036	0.147339
Q3UDG2	0.239201	0.263329
Q545F0	-0.540762	1.14215
Q3TJ39	0.679862	1.1065
Q3UFJ3	0.149755	0.478863
P35487	-0.541272	1.56608
P35564	1.40738	2.78444
P35700	-0.0325382	0.0380818
Q3UCZ5	-0.189218	0.0836224
Q8C2K0	-0.332376	1.15215
P37040	0.774476	1.76387
P37804	0.441491	0.464593
P38647	-0.0397363	0.239867
Q3UVJ2	1.08382	1.0428
P40142	0.338188	0.303157
Q3UII2	0.463017	0.607417
P40936	0.208141	0.403787
P41209	-0.466765	1.49699
P42125	-0.256314	1.22752
Q8C6E9	-0.347444	0.38982
Q9WVS5	-0.454885	1.45627
Q9DCW5	0.729395	0.230006
P45591	0.932775	1.20283
P45878	0.0692207	0.086192
Q91WS8	0.621013	1.48651
P46412	0.8376	1.1899
P46460	-0.951733	1.10941
Q3TDX2	0.807073	2.22536
P46471	-0.72301	1.26326
Q7TQD7	1.15895	1.44978
Q80XR3	0.0456469	0.0343059
Q9DBX5	0.936227	2.62418
Q544B1	0.419388	2.38171
Q5RKN9	-0.403684	0.167949
Q5DQJ3	0.371229	0.469757
P47758	1.07551	0.925491
Q91Z57	-0.47912	1.40709
Q99K08	-0.908898	2.36273
Q3UCH0	1.19627	0.689627
P47968	-0.269218	0.5473
P48036	0.61255	0.778416
P48678	0.260941	0.373621
P48722	-0.656587	1.60365
P48771	-0.842303	1.44382
P48774	-0.217699	0.397029
P48794	-0.0705548	0.0362934
P48962	0.590844	0.326969
Q3U7F3	0.237956	0.187435
P49442	-1.34425	0.815632
P49443	-0.84972	1.27941
Q3UWT6	-1.07966	1.78952
P49935	0.641282	1.04144
Q3U4D1	-0.57651	2.12886
P50289	-0.519391	0.248068
P50396	0.0320231	0.0712069
P50428	-0.712718	1.26643
P50516	-0.300265	1.11611
P50518	0.0956626	0.0535188
P50543	0.530754	0.487077
P50544	0.0438587	0.0947726
Q05BN2	-0.647606	0.710473
Q8BNU3	0.384614	0.190005
Q4FJQ0	0.91285	2.13918
Q3UHW2	-0.228988	0.328808
Q541E2	-0.0683484	0.103029
P51863	0.191548	0.212222
Q545A2	0.0805559	0.0889239
P52480	-0.479169	1.58172
P52503	-0.243151	0.447809
P52760	0.297753	0.274168
Q3UN55	-0.29848	0.573272
Q7TND9	0.591169	0.581785
Q5ND42	-1.04364	2.86457
Q8BPS5	0.741798	0.982712
Q0PD65	0.198933	0.159659
P54071	0.451455	0.568927
Q8BRA9	-0.919467	1.42183
Q3TJ52	-0.363665	0.42135
P54731	-0.389075	0.731139
Q569X4	-0.596904	1.13747
Q8N7N8	0.408067	0.591579
Q9CTF5	0.226341	0.358338
Q0PD50	1.23225	2.03504
Q3V1C8	-0.706566	1.14051
Q6VEU5	-1.09376	0.708531
P56391	0.00245928	0.00241006
Q5FW98	0.192182	0.195985
Q54AC6	0.466783	0.659814
Q3U4W8	-0.262612	0.981258
P56480	-0.210918	0.909887
P56812	-0.342724	0.670987
Q9D002	-0.603494	0.370951
Q3TD54	-0.422402	0.671533
Q9CTI8	-0.172991	0.332992
P57759	0.304871	1.12393
P57784	-0.806848	0.312574
P58137	-0.0941347	0.0781362
P58252	-0.105391	0.178356
Q543N6	-0.725015	2.34879
Q8BU75	0.659009	0.183241
Q9D3C4	0.2808	0.489271
Q5SWJ8	1.04305	2.0036
Q3UJN2	0.97071	0.776286
Q8C5B0	-0.402912	0.404265
Q6LCK2	0.910293	0.726552
P60335	0.417589	0.525688
Q3UL78	0.842611	1.31273
Q4FZL1	0.189107	0.32123
Q5BLK2	-0.125066	0.177361
Q0PD49	0.347049	0.699792
P61082	-0.408851	0.790029
P61161	0.445427	0.405505
P61164	-2.30432	1.30101
Q3U344	0.709525	0.89082
P61458	1.21811	1.16887
Q5M9N6	0.547067	1.05538
Q14BR4	0.801887	2.39775
Q542M2	-0.313634	0.227176
Q80ZU1	-0.444702	0.582807
Q3U8H8	-0.498723	1.10221
P62071	0.622316	1.05295
P62075	-0.159174	0.348989
P62141	-0.975737	1.66378
Q542I9	0.305432	0.177508
Q8BPH1	0.0870639	0.126494
P62309	-0.038632	0.0573378
P62320	0.0908658	0.149327
Q3U0D7	0.112303	0.128041
Q14AQ1	-0.562987	1.86889
P62342	0.798059	0.671372
P62631	-1.40098	0.497354
Q545F8	0.133863	0.140997
P62748	0.212943	0.828979
Q91YK6	0.850246	0.813363
P62774	-0.194549	0.251468
Q3UB66	0.70978	1.43547
Q3ULW0	0.145828	0.162036
P62869	-0.4041	0.602413
Q3U1B1	0.378203	1.07163
Q3U9V4	0.913098	0.750917
Q56A15	-0.69765	1.26543
Q5YLW3	-0.644654	1.35505
P63017	0.443997	0.661779
P63024	0.00800385	0.00683148
P63028	0.471738	1.13412
Q5NTY0	0.330737	0.208733
P63038	-0.225484	0.550597
Q6ZWM8	-0.507725	0.841758
Z4YKV1	1.1671	1.63057
P63101	-0.36751	2.17642
P63154	-0.502914	1.01128
P63168	0.631989	0.477853
Q4KL81	-0.368298	0.236568
Q5M9L7	-0.852296	0.393312
P63300	-0.369845	0.370908
P63321	1.09279	2.34793
P63328	-2.11828	2.6162
P63330	-0.452266	1.00456
P67778	-0.201839	0.975412
Q4VAG4	-0.564698	0.341386
P68033	0.37661	0.211111
P68040	-0.214621	0.500444
P68369	-1.1888	0.600333
P68372	-0.250659	0.634832
Q3TFE8	0.0847638	0.0817452
P70190	-0.403793	0.338847
Q5D098	-0.320765	1.04187
P70245	0.901769	1.91175
Q5EBQ2	-0.566707	2.08881
P70349	-0.418774	1.70729
Q9CWQ7	-0.50189	1.89777
Q8BS89	-0.682057	0.820391
P70412	-0.562697	0.963866
P70419	0.769276	0.926219
P70441	0.393339	0.659679
Q3UZD4	0.092853	0.24619
Q3TZJ5	-0.32919	1.30886
P70460	-0.313892	1.3892
P70665	0.481462	0.387796
P70699	0.454777	0.797926
Q3TIJ7	-0.593579	2.14695
Q542X7	-0.456105	1.27029
Q564F4	-0.649351	2.13587
P80316	-0.590338	1.59443
Q52KG9	-0.542614	2.27228
Q3U4U6	-0.563162	1.90241
Q3UKN6	0.439053	2.18421
P83917	-0.181867	0.126865
P84084	0.0490493	0.0493178
Q4FZH7	0.175523	0.149481
Q3TWV4	0.609415	0.24962
Q4FJX4	-0.0410326	0.0355367
Q9D1S3	-0.844233	0.396936
Q544Q7	0.530432	0.389674
P97384	0.853388	0.623523
Q7TMN7	0.448291	0.135834
Q3TB69	2.69248	0.73272
P97450	-0.508501	1.88024
Q3UNF2	-1.13627	1.43982
P97494	-2.06855	2.18389
P97807	-0.107406	0.208747
Q7TPX2	-0.49434	0.87358
P97930	-0.826837	1.03909
P99024	-0.336198	0.537583
P99026	-1.03936	1.51495
P99027	0.2068	0.733072
P99028	0.0226579	0.0132999
Q3UWS9	-0.24151	2.43768
Q00612	0.240193	0.41224
Q3V2G1	0.563465	0.41987
Q00897	-0.113817	0.105258
Q00898	0.7646	0.749407
Q58EU7	0.197005	0.0985831
Q00PI9	0.746629	0.794798
Q3TP88	0.888445	1.15804
Q01853	-0.308646	1.38555
Q3UZT7	0.265334	0.40925
Q02257	0.143789	0.172074
Q8BRD3	0.0602095	0.062272
Q03265	-0.382759	1.52699
Q545H0	0.218542	0.634014
Q04447	-0.613027	1.13534
Q04857	0.512707	0.250438
Q05186	0.192706	0.328468
Q05769	0.636415	1.08423
Q059Q0	-0.730843	0.851157
V9GWZ7	-1.2032	1.91736
Q05A62	-0.762581	2.23895
Q05CI8	-0.742196	2.66393
Q05CL7	0.574739	1.1907
Q05DE0	0.479507	0.715344
Q8K312	-0.0833113	0.0781934
Q06185	-0.775562	2.92042
Q549A5	1.64713	1.62972
Q543R5	0.359706	0.907234
Q07417	0.264588	0.144741
Q07797	0.490634	0.383325
Q08AT2	-1.28631	2.37231
Q3V2J9	0.876296	0.944121
Q09TK9	1.45651	1.12865
Q0EEE2	0.262558	0.101938
Q0KIX1	-0.724489	1.15955
Q0P5Y3	-1.02879	1.12596
Q91Z34	0.129771	0.189888
Q0QEZ4	-0.466666	0.957228
Q0VB91	-0.715796	1.69155
Q9WU64	-0.633806	0.740342
Q0VEW4	0.722896	1.70696
Q0VFX2	0.26594	0.167061
Q10738	1.11189	1.44957
Q147Z1	-0.484506	0.725713
Q148P2	-0.466294	0.887365
Q5K5D4	0.470528	0.539957
Q3UQH1	0.843326	0.935332
Q149D1	-0.665725	1.72273
Q14B57	0.11829	0.175415
Q14BX2	-0.071624	0.0948606
Q14BX6	-0.603727	0.807073
Q14C24	0.218375	0.322536
Q8C0V3	0.386538	0.238568
Q1A602	0.626571	1.15554
Q6P5E5	-0.240405	0.201796
Q9D6G1	-0.114779	0.321799
Q2MH31	-0.380311	0.139748
Q9D265	0.183513	0.157496
Q2TPA8	0.191648	0.279658
Q2XU92	-1.4087	2.52645
Q2YDW1	-0.101576	0.249212
Q30KP0	0.118995	0.0566257
Q30KP3	-0.336442	0.93161
Q32M07	-0.716566	1.74681
Q32MW3	-0.358334	0.785535
Q3KNH8	-0.331357	1.04751
Q3KNK3	-0.428003	0.646328
Q3KNM9	-0.850916	2.52533
Q3KNN2	-0.175643	0.177445
Q3KNY5	0.174439	0.0746069
Q3KQQ1	-0.59301	1.67891
Q8BGJ5	-0.103734	0.141139
Q3TN93	-0.357507	1.40022
Q3T9A5	-0.502336	0.387602
Q78KL9	-0.756627	1.30994
Q3T9U1	1.05804	1.42674
Q9QZD9	0.0905053	0.0503373
Q3T9Z2	-0.00514743	0.00383564
Q9ERN0	0.0883787	0.0833566
Q3TCD4	0.013545	0.0129705
Q3U094	1.09853	1.64455
Q3TCN2	-0.956123	1.87592
Q7TQE2	1.02968	0.567359
Q3TCW3	-0.270265	1.30068
Q3TD71	0.0706307	0.0606175
Q3TDD8	1.2079	1.08437
Q3TDE6	0.184422	0.526341
Q9ER00	-0.0327719	0.0496264
Q3TDN2	0.170369	0.142434
Q8R164	-0.217428	0.827272
Q3TE95	1.13507	1.65137
Q3TED0	2.07678	2.0941
Q3TED3	-0.221036	0.189658
Q3TET5	-0.702983	0.380212
Q5PPQ7	-0.842493	0.826662
Q4FK11	0.694187	1.72724
Q3TF84	3.82309	2.72809
Q3UJQ3	-0.918115	1.22004
Q8C3Z3	0.657412	0.934435
Q3TFC8	-0.444973	0.298363
Q3TFF0	-0.221052	1.37652
Q3V3U0	-0.944164	1.1111
Q3TG12	-0.568369	1.45914
Q3ULF7	1.07638	0.892234
Q6PAC1	0.361971	0.687636
Q80ZZ0	1.03198	0.312261
Q3THA0	0.080616	0.0426988
Q3THB3	0.071843	0.134073
Q3THC1	-0.106583	0.270057
Q3TIG8	0.194685	0.328216
Q3THQ5	0.498455	0.526973
Q3U9Y8	-0.364525	1.12559
Q3TI65	-1.27758	2.15345
Q3TIC8	-0.307964	0.705955
Q3TIP8	0.776948	1.20753
Q3UKB4	0.377884	0.196627
Q3TU79	-0.955131	0.41511
Q3TIU7	-0.276587	0.583617
Q8C292	-0.0388358	0.0324993
Q3TJ01	1.10252	0.659637
Q3TMZ1	0.195536	0.532944
Q3UQJ1	0.137307	0.0377353
Q3TJA9	0.0990219	0.179723
Q5I0W0	-0.754104	1.48613
Q3TJH1	0.387186	0.487701
Q543Y2	1.10731	1.23234
Q3U9M7	0.16925	0.262064
Q922Z3	0.201977	0.752668
Q3TK56	0.799124	0.854878
Q5SUR3	-0.285308	0.594428
Q3TL95	0.0250299	0.0161541
Q3U506	0.506369	0.774208
Q3TLP5	0.606928	1.26427
Q9D9V4	-0.61894	2.31398
Q3TMQ3	0.24166	0.592944
Q542H2	-0.46756	0.517268
Q3TN35	-0.507447	2.34118
Q4VAE6	1.00138	2.33405
Q3TPD9	-0.401924	0.848728
Q3TPZ5	0.3143	0.470069
Q3UZI3	0.0235648	0.018878
Q3TS44	-0.703089	2.58205
Q3TS88	0.532154	0.21779
Q3TTE4	0.317135	1.44212
Q3TTP6	-0.616945	2.11651
Q8K310	1.03847	3.11633
Q3TTY0	-0.405734	0.741389
Q3UPK6	-0.955622	1.86301
Q3TVJ8	0.424977	1.95281
Q8CAJ7	-0.625136	1.53998
Q8K4Z5	0.511725	0.613353
Q3UYP2	0.587313	1.24768
Q3TVU9	-0.535208	1.56471
Q8C290	0.516983	1.23204
Q3U4T9	0.591081	0.445971
Q99JB5	-0.615798	1.59537
Q3U4M7	-1.1201	1.51313
Q3TWN8	0.330854	0.423408
Q78P93	-0.187606	0.174864
Q8BKL0	-0.0615456	0.0290073
Q5RKP0	0.281904	0.579942
Q3TXF9	0.877367	1.30191
Q3TXN0	-0.641078	1.75144
Q8VDQ1	-1.13084	1.38081
Q3TXS7	-0.536831	1.8179
Z4YLT1	0.186003	0.268243
Q3UXP2	0.334903	0.445563
Q3TY06	-0.0506184	0.197895
Q8C3Z4	-0.736299	1.80075
Q3TYS2	0.724643	1.4775
Q6XMP4	1.57886	2.3838
Q9CZK0	-0.053888	0.0569425
Q3UME9	1.57633	1.97443
Q8CHZ3	0.642989	1.18606
Q3U125	-0.74128	1.40427
Q3U1D9	0.326986	0.260644
Q91YC8	0.519559	0.676232
Q99L75	0.171589	0.318282
Q3U2G9	-0.769645	2.39439
Q3U2W7	1.18262	1.70813
Q3U8F7	-0.5961	0.432415
Q3U3G8	0.651537	0.435671
Q8BMX0	0.537064	0.470185
Q99L69	0.325916	0.246966
Q3U4K3	-0.363684	0.250186
Q91V61	-0.284152	0.525411
Q3U4Q5	-0.0976511	0.126906
Q8R0M2	-0.651789	3.15984
Q3U5L3	0.0784872	0.0274806
Q9D066	-0.4935	1.95772
Q3U6A2	-0.67688	1.14167
Q3U6P5	2.11947	0.979336
Q3U6T2	-0.345684	0.51971
Q3UR33	2.00844	0.810799
Q3U7E0	-0.335391	1.27422
Q3U7I0	0.582728	1.55865
Q3U7R1	0.911219	0.755678
Q9DBJ1	-0.302959	1.14384
Q9Z2G9	0.203359	0.374558
Q3U878	-0.305054	0.678161
Q9D094	-0.247598	0.17079
Q3U8F5	-0.699224	1.20041
Q6IRT4	-0.833983	0.332092
Q9D0F3	0.977875	2.17041
Q3U9A8	0.681455	0.833079
Q3UK61	-0.33923	1.00516
Q3U9U3	-2.27918	0.651816
Q3U9U5	1.07974	2.48983
Q91V28	-0.923075	2.28685
Q3UQU5	1.02327	1.6732
Q3UDX9	-1.08535	0.933674
Q3UBN8	-0.417836	0.914577
Q3UBP6	0.41692	0.867612
Q3UBR8	-0.59037	0.948384
Q3UC14	0.467908	0.206396
Q3UC72	0.441198	0.854626
Q3UCC6	-0.612012	1.57765
Q810Q5	-0.66599	0.908907
Q3UDA8	-0.272005	0.344331
Q3UDY7	-0.377548	1.38753
Q8BNP8	0.930971	1.42536
Q3UDR8	1.54748	3.9401
Q3UDS4	-0.697409	1.95615
Q3UKF5	-0.0638118	0.0760543
Q3UER8	1.11533	0.921318
Q3UF95	-0.700797	1.82043
Q3UFV9	0.34602	0.549657
Q3UGB8	0.346423	0.429636
Q3UGC8	0.472001	1.05225
Q3UGR5	-0.638474	2.65742
Q80T68	1.42619	0.560536
Q9CRS5	0.208482	2.39593
Q3UIB5	-0.875387	2.07209
Q3UID0	0.429573	0.355979
Q3UIH7	-0.709056	0.843902
Q99LB4	1.18316	0.75877
Q8BSZ8	1.56104	0.664715
Q80XJ7	-0.0965462	0.120527
Q3UKC8	0.242948	0.262034
Q3UKP8	0.251166	0.278054
Q3ULN6	-0.5682	1.1374
Q8BTJ1	1.52441	0.971795
Q3UM45	-0.781912	2.08201
Q3UNJ3	0.555002	0.29392
Q5SUH7	0.48945	0.355518
S4R2A9	-0.095417	0.058586
Q3UQD0	1.0667	1.39681
Q3UR82	-0.2201	0.921329
Q3URM4	0.654357	1.4177
Q3URR8	-0.414083	1.64819
U3M993	0.304043	0.455855
Q3USS3	-0.743634	0.801142
Q3UUI3	-0.69602	1.29963
Q3UUQ7	1.09042	1.9928
Q3UUY6	0.226901	0.368564
Q3UV17	-2.45322	0.798698
Q3UW09	-0.726533	0.846249
Q9CQB8	-0.110783	0.495785
Q3UW53	1.12998	1.50205
Q8BG32	-0.500033	1.52298
Q3UX10	-1.08728	1.03
Q3UXH4	1.08811	1.38862
Q3UXI9	0.811164	1.48644
Q8VC72	-0.270966	0.66583
Q6IQY0	-0.463728	1.15666
Q6ZQC2	0.024042	0.0300723
Q3V042	0.194038	0.137384
Q3V0K9	-0.45921	0.506088
Q3V0Q1	1.36173	1.68186
Q3V0U9	-1.26258	1.55425
Q921Z9	-0.773912	2.42046
Q3V140	-0.524652	0.883289
Q3V2K0	-0.453193	1.37857
Q99MH5	-0.713125	1.52156
Q3V3R1	-0.0130435	0.0367072
Q9DBT1	1.09734	0.357451
Q402B2	-0.463152	0.788759
Q497N0	-0.630245	1.81785
Q9JLI7	-0.943397	2.25354
Q497S1	-0.651407	2.10651
Q49MD7	-1.09032	2.15272
Q4FJK0	-0.254451	0.543717
Q5M8R9	0.17396	0.136005
Q922H2	-1.25699	2.81346
Q4FJY5	0.946378	1.06273
Q4FK57	0.112572	0.0678374
Q4FK36	0.620712	0.61785
Q4FK49	-0.581829	0.289547
Q4FK56	-0.0508517	0.130636
Q9D0J2	-0.142246	0.411212
Q9WVA2	-0.351792	0.726598
Q9D8N0	-0.662179	1.58351
Q4KL11	-0.230225	0.237611
Q64433	-0.328189	1.62333
Q4V9W8	0.833662	1.00949
Q4VA32	-0.0675802	0.150989
Q4VAE3	0.241586	0.245764
Q9CQC7	-0.817276	1.21913
Q4VAI2	-0.298357	0.485959
Q6ZWZ7	0.136138	0.073131
Q50HX4	0.245224	0.196744
Q52L50	2.25772	2.71429
Q543B9	-0.805087	1.71605
Q543C5	0.882615	1.13306
Q543N3	0.593892	0.29759
Q543N5	0.928869	1.26341
Q543S0	2.08741	0.647006
Q9CQI6	1.14679	1.09306
Q8CBD0	-0.695636	1.39636
Q921F2	0.00196901	0.00274777
Q9R1P1	-0.566587	2.24622
Q545M1	-0.72106	2.00268
Q545M2	-0.518015	1.71758
Q71RH6	0.281208	0.246953
Q54A37	-0.198306	0.243074
Q80YD8	-0.0595959	0.0450579
Q9D8E6	0.69684	0.377318
Q569Z6	1.08102	1.17694
Q571M3	1.02328	1.26741
Q58E59	-0.0132849	0.0138035
Q58E70	0.621825	1.08976
Q59J78	-0.623154	1.59393
Q5BKS2	-0.566331	1.16617
Q9DAY9	1.10681	1.22872
Q5BN45	-0.199665	0.636868
Q5FWJ8	0.271197	0.294817
Q62318	-0.0990241	0.0505861
Q5F1Z8	-0.793359	1.10577
Q5F204	-0.279423	0.388832
W0UUY1	1.50157	0.773924
Q5H8C4	-0.305292	0.32459
Q8VCR4	0.39934	0.738074
Q5M8N4	-0.369541	0.449687
Q5M8S2	0.112189	0.113971
Q5M9J2	-0.492399	0.689698
Q5NBU4	-0.382121	1.36954
Q5NCJ9	-0.725436	1.27344
Q5NCY3	-0.439394	1.74929
Q5RJV4	-0.469596	0.530548
Q5RKP4	0.835529	1.46878
Q5S003	-0.14852	0.225913
Q5SPV6	-1.18759	1.53245
Q5SV66	-0.92362	1.53379
Q5SVW9	0.350516	1.01861
Q8BK37	-1.16055	0.693789
Q5SX53	-0.0957704	0.0827987
Q5SXR6	0.190271	0.545812
Q5SXS5	-0.323293	0.34472
Q5SYD0	1.53271	1.14103
Q5T1H3	1.74893	2.69028
Q5U415	-0.693826	1.58569
Q5U458	-0.334926	0.146349
Q5XJY5	0.162971	0.135301
Z4YJV4	-0.53817	1.19073
Q921L6	0.923129	0.550292
Q60604	0.567901	0.46061
Q60668	0.0368529	0.0626828
Q60692	-0.554431	2.17536
Q61177	-0.266734	0.955315
Q60749	-0.324359	0.454897
Q60815	0.0755362	0.0464689
Q61081	-0.0220753	0.0478568
Q61112	0.744177	0.698451
Q61171	-0.138481	0.128012
Q61206	0.161324	0.573695
Q61241	-0.950256	1.80485
Q61391	0.510081	1.31531
Q61425	0.110169	0.297988
Q80XY1	0.361359	0.285343
Q61475	-0.19957	0.160956
Q61533	1.26213	1.8022
Q61599	1.3872	1.07479
Q61753	-0.44374	0.710266
Q61768	2.86951	1.18327
Q61884	0.0824399	0.127396
Q8C671	1.81771	1.26106
Q62148	-0.493328	0.259804
Q62261	0.506233	0.381151
Q62418	1.00008	2.14088
Q62425	-0.596527	0.745469
Q62426	-0.500764	0.389132
Q62470	0.46362	1.20031
Q63918	0.21675	0.789066
Q91YS7	-0.867761	0.800961
Q920Z1	-1.99889	0.547954
Q64374	0.24096	0.235701
Q64442	-0.623279	1.8259
Q64444	0.412138	0.300457
Q64514	-0.583381	1.46082
Q64521	-0.58112	1.28208
Q64727	0.364523	0.498219
Q67E05	-0.559822	0.971807
Q6A0D1	-0.0458527	0.0665476
Q6AW46	1.03273	1.95667
Q6GQT9	0.958267	1.75727
Q6GT24	-0.148391	0.482234
Q6IRU2	0.910208	0.527132
Q6NZD2	0.582778	0.705538
Q6NZQ0	-0.348508	0.415061
Q6P069	0.684727	0.31747
Q6P1E8	-0.334625	0.985942
Q6P4T2	0.37318	0.460678
Q6P5E4	0.455179	1.83013
Q6P5F9	0.283736	0.198978
Q6P8N8	-0.0401487	0.0266828
Q6P8Y0	-0.292767	0.224206
Q6PB66	0.437513	1.43573
Q6PDY2	-0.508917	0.891141
Q6PE15	-0.947031	2.79526
Q6PE87	-0.26236	0.407411
Q6PHU5	-0.0173138	0.0341589
Q6UQ17	-0.0142994	0.0192392
Q6V3W6	-0.600828	0.91185
Q6W8Q3	0.64926	0.573894
Q6X786	-0.408844	1.39377
Q9DBC9	1.48857	0.672886
Q6YIY0	1.62031	1.99083
Q6ZPS9	0.0300564	0.0243945
Q6ZQ38	-0.0993834	0.324335
Q6ZQ84	-0.756507	1.70024
Q6ZQI3	1.70804	2.50891
Q80UW7	0.105802	0.0610572
Q6ZQK4	0.608849	0.493943
Q6ZWQ7	-0.0170302	0.0267714
Q6ZWQ9	0.83448	1.36672
Q6ZWX2	-0.168686	0.199433
Q9CV24	-0.0117944	0.00833631
Q9DAJ0	0.307141	0.351209
Q715T0	-0.659776	2.1988
Q8C2E1	-0.4628	2.38536
Q78IK4	-0.84554	1.97336
Q78IS1	0.627766	1.255
Q7TPT7	0.100776	0.108949
Q7M754	-0.313371	0.441086
Q7M6Y6	-0.554495	1.20629
Q7M739	1.0157	1.47066
Q7TML3	0.365152	0.431177
Q7TMM9	-0.97833	1.05153
Q7TMR0	-0.553995	1.60499
Q9D635	0.320001	1.27549
Q7TPM5	-0.534267	2.22876
Q7TPS3	0.0711142	0.148457
Q7TPW6	-1.26968	1.2735
Q7TSD4	-0.369317	0.169793
Q80U93	-0.292321	0.203119
Q80W21	0.350719	0.510172
Q80W32	-0.636413	1.32462
Q80W93	-0.633631	0.607859
Q80X56	-0.927036	3.41216
Q9DAM4	-0.924439	1.42467
Q80X90	0.25534	0.269036
Q80XN0	-0.255495	0.213353
Q80Y14	-0.0458117	0.167744
Q80Y39	1.01041	0.439723
Q80Y75	-0.681254	2.12729
Q80YT3	-0.503037	1.13752
Q80YT5	-0.147565	0.279408
Q80YW5	-0.767248	1.17083
Q80ZN5	-0.709957	1.88549
Q80ZQ7	-0.819522	1.35341
Q80ZS3	0.0632321	0.0349771
Q80ZS7	-0.420265	0.574962
Q810N3	-0.404107	0.376815
Q9CUA5	0.356084	0.196101
Q8BFP9	0.872766	1.30362
Q8BFR5	0.261486	0.858776
Q8BFZ9	0.10839	0.285696
Q8BG37	-0.764762	2.10116
Q8BGB7	-0.974893	1.76939
Q8BGH2	0.00534525	0.00491834
Q8BGT5	0.403552	1.04407
Q8BH59	0.163775	0.286997
Q8BH80	1.15862	1.17832
Q8BH95	0.0871804	0.209822
Q8BHA9	1.00424	1.25528
Q8BHE8	-0.351973	0.179212
Q8BIJ6	-0.523651	0.601308
Q8BJ64	0.426262	0.949041
Q8C1L4	0.821836	2.59124
Q8BJY1	-0.0647726	0.0760854
Q8BK30	-0.495224	0.968705
Q8BKC5	0.516422	1.2866
Q8BKZ9	-0.431235	1.6075
Q8BLH5	0.32681	0.303813
Q8BLN5	0.353981	0.187778
Q8BLZ1	-0.325021	0.328966
Q8BMF4	-0.365726	1.08915
Q8BMS1	-0.749677	1.36761
Q8BMY7	-0.932261	2.12654
Q8BND5	0.407409	1.23815
Q8BP40	-0.13476	0.454731
Q8BPC6	-0.851936	1.3228
Q8BPE4	1.03971	0.621435
Q91VB8	-0.942479	0.57756
Q8BPT6	-0.462994	0.21931
Q8C5G6	-0.739954	2.41455
Q8BRC6	-0.510951	0.988087
Q8BRF7	0.670145	0.872241
Q8BTI8	1.95387	1.67443
Q8BTS4	-0.295505	1.25679
Q8BU14	1.75144	1.75248
Q8BVB5	-0.331489	0.316038
Q8BVM6	-0.981989	2.03703
Q8BVN8	-0.749259	2.58001
Q8BVP2	-0.727043	2.00462
Q8BVP6	-0.238262	0.281406
Q8BVU5	0.204137	0.220347
Q8BW44	0.167878	0.237613
Q8BW75	0.956128	0.386788
Q8BWT1	0.195361	0.274263
Q8BX10	-0.406935	1.14896
Q8BXF8	-0.568612	1.65659
Q8BZF8	0.588785	0.202872
Q8C0M9	-0.440887	1.963
Q8C0R9	-0.550326	1.6292
Q9QXX4	0.0390334	0.0544817
Q8C1L7	-0.168061	0.18338
Q8C297	-0.901934	0.957031
Q8C425	-0.957845	1.65565
Q8C555	-0.795141	1.38767
Q8C570	-0.426137	0.898439
Q8C5H8	0.338178	0.606699
Q8C5R8	-0.186522	0.268981
Q8C5T8	-1.31881	0.504099
Q8C5V0	-0.0958896	0.0480974
Q9D9Q3	-1.12029	0.707297
Q8C605	-0.687939	1.5307
Q8C627	-0.644856	1.03175
Q8C633	0.792549	1.27328
Q8C9J3	-0.659059	0.78245
Q8C9V6	2.0434	2.83348
Q8CAK1	-0.646612	1.27
Q8CAQ8	-0.285933	0.814532
Q8CAY6	-0.0454048	0.0734564
Q8CBQ5	-0.689729	1.42112
Q8CC21	0.231251	0.166058
Q8CC88	-0.309085	0.0969643
Q9JIW9	1.1376	1.9604
Q8CCJ3	-0.613394	0.654909
Q8CDK3	1.10236	0.547242
Q8CDK8	0.927664	2.09434
Q8CDN8	-0.866639	1.4264
Q8CDT5	-0.839595	1.74798
Q8CEW9	-0.192548	0.230615
Q8CG27	-0.00583592	0.00885902
Q8CG71	-0.913228	1.29888
Q8CG76	-0.420122	1.76423
Q8CGB9	-0.318647	0.732821
Q8CGK3	0.0550513	0.168515
Q8CHP8	-0.353741	1.5899
Q8CHT0	0.107941	0.226573
Q8CI32	-0.567912	1.32661
Q8CIN4	1.52897	0.966042
Q8JZN5	0.187049	0.185626
Q8JZQ2	0.489865	1.03737
Q8JZU2	0.0849168	0.168188
Q8K010	-0.732444	0.511523
Q8K0C4	1.30734	0.720105
Q8K183	-0.0427953	0.0303637
Q8K1C0	-0.47814	1.2118
Q8K1T5	0.689827	0.674449
Q8K215	-0.491442	1.02535
Q8K248	0.11598	0.0569608
Q8K297	0.942557	0.903243
Q8K2B3	-0.550407	1.32132
Q8K2C7	0.397256	0.354762
Q8K2C9	0.554638	0.868487
Q8K2I3	1.85453	0.846844
Q8K354	-0.707285	0.805438
Q8K370	0.00811411	0.00572773
Q8K3G7	0.341712	0.56599
Q8K3S1	-0.855985	2.65391
Q8K3X4	0.765294	1.11915
Q8K411	-0.124742	0.217163
Q8K4D7	-1.40256	0.653528
Q8K4F5	-0.355087	0.59002
Q8K4I7	-0.28802	0.729296
Q8K4Z3	-0.700463	1.92433
Q8QZS1	-0.658646	0.976209
Q8QZT1	-0.439507	1.51512
Q8R016	-0.466208	0.720728
Q8R086	0.625214	1.71594
Q8R0F8	-0.324086	1.06106
Q8R123	-0.890867	0.609012
Q8R1B4	0.367107	0.869239
Q8R2H9	-0.837014	2.03014
Q9CYR0	-0.257045	1.4377
Q8R2Y8	0.14802	0.31413
Q8R404	-0.685553	1.33925
Q8R4N0	0.312925	0.539795
Q8R534	0.504076	0.5882
Q8R5H1	-0.155846	0.150732
Q8R5J9	0.93951	2.33475
Q8R5L1	0.165174	0.231443
Q8VBV7	-0.0407313	0.104397
Q8VC30	-0.865401	1.85639
Q8VC60	-0.867696	1.48232
Q8VCN5	0.69381	0.423386
Q8VCT4	0.355597	0.77396
Q8VDD5	1.34188	2.16296
Q8VDI7	-0.351993	0.613933
Q8VDK1	-0.507357	1.27271
Q8VDM6	-0.116069	0.238689
Q9CWA6	0.60826	1.84764
Q8VHI7	-1.12781	1.5871
Q8VI75	0.452958	2.0947
Q8VIJ6	0.580982	1.84308
V9GXQ9	0.89199	0.158661
Q91V01	1.19954	1.16895
Q91V76	1.63907	0.837448
Q91VA7	-0.706756	1.12401
Q91VC9	-0.250667	0.288556
Q91VE0	1.50599	1.84463
Q91VT4	-0.804926	2.17471
Q91VW3	0.813071	0.792597
Q91W43	1.60318	1.55631
Q91WB7	0.662996	0.617615
Q9CV53	0.766514	0.319221
Q91WL5	0.913104	0.753504
Q91WM2	-0.931613	1.56425
Q91WS0	-0.574232	1.66509
Q91WT9	-0.299674	0.222599
Q91X72	1.62981	0.485475
Q91XQ0	0.920989	1.34782
Q91XV3	0.987008	2.61953
Q91YL7	1.56824	1.78587
Q91YP0	-0.656862	1.06986
Q91YP2	-0.413748	0.496895
Q91YR1	-0.829966	1.17873
Q91ZZ3	-1.04902	0.343404
Q920N1	-0.200399	0.315038
Q921G7	0.129332	0.313729
Q921H8	0.0329099	0.0927478
Q921I1	0.67773	0.74006
Q921N8	1.15961	0.367641
Q921V3	-0.0344726	0.0604932
Q922B1	0.16684	0.218893
Q922G7	-0.364123	1.49321
Q922Q1	0.552112	1.33544
Q925I1	1.55497	1.50496
Q925K9	-0.270149	0.487213
Q99J08	0.125736	0.322548
Q99J09	-0.767776	1.3115
Q99J39	-0.509536	1.497
Q99J77	0.286959	0.164601
Q99JB2	0.243452	0.21051
Q99JG3	1.55087	2.06735
Q99JI4	-1.32231	2.66616
Q99JR1	0.11656	0.0845912
Q99JW5	0.309474	1.01649
Q99JX4	-0.132179	0.468887
Q99JY0	-0.513489	0.954603
Q99K23	0.523848	0.220278
Q99KC8	0.0412203	0.0297247
Q99KE1	-0.472189	0.977778
Q99KI0	-0.312052	0.874808
Q99KP6	0.0353297	0.086344
Q99KQ4	-4.41977	0.460852
Q99KR7	0.0237589	0.0309006
Q99KV1	0.456887	0.560726
Q99L13	-0.629335	1.54964
Q99L20	-0.0882703	0.326517
Q99LC3	-0.575173	1.85794
Q99LC5	0.264156	0.709856
Q99LG1	1.36222	2.09897
Q99LP6	-0.881209	0.725724
Q99LR1	1.1843	3.23155
Q99LS3	0.804338	0.687626
Q99LT0	-0.294774	0.490972
Q99LX0	-0.421065	1.12904
Q99MR6	0.0227593	0.0234139
Q99MR8	0.329052	0.896816
Q99NB8	-0.409852	1.21688
Q99NF8	-0.1227	0.0872148
Q99PL6	-0.585852	0.381283
Q99PT1	0.30643	0.382218
Q9D7Y7	-0.608875	0.672989
Q9CPP6	-0.0798109	0.294888
Q9CPP7	-0.98443	1.87254
Q9CPQ1	-0.494568	1.10003
Q9CPQ3	0.633673	2.15556
Q9CPQ8	-0.601106	1.29073
Q9CPS6	0.284272	1.03625
Q9CPS8	0.302537	0.235076
Q9CPT4	0.382532	1.13663
Q9CPV4	0.869258	1.02186
Q9CPY7	-0.167435	0.272875
Q9CPZ8	0.668989	1.10585
Q9CQ19	0.247049	0.416976
Q9CQ40	1.32835	1.28114
Q9CQ43	-0.028616	0.0335645
Q9CQ45	1.34648	1.29766
Q9CQ46	-0.589375	2.28441
Q9CQ54	-0.334233	0.465683
Q9CQ60	-0.498812	0.818971
Q9D9S8	-0.300336	0.445628
Q9CQ69	-1.05282	2.23652
Q9CQ75	-0.500718	2.02312
Q9CQ84	-1.31455	3.46693
Q9CQ91	-1.0766	2.06015
Q9CQ94	-0.820228	0.235939
Q9CQB4	-0.454761	1.23346
Q9CQC3	-0.381671	0.688626
Q9CQE1	-0.272926	0.78209
Q9CQF4	0.047331	0.0634219
Q9CQJ8	-0.259581	0.868032
Q9CQM9	0.256244	0.319584
Q9CQN3	0.0802829	0.236771
Q9CQP8	-0.691389	3.00376
Q9CQR6	-0.704764	0.929825
Q9CQU0	0.126847	0.261177
Q9CQU3	1.35173	2.33872
Q9CQX2	0.1776	0.640753
Q9CQX8	-0.227889	0.422732
Q9CQZ5	-0.741887	1.48376
Q9D6H6	-0.576962	1.50468
Q9CR41	0.707309	0.570211
Q9CR61	-0.144432	0.183822
Q9CR68	-0.561974	1.42575
Q9CRA7	-0.662301	2.50632
Q9CRB9	-0.881569	1.88942
Q9CRC9	-1.02095	2.1603
Q9CRD0	-0.0335819	0.0525883
Q9CSZ8	-0.697516	0.689723
Q9CVW4	0.081458	0.0320021
Q9CWH6	-1.02618	2.49757
Q9CX34	-0.237904	0.220745
Q9D6J9	-0.180446	0.156569
Q9CXW4	0.286718	0.383987
Q9CY27	1.3019	1.22282
Q9R099	0.1745	0.115884
Q9CYA0	0.0182898	0.0310508
Q9CYT6	-0.010658	0.00951063
Q9CYW4	-0.347722	0.643202
Q9CZD3	0.225198	0.301121
Q9CZN7	0.280977	1.70008
Q9CZP5	-0.677309	1.41871
Q9CZU6	-0.788391	1.64961
Q9D023	-0.357069	0.786341
Q9D051	-0.627333	1.12547
Q9D0B8	-0.59677	1.02733
Q9D0I9	-0.606433	0.745261
Q9D0M3	0.219162	0.300698
Q9D0M5	-0.705687	2.94149
Q9D0T1	0.201362	0.295937
Q9D172	1.30164	0.681584
Q9D180	-0.692243	1.50936
Q9D1A2	0.655297	0.903959
Q9D1D4	0.518808	2.05615
Q9D1E6	0.230042	0.0830173
Q9D1G0	0.495943	0.434059
Q9D1K2	-0.267332	0.44622
Q9D1M0	0.483928	0.470608
Q9D273	0.110896	0.0620295
Q9D2G2	-0.222544	0.61006
Q9D2H1	-0.563224	0.877234
Q9D2J7	-0.116863	0.294045
Q9D2S4	-0.424934	0.582264
Q9D2T6	-0.238199	0.302739
Q9D3N2	-1.02383	3.07947
Q9D3S9	-0.237138	0.170436
Q9D3W5	-0.821452	2.44418
Q9D3Z3	-0.056162	0.0948866
Q9D411	-2.14626	2.99992
[truncated: 149 more rows]
