# Supplementary material for: TMEM225 Is Essential for Sperm Maturation and Male Fertility by Modifying Protein Distribution of Sperm in Mice
Source: Mol Cell Proteomics. 2024 Jan 20;23(2):100720. doi: 10.1016/j.mcpro.2024.100720 (PMC10875271; doi:10.1016/j.mcpro.2024.100720)
Supplement: Supplemental Table S5 [file mmc4.xlsx]

## Sheet: Sheet1
Category	Term	GO Name	GO Type	Count	%	PValue	‘-Log10 P-value	Genes	List Total	Pop Hits	Pop Total	Fold Enrichment	Bonferroni	Benjamini	FDR
GOTERM_BP_DIRECT	GO:0045653	negative regulation of megakaryocyte differentiation	Biological proces	14	2.95983	3.62224e-19	18.441	B2RTM0, A0A140LJF4	432	17	20136	38.3856	7.98704e-16	7.98704e-16	7.89286e-16
GOTERM_BP_DIRECT	GO:0006336	DNA replication-independent nucleosome assembly	Biological proces	13	2.74841	8.63866e-15	14.0636	B2RTM0	432	23	20136	26.3454	1.90947e-11	9.52412e-12	9.41182e-12
GOTERM_BP_DIRECT	GO:0006335	DNA replication-dependent nucleosome assembly	Biological proces	13	2.74841	1.87721e-12	11.7265	B2RTM0	432	33	20136	18.362	4.13915e-09	1.37975e-09	1.36348e-09
GOTERM_BP_DIRECT	GO:0006352	DNA-templated transcription, initiation	Biological proces	13	2.74841	1.30019e-11	10.886	B2RTM0	432	38	20136	15.9459	2.8669e-08	7.16727e-09	7.08276e-09
GOTERM_BP_DIRECT	GO:0005975	carbohydrate metabolic process	Biological proces	25	5.28541	3.18201e-11	10.4973	Q3TND6, A2RSQ1, Q3UME9, Q922H2, Q8BVM6, Q64483, Q3TW82, Q8BVP2, Q921Z9, Q8BFP9, E9PZ88, Q8VC60, Q6ZQI3, Q91V28, Q9QXD6, P06745, Q8BWW3, Q9CRC9, P62141, P06151, Q9DAM4, Q6GQU1, Q3UDS7, Q9CZU6, G3UWD6	432	212	20136	5.49659	7.01633e-08	1.40327e-08	1.38672e-08
GOTERM_BP_DIRECT	GO:0006096	glycolytic process	Biological proces	11	2.32558	8.68649e-09	8.06116	Q8C605, Q5NCI4, P06745, Q99K08, P09041, Q3TAQ8, Q6GQU1, P05063, A6ZI47, Q3UDS7, A0A0R4J0X7	432	40	20136	12.8181	1.91535e-05	2.80416e-06	2.7711e-06
GOTERM_BP_DIRECT	GO:0006334	nucleosome assembly	Biological proces	16	3.38266	8.9021e-09	8.05051	B2RTM0, Q8C1Y3, Q5SZA3, Q9QZQ8	432	107	20136	6.96989	1.96289e-05	2.80416e-06	2.7711e-06
GOTERM_BP_DIRECT	GO:0003341	cilium movement	Biological proces	12	2.537	4.22744e-08	7.37392	Q9D9V4, B2RQM5, D3YUZ2, Q3V0Q1, Q9D4B2, Q8C0M8, Q9JLI7, E9QLU4, Q8BVN8, A0A087WR13, Q3V0U9, Q99MH5	432	59	20136	9.48023	9.32107e-05	1.16519e-05	1.15145e-05
GOTERM_BP_DIRECT	GO:0006888	ER to Golgi vesicle-mediated transport	Biological proces	14	2.95983	1.00951e-06	5.99589	Q3UB66, Q9WV55, E9Q7G1, Q63ZW9, Q3UUQ7, Q9DBH5, Q3U9U5, O08547, Q9Z1Z0, Q0PD66, O54692, Q9D0F3, F6SLP4, H3BJ02	432	114	20136	5.72417	0.0022235	0.00024733	0.000244414
GOTERM_BP_DIRECT	GO:0007030	Golgi organization	Biological proces	13	2.74841	3.46579e-06	5.4602	Q9QYE6, Q3UB66, E9QND8, Q3KQQ1, E9Q7G1, Q8CBQ5, Q9DBH5, Q0PD50, Q9Z1Z0, O54692, Q3UL78, Q9D0F3, E9PYT3	432	108	20136	5.6106	0.00761295	0.000764206	0.000755195
GOTERM_CC_DIRECT	GO:0005739	mitochondrion	Cellular Component	116	24.5243	2.0567e-26	25.6868	Q9R0X4, P0DN34, Q3TXN0, Q9JMH6, Q6PE15, Q9DBL7, Q3TQP6, Q9WTP6, P63321, Q8K1Z0, Q8BUT2, P37040, S4R1E5, A0A1Y7VM65, P63328, O54724, Q3KNM9, Q91VT4, Q91WM2, A0A0R4J081, Q3UQD0, Q3U9U5, A0A0G2JDI9, Q3V235, Q0PD66, V9GWZ7, P06151, Q9DAQ9, A0A0R4J198, P05063, Q6GQU1, P00015, Q9CZU6, Q3UDS4, Q8BMS1, Q91W43, Q9DB20, Q922H2, Q5I0W0, A0A1L1ST78, G3UWL8, Q6XMP4, H7BX88, Q0VB91, Q05CI8, Q3TIJ7, A0A494B9H5,…	450	1879	21229	2.91238	1.02012e-23	1.02012e-23	9.2757e-24
GOTERM_CC_DIRECT	GO:0005783	endoplasmic reticulum	Cellular Component	87	18.3932	1.95261e-15	14.7094	Q3UME9, Q6PEV0, Q61833, G3X9J8, G3UZP7, Q3U518, Q3UUQ7, Q6GQT9, F2WWK5, O08547, Q3TJN9, Q9R0P9, Q9CQU3, Q3TW82, P37040, Q3TXF9, Q8BMP9, Q8CDK8, Q9DBX5, O54724, Q3KNM9, A0A1W2P6K9, Q3UB66, Q3UWP8, Q6ZPS0, Q7TN22, Q3TYS2, Q5RKP4, Q3U9U5, P35564, A0A0R4J0D3, O54692, A2VCP7, P01901, Q3UDS7, E9PYT3, F6SLP4, Q3TDR0, P28843, Q9EPK6, Q9WV55, G3UXJ6, Q5T1H3, Q9EQ06, H7BX88, Q80V43, Q91YL7, A0A2R8VI07, Q3U…	450	1632	21229	2.51487	9.91207e-13	4.84246e-13	4.40313e-13
GOTERM_CC_DIRECT	GO:0036126	sperm flagellum	Cellular Component	20	4.22833	9.71705e-15	14.0125	Q9R0Y5, Q9D411, Q80W32, Q8BVN8, E9QLU4, Q80Y75, A0A494B9F6, Q497S1, Q9WTP6, B2RQM5, Q9QXM0, Q9DAQ9, Q3TXF9, Q49MD7, Q32M07, Q9D529, B7ZN47, B2RW38, Q91XQ0, Q99MH5	450	84	21229	11.2323	4.8459e-12	1.60655e-12	1.4608e-12
GOTERM_CC_DIRECT	GO:0005829	cytosol	Cellular Component	158	33.4038	2.84627e-14	13.5457	Q3TXN0, Q9JMH6, Q3UPK6, Q6PE15, A4FUS1, Q3TQP6, A0A087WR13, A0A494B9F6, Q9R0P9, Q9WTP6, Q9R118, Q9CWH6, P37040, A0A3Q4L374, O35125, S4R1E5, A0A1Y7VM65, P63328, E9PZ88, O54724, P48722, Q49MD7, A0A140T8R8, Q8R146, Q3KNM9, D3Z7C6, Q3UE40, Q91V28, A0A0R4J081, Q3UB66, Q3UWP8, Q9R0Y5, Q8VC30, Q3UQD0, Q62418, Q3UNF2, Q80W32, Q543K9, Q80Y75, Q14BR4, O54692, Q9D5A0, A2VCP7, P06151, Q9WTI7, P05063, Q6GQU1,…	450	4214	21229	1.7688	1.40972e-11	3.52937e-12	3.20917e-12
GOTERM_CC_DIRECT	GO:0005737	cytoplasm	Cellular Component	233	49.26	7.67593e-14	13.1149	Q9CQ46, Q9JMH6, A0A0R4J0I9, A4FUS1, Q8BVM6, O08547, Q9WTP6, Q05A62, O35125, S4R1E5, A0A1Y7VM65, P63328, E9PZ88, P48722, A0A140T8R8, Q49MD7, Q8R146, B2RW38, D3Z7C6, Q91V28, Q3UB66, Q3UWP8, Q9DAA4, Q9R0Y5, Q3TRI2, Q62418, Q80W32, Q80Y75, Q3V235, Q3V0Q1, Q14BR4, O54692, Q80X56, A0A0R4J0X7, Q9DA01, Q63ZW9, B1B1A8, Q8C5G6, Q6XMP4, Q8CBQ5, Q3TY98, Q64483, Q05CI8, Q3TIJ7, E9Q4M2, Q5NC57, Q5YLW3, Q91XV3,…	450	7372	21229	1.49103	3.80513e-11	7.61452e-12	6.92369e-12
GOTERM_CC_DIRECT	GO:0031514	motile cilium	Cellular Component	24	5.074	5.41325e-12	11.2665	Q9D9V4, Q9CQ46, Q9D411, Q9CQP8, Q9JLI7, Q64483, Q80W32, Q8BVN8, E9QLU4, Q64442, Q80Y75, Q61241, A0A494B9F6, E9QJV1, B2RQM5, Q8VHI7, Q99K08, Q9DAQ9, A0A0R4J198, Q49MD7, A0A0R4J0X7, B7ZN47, B2RW38, Q91XQ0	450	180	21229	6.29007	2.68496e-09	4.47495e-10	4.06896e-10
GOTERM_CC_DIRECT	GO:0005929	cilium	Cellular Component	34	7.18816	2.4866e-11	10.6044	Q9CQ46, G3X9J8, Q0VB91, Q64483, Q64442, Q564F4, Q0PD50, A0A494B9F6, E9QJV1, Q8CDK8, Q8K4Z3, Q49MD7, B2RW38, A0A2R8W6G8, Q99MH5, Q9D3N2, Q9D9V4, Q9D411, Q9CQP8, Q9JLI7, Q80W32, E9QLU4, Q8BVN8, Q80Y75, Q61241, B2RQM5, Q8VHI7, Q3V0Q1, Q8C0M8, Q99K08, Q9DAQ9, P09041, A0A0R4J0X7, B7ZN47, Q91XQ0	450	397	21229	4.04022	1.23335e-08	1.76193e-09	1.60208e-09
GOTERM_CC_DIRECT	GO:0005743	mitochondrial inner membrane	Cellular Component	39	8.24524	3.69313e-11	10.4326	Q9Z1P6, Q5I0W0, Q06185, Q9CQ69, P0DN34, G3UWL8, H7BX88, P48771, A0A494B9H5, Q9CPQ3, D3YUM1, Q923F9, Q9WTP6, Q8K1Z0, Q9CRB9, S4R1E5, Q3TI65, Q05C68, Q3KNM9, Q8R404, Q5YLW3, Q9CZP5, Q925I1, Q9Z2I0, Q9QZD8, Q3UQD0, Q549A5, Q14C51, Q9CQZ5, A0A0G2JDI9, Q3V235, P17665, Q9CQ91, V9GWZ7, Q9CRA7, Q78IK4, Q3UDS4, Q8BMS1, Q9DB20	450	521	21229	3.53138	1.83179e-08	2.28974e-09	2.082e-09
GOTERM_CC_DIRECT	GO:0000228	nuclear chromosome	Cellular Component	14	2.95983	5.56216e-11	10.2548	B2RTM0, Q9QZQ8	450	53	21229	12.4615	2.75883e-08	3.06537e-09	2.78726e-09
GOTERM_CC_DIRECT	GO:0005789	endoplasmic reticulum membrane	Cellular Component	52	10.9937	8.26567e-11	10.0827	Q3UME9, Q6PEV0, Q61833, Q3UUQ7, Q6GQT9, Q9DBH5, F2WWK5, O08547, Q3TJN9, Q9R0P9, P37040, Q8BMP9, Q3KNM9, A0A1W2P6K9, Q3UB66, Q3UWP8, Q3TYS2, Q5RKP4, Q3U9U5, P35564, A0A0R4J0D3, O54692, Q3TDR0, Q9WV55, Q5T1H3, Q8CBQ5, Q3URM4, P70245, Q91VJ9, G3UZZ2, Q9D0F3, Q6GQV6, Q4FK79, Q5SWJ8, A0A1W2P8E1, Q6ZQI3, Q3TF84, D6RH99, Q861Q5, Q3TTK6, E9Q7G1, Q80W54, Q8R5J9, Q9ESP1, Q91VE0, Q99LR1, E0CYD6, Q3TFP8, O54…	450	883	21229	2.77818	4.09977e-08	4.09977e-09	3.72782e-09
GOTERM_MF_DIRECT	GO:0016787	hydrolase activity	Molecular Function	78	16.4905	2.61386e-11	10.5827	Q3UME9, Q6PEV0, Q9R0X4, A0A1B0GSX7, Q3TXN0, Q3UUQ7, Q6PE15, Q9R0P9, Q9R118, Q3TW82, P63321, Q8BUT2, P37040, Q3UL78, Q91YE9, Q3TAQ8, Q9DBX5, P63328, E9PZ88, Q8R146, A0A0G2JE52, Q78KL9, A0A1W2P6K9, Q64514, Q3UB66, Q3UNF2, Q8BGB7, Q10738, H3BLJ9, A0A0G2JDI9, Q0PD66, Q9JIW9, A0A077S1H9, F8WHK3, E9PYT3, Q8BKS6, P28843, Q3TND6, A2RSQ1, Q543B9, Q52L50, Q4VAE6, Q5NCI4, O35593, Q80V43, Q9WUP7, B2RPX5, Q8B…	408	1608	18735	2.22742	1.96823e-08	1.96823e-08	1.89766e-08
GOTERM_MF_DIRECT	GO:0019904	protein domain specific binding	Molecular Function	29	6.13108	3.33219e-09	8.47727	A2A5N2, Q4VAE6, Q3TDX2, Q9WV55, Q62418, Q8BVM6, A0A3Q4EH04, Q3TW82, B2RTM0, Q3UKQ5, Q8VDD5, B1AR46, Q3TXF9, P21981, Q8C3Z4, Z4YKV1, Q91XV3	408	350	18735	3.80473	2.50913e-06	1.25457e-06	1.20958e-06
GOTERM_MF_DIRECT	GO:0000166	nucleotide binding	Molecular Function	72	15.222	8.43475e-08	7.07393	Q9DBL7, Q0PD50, Q9WTP6, P63321, Q8BUT2, Q3UL78, Q3TXF9, Q91YE9, P48722, A0A0G2JE52, Q8C3Z4, Q3UE40, Q3UB66, D3YWA6, Q9R0Y5, Q8VC30, Q61241, A0A0G2JDI9, Q99KR1, Q0PD66, Q3V0Q1, Q14BR4, Q99K08, Q9JIW9, Q9WTI7, Q6GQU1, F8WHK3, Q32M07, E9PYT3, Q3U2G9, Q922H2, Q52L50, Q4VAE6, Q8BPC6, A0A1L1ST78, B1B1A8, Q6XMP4, Q3UDZ1, Q8CBQ5, S4R2E1, Q3TIJ7, Q564F4, Q3UCC6, Q8BPG5, Q543N6, Q7TQD7, Q3U2W7, Q8VDD5, P21…	408	1717	18735	1.92555	6.35117e-05	2.11712e-05	2.04121e-05
GOTERM_MF_DIRECT	GO:0003824	catalytic activity	Molecular Function	28	5.91966	1.28948e-07	6.88958	Q3TND6, Q6PEV0, Q5NCI4, Q64483, Q05CI8, Q9DBL7, Q3UCC6, Q9CWJ9, Q8VED0, Q3TAQ8, E9PZ88, A0A1W2P8E1, Q9QXD6, P97494, Q8VC30, Q543K9, G3UZ26, Q8C605, Q99K08, Q8CIF2, P06151, P05063, Q6GQU1, F8WHK3, F6ZFG8, Q8BMS1, Q91W43, P05201	408	390	18735	3.29676	9.70932e-05	2.42745e-05	2.34041e-05
GOTERM_MF_DIRECT	GO:0044877	macromolecular complex binding	Molecular Function	37	7.82241	7.96816e-07	6.09864	A2A5N2, Q5I0W0, Q06185, Q52L50, Q9WV55, P07309, O89072, G3UZP7, Q9D0M5, Q3U518, A0A0R4J0I9, Q8C5K4, Q8BPG5, Q3U2W7, A0A0R4J049, Q91X95, P63328, Q8BFP9, A0A2Z4SYE1, A0A0G2JE52, Q5YLW3, P97494, Q3TDX2, Q9D411, Q549A5, Q59J78, Q3UNF2, Q3U9U5, Q61241, Q8C605, Q8CIF2, Q3U094, P01901, P05063, Q6GQU1, Q8BMS1, Q9DB20	408	678	18735	2.50591	0.000599823	0.000120001	0.000115698
GOTERM_MF_DIRECT	GO:0005515	protein binding	Molecular Function	160	33.8266	2.46121e-06	5.60885	Q3TRB0, A0A1D5RLI2, D3YXF8, Q9R0X4, Q61833, H3BIX4, G3UZP7, Q3TXN0, A0A1B0GRV4, A0A0R4J0I9, Q3TQP6, Q3UNG0, O08547, Q0PD50, A0A494B9F6, Q9R118, E9QJV1, Q9CWH6, P63321, Q8BUT2, Q497Q4, Q7M739, Q3TXF9, P63328, O54724, P48722, Q49MD7, B2RW38, Q4FK11, Q3UE40, Q3UB66, Q3UWP8, Q6ZPS0, Q8VC30, Q3TRI2, Q62418, Q3UNF2, Q3U9U5, Q80Y75, A0A0G2JDI9, Q3V235, A0A087WQI0, Q3UQU5, Q14BR4, Q9D5A0, Q3UKQ5, F6S1B5,…	408	5347	18735	1.37405	0.00185157	0.000308881	0.000297806
GOTERM_MF_DIRECT	GO:0051082	unfolded protein binding	Molecular Function	12	2.537	5.48472e-06	5.26085	A0A0R4J081, Q497N0, Q3UWP8, Q549A5, P52194, Q9CWA6, Q3TIJ7, P35564, Q80Y75, Q564F4, D3Z7C6, P80316	408	93	18735	5.92505	0.00412149	0.000589999	0.000568844
GOTERM_MF_DIRECT	GO:0016853	isomerase activity	Molecular Function	14	2.95983	7.89569e-06	5.10261	Q91WS8, Q5NCI4, P06745, P30416, P70245, Q3ULN5, Q543N6, Q921Z9, Q8BWW3, Q8BNP8, Q8VED0, Q3TAQ8, Q8K4Z3, D3Z7C6	408	135	18735	4.76198	0.00592784	0.000743181	0.000716533
GOTERM_MF_DIRECT	GO:0016491	oxidoreductase activity	Molecular Function	32	6.76533	1.96946e-05	4.70565	Q8VDQ1, Q9EQ06, P48771, Q9JMH6, Q64483, F2WWK5, Q64442, Q3TQP6, Q3TJN9, D3YUM1, Q8R086, P37040, A0A3Q4L374, S4R1E5, Q8BNP8, Q91VT4, Q91V28, Q91WS8, Q3UIB5, Q99L13, Q5U415, E0CYD6, Q8CIF2, Q3UDG0, P06151, A0A0R4J0X7, Q3UDS4, Q8BMS1, D3Z0B9, Q3TDR0, G3UWD6, Q91W43	408	627	18735	2.34356	0.0147207	0.00164778	0.0015887
GOTERM_MF_DIRECT	GO:0003924	GTPase activity	Molecular Function	21	4.43975	3.42276e-05	4.46562	Q3UE40, Q3UB66, Q4VAE6, E9QND8, Q52L50, Q3UDZ1, Q0PD50, Q8BPG5, Q4FJQ0, P63321, Q3U2W7, Q0PD66, Q14BR4, Q8BUT2, Q3UL78, Q9JIW9, Q8VED0, Q91X95, E9PYT3, A0A0G2JE52, Z4YKV1	408	327	18735	2.94893	0.0254445	0.00257734	0.00248492
